# Supplementary material for: Local Variation of Hashtag Spike Trains and Popularity in Twitter
Source: PLoS One. 2015 Jul 10;10(7):e0131704. doi: 10.1371/journal.pone.0131704 (PMC4498919; doi:10.1371/journal.pone.0131704)
Supplement: S1 File — (ZIP) [file pone.0131704.s001.zip]

Archive with 9 entries (6 files):
- S1 File Supporting Information/
- S1 File Supporting Information/S1_File_PONE-D-15-11694.rtf
- __MACOSX/
- __MACOSX/S1 File Supporting Information/
- __MACOSX/S1 File Supporting Information/._S1_File_PONE-D-15-11694.rtf
- S1 File Supporting Information/S1_File_RankHashtags_PONE-D-15-11694.dat
- __MACOSX/S1 File Supporting Information/._S1_File_RankHashtags_PONE-D-15-11694.dat
- S1 File Supporting Information/S1_File_TimeStampsHashtags_PONE-D-15-11694.dat
- __MACOSX/S1 File Supporting Information/._S1_File_TimeStampsHashtags_PONE-D-15-11694.dat
