# Supplementary material for: Local Variation of Hashtag Spike Trains and Popularity in Twitter
Source: PLoS One. 2015 Jul 10;10(7):e0131704. doi: 10.1371/journal.pone.0131704 (PMC4498919; doi:10.1371/journal.pone.0131704)
Supplement: S1 File — (ZIP) [file pone.0131704.s001.zip › S1 File Supporting Information/S1_File_RankHashtags_PONE-D-15-11694.dat]

ledebat 180946
hollande 143636
sarkozy 116906
votehollande 99908
radiolondres 97622
bahrain 71571
fh2012 67759
avecsarkozy 67549
led����bat 66668
ff 49499
ns2012 40337
ump 25125
thevoice 24696
fr 24249
bayrou 23029
fh 22369
rt 21598
france2012 20635
reseaufdg 19488
france 19268
ns 18715
ps 18492
teamfollowback 18476
ggi 17734
bastille 16056
pr����sidentielle 13799
afp 13710
france2 12906
syria 11594
psg 10566
sarko 10503
tf1 10201
mutualite 10093
egypt 9970
lavictoire 9949
fn 9763
franceforte 9626
placeaupeuple 9211
jemesouviens 9098
bfmtv 9010
uae 8855
toulon 8725
culture 8662
qatar 8614
paris 8493
hollandepresident 8427
fdg 8229
jevotens 8181
seo 8171
8mai 8147
football 8094
ksa 7801
lgj 7772
np 7598
design 7525
egitto3000 7441
news 7135
fb 7081
6mai 6987
facebook 6982
d����bat 6960
rugby 6655
toulouse 6552
twitter 6534
dsk 6451
debat 6445
apple 6379
presidentielle 6280
like2 6225
android 6100
onpc 6082
lt 5820
foot 5819
kuwait 5781
jedisnonans 5742
assnat 5723
m����lenchon 5712
en 5705
pr����sidentielles 5602
kohlanta 5580
lol 5521
rtl 5519
l����gislatives 5434
gr����ce 5348
eelv 5259
google 5191
iran 5180
on6maitous 5177
lesanges4 5133
politique 5035
moati 4999
afrique 4890
�������������������� 4860
factchecking 4849
lafranceforte 4831
humanrights 4775
lessables 4756
ffback 4752
sarkopipo 4581
emploi 4572
europe1 4571
jedisnonafh 4542
tunisie 4488
africa 4397
tennis 4382
education 4351
jan25 4348
������������ 4195
presidentielle2012 4186
14feb 4128
tahrir 4125
sarkod����gage 4119
sachezle 4104
moipresidentdelarepublique 4095
lbesp 4085
france3 4066
melenchon 4065
votez 4055
fhollande 4030
fran����oishollande 4014
rgp 4008
onlacherien 3999
polqc 3946
om 3927
modem 3875
merkel 3861
nw 3840
clashsarko 3816
dubai 3793
algeria 3727
mac 3721
ows 3720
pauline 3713
in 3690
nicolassarkozy 3679
mali 3673
���������������������������� 3617
maroc 3616
fail 3602
usa 3537
sondage 3524
europe 3516
freenabeelnow 3514
elysee2012 3509
aurevoirns 3493
manifencours 3357
hollandepr����sident 3335
rdveti 3324
palhunger 3307
marketing 3307
l 3268
sport 3262
art 3259
nowplaying 3251
music 3239
flamby 3236
cop���� 3221
obama 3216
ondar 3204
saudi 3202
mollande 3167
le 3157
immobilier 3154
nantes 3114
salviac 3113
bordeaux 3097
iphone 3091
moipr����sidentdelar����publique 3074
r����seaufdg 3062
socialmedia 3037
jeudiconfession 3023
kadhafi 3015
r 3012
respect 3009
sarkocasuffit 2991
tulle 2990
vtep 2972
ligue1 2966
tpmp 2965
alg����rie 2929
csoj 2927
wtf 2926
doha 2857
legislatives 2855
mediapart 2851
p����rigueux 2814
mlp 2812
photo 2800
morano 2780
oman 2763
economie 2743
jdcjdr 2739
israel 2735
lyonsddd 2730
merci 2703
ladecision 2702
alwefaq 2691
l1 2677
greece 2648
������������������������ 2635
job 2633
iranelection 2604
rmc 2551
lesgens 2541
12m15m 2531
video 2521
anonymous 2496
salimmalika 2488
lepen 2480
kpakpatoya 2466
fillon 2458
innovation 2455
nba 2453
ilfaut����trefoupourparler����unbot 2451
grill���� 2437
tech 2430
le6maijevotens 2401
v 2396
elections 2395
umpfn 2342
_ua 2335
resistance 2327
eu 2297
voteholande 2284
ukraine 2263
manifavicto 2226
lyon 2224
pp 2223
martinique 2210
syrie 2207
lebanon 2205
umpanique 2203
stadedefrance 2200
lautredebat 2194
galaxys3 2194
soundcloud 2186
ipad 2185
karachi 2181
sisarkozygagne 2173
civ2010 2170
changement 2164
plq 2158
algerie 2140
uk 2113
mutualit���� 2112
lastrt 2094
riposteparty 2092
palestine 2085
lpj 2084
b 2077
cuisine 2075
nucl����aire 2074
vote 2062
senegal 2059
sarko����asuffit 2049
ferrari 2047
asse 2032
acta 2018
haldenwang 2013
sisarkod����gage 2004
mediapart2012 1995
a 1994
lasttweet 1983
joly 1973
tweetprecedent 1968
blog 1949
actu 1920
r����sistance 1889
samsung 1880
tweetpr����c����dent 1880
off 1877
pr����sidentielle2012 1872
libya 1862
itele 1849
debat2012 1842
revolution 1839
mobile 1835
pujadas 1833
m6 1826
niksamere 1823
lccm 1823
kebetu 1808
cassetoipovcon 1807
bah 1807
geek 1806
oupas 1797
auvergne 1794
gcc 1788
top14 1782
avecsarkosy 1776
q8 1767
feb14 1764
af 1763
euro 1759
m 1757
instagram 1756
china 1749
ol 1749
web 1738
people 1734
us 1732
elys����e2012 1730
votezhollande 1716
travel 1709
iraq 1707
romandie 1704
honte 1704
sarkocestfini 1700
longuet 1700
fukushima 1697
business 1696
motscrois����s 1693
15m 1684
fh0212 1681
enjuinjevoteump 1679
expressioninterdite 1673
greece2012 1668
buzz 1659
������������������������������ 1653
elys����e 1651
twittoma 1643
f 1642
windowsphone 1632
musique 1628
envoy����sp����cial 1614
guadeloupe 1613
bfm 1612
ue 1604
puteaux 1597
sports 1597
radiomichu 1592
lechangementcestmaintenant 1576
recrutement 1574
humour 1569
pr����sident 1548
10maitoz 1545
rtbf 1542
gauche 1537
itele2012 1535
webdesign 1532
hipster 1522
chelouconfession 1509
election2012 1502
ohwait 1492
dcdc 1482
occupy 1463
finance 1461
royal 1454
rh 1452
afghanistan 1451
internet 1449
it����l���� 1445
aubry 1442
un 1441
onl����cherien 1440
japon 1434
it 1434
2012inside 1431
rip 1428
bettencourt 1422
marseille 1419
avengers 1418
apr 1414
love 1413
mdr 1407
elysee 1405
�������������������������������� 1404
pekinexpress 1393
fr2 1383
canal 1383
sant���� 1381
envoyespecial 1357
euro2012 1349
pblv 1346
allemagne 1337
hollande2012 1330
abudhabi 1326
justice 1324
twittcyclos 1323
sarkodegage 1318
insolite 1318
ecommerce 1316
reclassementump 1314
concours 1306
trierweiler 1287
manama 1281
f_inter 1275
rennes 1273
vendetta 1271
okjesors 1271
onvalefaire 1268
t 1268
hadopi 1268
c 1266
teamom 1265
presidentielles2012 1255
mitterrand 1254
w9 1254
le06maijevotens 1251
s 1246
bashar 1242
sroyal 1239
ayrault 1228
������������� 1225
immigration 1221
verts 1219
stalingrad 1216
strasbourg 1208
lad����cision 1203
radiolondre 1203
montpellier 1203
noah 1202
arabspring 1202
bonjour 1199
hockey 1192
tunisia 1191
duflot 1185
follow 1183
fh6mai 1181
radio 1178
giro 1172
science 1171
lemonde 1169
dead 1159
vdm 1158
live2012 1153
cdanslair 1150
data 1150
lecentrepourlafrance 1146
livel1 1146
mod 1142
genpatsu 1138
aurevoirpresident 1134
fessenheim 1134
trocadero 1126
infospolice 1125
vo 1123
cm 1119
avecsa 1117
followmejp 1113
nkm 1113
tours 1112
sougofollow 1110
vertitweet 1107
rtl2012 1106
centre 1103
halamadrid 1101
lrt 1101
jospin 1099
sante 1099
free 1095
bier 1095
opendata 1091
1 1091
12m 1089
election 1089
ecologie 1084
libye 1082
greenpeace 1080
lille 1080
tl 1078
shellcontamina 1077
freemobile 1074
mhsc 1074
deltan����ger 1073
mode 1073
bisous 1065
crise 1063
mit 1062
lesfemmesaiment 1058
tryandlikeit 1055
belgique 1054
islam 1050
mercidelecomprendre 1042
photography 1042
pinterest 1042
motscroises 1041
nice06 1040
sunu2012 1040
p 1040
vin 1035
concorde 1034
fashion 1034
fran����ais 1031
actus 1026
realtalk 1025
flanby 1023
lib����ration 1022
m����dias 1022
teamblackalbum 1019
presse 1019
nddl 1018
social 1014
offline 1014
e 1009
chine 1007
���������������� 1005
bristol 1004
siria 1003
edf 1003
microsoft 1003
f1 1002
vip 1001
legislatives2012 1000
classe 997
fabius 992
haiti 990
d����bat2012 982
qcpolfr 982
alapoursuitedubonheurtour 979
����lections 975
nrj12 975
jordan 974
tvaantidelocalisations 969
pub 956
j 955
telerama2012 954
jobs 953
ave 949
teamrm 948
nuclear 948
ambassades 947
medtaha 947
cdnpoli 947
canalplus 946
lib���� 946
bourse 945
jetaimecomme 942
trocad����ro 941
tt 939
hablandodemexico 929
bbc 928
cannes2012 926
yemen 926
figaro 922
sisarkopasse 920
thevote 918
icilondres 918
mercisarkozy 916
cacestvraimentpd 909
joke 909
japan 907
huffingtonqc 905
messi 904
liban 904
freenabeelrajab 903
help 902
twelcome 901
3suisses 897
joyeuxanniversairelorie 895
grecia 893
valls 893
avechollande 891
asm 890
technos 887
jesors 885
citation 879
cloud 879
excellent 879
environnement 876
occupywallstreet 875
sortiraparis 874
loltoshop 873
orange 872
cin����ma 872
francia 869
sortezledesaplanque 867
����bb 865
voteh 860
avec 859
metgala 859
metduvertdans 858
etbim 856
guaino 856
alsace 855
chelsea 854
avantcetaitalamode 847
lechangement 846
lci 846
2012led����bat 845
chirac 842
csa 841
anaphore 840
tnac 834
canada 834
troll 833
2 830
cemomentorgasmiqueo���� 829
cinema 826
inspiration 825
p2 825
������������������ 819
elections2012 818
montebourg 818
police 817
basket 817
vot 816
technologie 815
honteux 814
g 814
live 813
espagne 812
infographie 809
jdd 808
h 808
tousensemble 804
10chosesasavoirsurmoi 802
wienerlinien 799
unvraiguadeloup����en 798
angers 796
onvagagner 796
presidentielles 793
russia 792
victoire 790
judo 790
campagne 790
hollandesarkozy 789
actualit���� 789
jaccusedz 787
furiani 785
feuerwehr 782
turkey 781
bonnenuit 781
moscovici 780
tv 780
quote 780
radiol 776
sark 776
normal 775
check 773
gay 772
arte 771
nbaplayoffs 771
analysis 770
ci225 767
bretagne 765
madrid 762
debate2012 761
venezuela 761
ladragueenguadeloupe 759
enld 759
streetart 758
france24 758
media 757
harc����lement 755
film 754
wordpress 754
jupp���� 753
rctst 752
management 752
recette 747
sudan 747
bayern 746
manifvicto 745
anusdansletitredunfilm 744
bruxelles 743
losc 742
toushollande 742
marinelepen 741
courage 741
basketball 740
droit 740
bbl 739
charest 738
tourisme 738
divers 737
astuce 737
europaleague 736
sncf 736
voto2012 733
jo 732
moi 730
isra����l 729
pr����sidentielles2012 728
ps3 728
sarkosy 728
lepoint 728
travail 727
moiaussijevotehollande 723
bankia 722
jevotehollande 722
sondages 721
ios 721
amministrative2012 718
handball 718
marzouki 718
communication 718
grece 717
immo 714
dijon 714
civ 713
pressfreedom 712
soci����t���� 711
linkedin 710
morocco 709
russie 707
bref 707
woerth 706
cnn 706
amalyaisthevoice 704
otb 703
tvd 702
1d 701
jetpriv���� 698
lulu 697
fh31 696
cqfd 696
nancy 696
guyane 695
gu����ant 694
lesbeaufs 694
cannes 693
french 693
l����gislatives2012 692
veille 692
on 691
mbj 688
lahaut 687
quandunefilletedit 687
youtube 686
r����sultats 683
hilfe 683
srfc 683
lgbt 682
hightech 681
like 680
quick 680
solf����rino 672
spotify 671
fhflop 670
resultats2012 669
onnelacherien 669
monde 669
rock 667
tlmep 667
voteho 666
solferino 666
bravo 666
toussa 664
lnna 663
lesstrateges 662
59segur 662
arsenal 662
pardon 662
priceless 662
realmadrid 661
n 661
blanc 660
jeposelaquestion 658
starwarsday 657
votehol 657
francoishollande 657
egypte 655
kiwiparty 654
jevotesarkozy 654
alapoursuitedubonheur 650
swath 650
nihous 649
nucleaire 649
alarabiya 649
tvcheck 648
s����n����gal 647
novosti 645
bizitalk 644
lesstrat����ges 643
qrcode 643
gaza 643
politics 640
dzonline 639
ticeducation 638
publicit���� 638
cyclisme 638
����lection 634
soda 633
truestory 633
cgplq 632
tellementvrai 631
bourdin2012 631
hiphop 630
photos 628
ebook 627
f����tbol 627
censure 626
marine 626
iwakamiyasumi 625
info 623
�������������������������� 621
mobilisation 621
zipad 620
croissance 618
cuba 617
euthanasie 615
2012 614
3 613
infographic 612
off12 611
beastieboys 609
b����tise 608
6mots 608
startup 608
dati 607
grenoble 606
inventetonproverbe 605
bzh 605
2ndtour 604
facup 604
isratine 603
ledeba 600
ekloges12 600
poutine 600
breakingnews 599
fun 599
sa 599
cemomentenervanto���� 597
ergonomie 597
voyage 596
omg 596
radi 594
borloo 593
berlin 593
president 592
gouvernement 589
itunes 588
holland 587
dette 587
nolesvotes 586
damascus 586
london 586
followback 586
cheminade 584
vieillescharrues 583
sp 583
peace 583
haha 582
sciences 581
ua 581
mariage 579
pointdsk 577
pme 577
architecture 577
carla 577
rap 576
la 576
world 576
attali 576
sarkodehors 575
bourdin 575
rh20 573
stage 573
acampadasol 572
rbnews 571
ccoo 571
frontdegauche 570
����conomie 569
environment 569
dray 567
ubifrance 567
espa����a 567
miam 567
lesaviezvous 566
windows 566
non1625 565
marques 564
huffingtontechno 564
lefigaroeco 563
journalistes 563
tunis 563
online 563
health 562
actualit����s 562
leadership 561
tcot 560
fr3 559
sfr 558
madagascar 558
real 558
jaimeraisetreunmecpour 557
merde 557
av 555
socialtv 555
lamentable 554
avecsarko 553
affaires 553
mayday 553
webmarketing 552
liga 551
linux 550
starwars 549
obama2012 548
femmes 547
wine 547
participation 546
socialistes 544
oups 544
bhn 544
umps 543
zemmour 543
d 543
nature 542
corr����ze 541
morandini 541
jaienviedetuer 540
onu 540
vid����o 540
pr 540
lejourlepluslong 539
rouen 539
direct8 538
pierresalviac 537
e1 536
vraitravail 536
fuck 535
ouf 533
dexia 532
apr����sle20hcestcanteloup 531
teamcochon 531
manifnue 530
adieuns 529
o 529
nsfw 529
������������������������������������ 529
galaxy 528
kaamelott 525
pcf 524
jevotenicolassarkozy 524
sem 523
nostalgie 523
hol 522
falcon 521
qu����bec 519
nokia 519
lescongolais 518
fan2onedirection 518
skyrock 518
les 518
ra 517
corruption 516
mensonge 516
suisse 516
kuw 516
blackberry 516
histoire 515
ba 515
droite 513
reims 513
elkrief 511
food 511
franken 511
aja 510
wpfd 510
tumblr 509
mavie 509
londres 508
����olien 507
livetweetduxviearr 506
clash 506
plusbellelagauche 505
rosemafia 505
vend����e 504
jeu 504
achatelet 502
reconqu����te 501
style 501
merah 500
acampadabcn 499
nicolas 499
me 498
ifop 497
����laune 494
bh 494
vacances 494
labelleetsesprinces 493
bruni 492
security 492
technology 492
civvr 491
rad 490
d����mocratie 490
teampsg 490
gabon 490
fdp 489
ubuntu 489
syriza 488
secretstory 488
fr2012 488
rp12 488
je 487
bce 487
racisme 483
guillon 482
led 481
avecs 480
dansnostimelineonatous 479
assad 479
plustardjaimerai 478
langlois 478
36202913 477
zapping 477
mustread 477
urgent 477
chingatumadreepn 476
ho 476
keur 475
disparition 475
������������������������� 474
fear 474
fcblive 474
mariagepourtous 474
sarkocfini 474
��������������������������������� 472
india 472
amlo 472
barroso 471
ch����mage 471
feuq 471
vaeo 470
epl 469
referencement 469
liverpool 468
glee 468
smh 468
pq 468
bpump 466
locatebiz 466
bouygues 466
leparisien 466
montreal 466
jenaimepasfacebook 465
digital 465
monazarat 463
farc 463
dieudonn���� 462
grandjournal 462
jevotefh 462
electionpresidentielle 461
portugal 461
funateletrecexcensura 459
jetez����a 459
cfc 459
r����seauxsociaux 459
audience 458
canteloup 458
qml 458
concert 458
toiaussitweetcommeunsportifconnu 457
gagaupdate 457
nyc 457
fog 455
deuxheuresplustard 454
nibiz 452
alkhawaja 452
rappel 451
devoirdem����moire 451
r����publique 451
ironie 451
i 451
civedu 451
1ermai 451
metal 450
spain 450
4 450
bahr 450
nopasara 446
beurk 445
sms 444
libert���� 443
app 443
nato 442
homs 442
nsarkozy 442
mexico 442
france4 441
argentina 440
yovoy12m 439
hollandreou 439
buisson 439
va 438
evenementiel 438
��������������������� 437
20h 437
entrepreneur 437
caq 437
couillemolle 435
sarkopipobot 435
slideshare 435
francemolle 435
marchedesbanlieues 435
bd 435
cool 435
procycling 434
euincrisis 433
labelle 432
cancer 432
journaliste 432
fran����ois 431
nain 431
vanneste 431
sapin 430
lcp 430
journalisme 429
brunet 428
li 428
handicap 427
edtech 427
aimonslapolitique 426
the_voice 426
informatique 426
unpacked 424
eurozone 424
freebox 424
industrie 424
sisarkodegage 423
ripmca 423
livre 423
tripoli 423
fecq 422
alerte 420
morandinizap 420
eeuu 420
smartphone 419
jerespectelecodeelectoral 418
z_khawajastruggle 418
rassemblementbleumarine 418
denmark 418
france5 417
enjoy 417
nomdufilmarabe 416
sitoutlemondeavaittwitter 416
litt����rature 416
radiolo 415
inter 414
idea 414
el 413
afc 413
piraten 413
hollandr����ou 413
entreprise 413
got 413
frontnational 413
usine 412
putin 410
bonheur 410
baharin 410
presidentnormal 409
tellier 409
f4f 409
rfi 409
f2 408
darkshadows 408
gauchecaviar 408
bugey 408
traduisuntitrecainrienfrancais 407
calcio 406
assange 406
graciespep 405
arcelormittal 405
intox 405
festival 405
dpda 405
drawsomething 405
tfb 405
brest 405
boobs 404
scaf 404
qpc 403
besson 403
villepin 403
livef24 402
melonews 402
coasm 401
drapeaux 401
recruterdigital 400
espoir 400
agriculture 400
presidencenormale 399
radiomoscou 399
cispa 399
peav 398
teamsf 398
savethearctic 398
banque 397
old 397
followfriday 396
shoutout 396
trucdelache 395
recallbhprisoners 395
lapsus 395
bar����a 394
����ducation 393
peur 393
veritablevote 392
edu 392
sivoushesitezpourdemain 391
fact 391
lifestyle 390
joissains 389
s����curit���� 389
ttot 389
chezleschtis 388
blague 388
ausecours 388
gs3 388
automobile 388
italia 388
cynisme 388
galaxysiii 387
ff_back 387
csa2012 387
reduction 387
metz 387
6 387
al 386
sables 385
serviziopubblico 385
complementdenquete 385
juventus 385
italy 385
bamako 385
imagine 384
knicks 384
corse 383
nadinemorano 382
capitole 382
now 382
html5 382
m����t����o 382
tmc 382
nice 382
rajoy 382
ekloges 381
florange 381
ladygaga 380
danslesyvelines 379
chavezarrasa 379
blockupy 379
32ligas 379
aix 379
sarkovousment 379
evajoly 377
falcao 376
pakistan 376
twittosunis 375
apps 375
rmsf 374
amnesty 374
amman 374
nopasaran 374
ratp 374
seriea 374
fcgb 373
sgs3 373
germany 373
life 373
photographie 373
banksters 372
formation 372
elyse2012 370
freebanlieueweb 370
darty 370
fouquets 370
franceinter 370
cgt 370
recherchechelousurgoogle 369
lede 369
nocomment 369
storify 369
fevad 368
ligue2 368
dommage 367
num����rique 367
stress 367
nigeria 367
supermoon 366
10mai 366
essonne 366
suspense 366
jedemande 366
finist����re 366
dt 366
php 366
nyt 365
belhanda 365
tf1news 364
premierleague 364
analytics 364
colombie 363
scellier 363
stm 362
moije 362
voter 362
fra 362
rihanna 362
2000places 361
petitjournal 361
breaking 361
fouquet 360
bilan 360
nfc 360
oeildudragon 359
6mai2012 359
tweetsva 359
international 358
ridicule 358
poitiers 357
���������������������������������� 356
coucou 356
triste 356
tsipras 355
bio 355
gif 355
medias 355
bones 355
moipr����sident 354
toiaussirapcommelafouine 354
m����diapart 354
m1gs 354
indign����s 353
laxisme 352
ricette 352
foursquare 352
ahah 352
sachele 352
9mai 351
cestmaintenant 351
ts 351
foufoufou 351
alhyenfinaledethevoice 350
bizipig 350
lacauselit 350
eurosport 350
opbahrain 349
voteelectronique 349
pauvrefrance 349
ind����cis 349
eev 349
amour 349
wattv 349
tweetoff 349
choisissonslafrance 348
sarkozyfieur 348
alternance 348
bundesliga 348
e20 348
jenifer 348
esclavage 347
etgfc 347
prog_tv_tnt 347
vivaldinormand 346
mhrbo 346
����cologie 345
aurevoir 345
ogm 345
resultats83 344
5 344
projetns 344
sakozy 344
uan 343
10 343
romney 343
rdc 343
pasmonpresident 342
gamecube10ans 342
indie 342
votesarkozy 342
dfco 342
quebec 342
congo 342
pastore 341
tchad 341
m����xico 341
swag 341
islande 340
elearning 339
orelsan 339
edchat 339
graciasivanrcordoba 338
dreamchasers2 338
green 338
valenciennes 337
winelover 337
newyork 337
siilmereste24havivre 336
monsanto 336
voteblanc 336
poutou 336
bchr 336
freedom 336
joie 336
tpe 335
privacy 335
reuters 335
soccer 335
bonplan 335
serbia 334
fhaine 334
500px 334
yahoo 334
sociablesite 334
louisenfinaledethevoice 333
voilavoila 333
fh201 333
toiaussiinventeunmito 332
vendreditoutestpermis 332
u 332
gouda 331
re 331
teasing 331
pvv 331
cestdit 331
antifa 331
globalchange 331
����������������� 330
onedirection 330
vomir 330
mexique 330
mlp2012 329
sar 329
niger 329
songstoplaywhilehavingsex 328
acfas 328
parissg 328
action 328
followme 328
epn 328
alabastille 327
jazz 327
resultats06 326
rdvinconnue 326
cac40 326
women 326
opensource 326
theavengers 325
lnh 325
happy 325
tolkien 324
lesguignols 324
rumeur 324
partipirate 324
toiaussijouelaump 323
desfoisaumacdo 323
affaireapollonia 323
rdi 323
sahel 323
nt1 323
scoop 322
bcc 322
tanger 322
elvc 321
penw 321
fs 321
ch 321
durable 320
m����tro 320
francia2012 320
css 320
hrw 320
nsforever 319
hollandeapromis����bayrou 319
lapressemorte 319
luxe 319
pdg 319
caen 319
indonesia 319
tomflex 318
avot���� 318
moipresident 317
europa 317
ux 317
smm 317
hortefeux 316
gueant 316
dunkerque 316
onresteetoncontinue 315
loireatlantique 315
goodnight 315
rmcsport 314
chenguangcheng 314
reviensphilippe 313
stoplaviolence 313
ehw12 313
jo2012 313
jlm 313
solidarit���� 312
champagne 312
compl����mentdenqu����te 311
unpeu 311
vafc 311
arab 311
aurevoirpr����sident 310
ouch 310
coworking 310
monti 310
halifax 310
epicfail 310
cashinvestigation 309
ss6 309
berlusconi 309
vintage 309
scandales 308
lareunion 308
rse 308
islamophobie 308
fakenews 307
voteholland 307
logique 307
gg 307
cohabitation 306
jedisnon����ns 306
une 306
fh2 305
lastfm 305
prison 304
droitesarkozyste 303
hihi 303
teaminsomniaque 302
jaimeraismappeler 301
rmstunisie 301
melty 301
ifollowback 301
jeudiconfessions 300
����galit���� 300
alain 300
desministrespourrantanflan 299
thatcher 299
voteholla 299
cdi 299
isf 299
breivik 299
debate 299
inexperience 298
cavous 298
hum 298
infosec 298
amazon 298
twittpari 297
occupydefense 297
mmorpg 297
lne 296
st 296
montr����al 296
gaubert 295
socialiste 295
pg 295
cv 295
gop 295
sitra 294
gourcuff 294
isolement 293
mariani 293
fle 293
gameofthrones 293
lepetitjournal 293
italie 292
pr����sid 291
holla 291
bleus 291
psa 291
factch 290
����������������_������������ 290
bim 290
trouveuntitredechansonavectulle 289
votehollan 289
aljazeera 289
9 289
ma 289
chavez 289
ryankennedy 288
ironsquid 288
advertising 288
frenchelection 287
rassemblement 287
debk 287
monaco 287
win 287
colombiano 287
rh����ne 287
divertissements 287
enfin 287
cpaspareil 286
javascript 286
coluche 286
mulhouse 286
luxembourg 286
barcelona 286
path����tique 286
8 286
vad 285
cairo 285
yam 285
v����ritom����tre 284
econnecsud 283
����a 283
deezer 283
usap 283
idf 283
logo 282
sony 282
pe 282
reddit 282
fake 282
edl 281
holl 281
rct 281
ce 281
vge 281
dalida 281
noticias 281
bahrai 281
high 281
newcastle 280
boyfriend 280
arts 280
netneutrality 280
korben 279
carlabruni 279
frankreich 278
violence 278
jquery 278
laclasse 277
sharjah 277
monoeil 277
danslefutur 276
iledelajatte 276
kl 276
sarkoz 276
ci2010 276
korea 276
dream 276
normandie 276
nucl����aires 275
economia 275
sm 275
trayvon 275
climat 275
nabeelrajab 274
aleppo 274
hallu 274
drh 274
footballogie 274
itsecurity 273
fidesz 273
ikea 273
dur 273
followers 273
bicycle 273
expressionsinterdites 272
13min 272
nowwatching 272
beaut���� 272
mobileapps 272
overlord 271
ffb 271
moijepr����sident 271
code 271
scandale 271
guardiola 270
foutagedegueule 270
le06maijevotenicolassarkozy 269
menteur 269
reseauxsociaux 269
soleil 269
metro 269
governmentgreed 269
jechante 269
maheuuuu 268
uel 268
griechenland 268
mauvaisefoi 268
entrepreneuriat 268
���� 267
dilemme 267
mauritania 267
jeunesse 267
homophobie 267
7 267
����lys����e 266
mufc 266
barcelone 266
print 266
cdfi 265
wwf 265
logement 265
uanews 265
promo 265
morbihan 265
sorry 265
pds 265
demagogiefh 264
peuple 264
shame 264
manche 264
typography 264
ac3 263
ledebat2012 263
qotd 263
amen 263
team221 263
martyrahmed 262
truetibet 262
doodle 262
ekloges2012 262
byebye 262
lefigaro 262
freemaria 261
freel7a9ed 261
souvenirs 261
beauchamp 261
bigdata 261
jeux 261
ccccp 260
draghi 260
sarkomenteur 260
jeunes 260
gestion 260
bisou 260
punchline 260
etalorsshym 259
bahre����n 259
auto 259
pl 259
amazing 259
first40songsonshuffle 258
russianrevolution 258
fatalfriday 258
ee 258
leveson 258
opposition 258
loppsi 258
pinocchio 258
abstention 258
dior 257
gratuit 257
famille 257
newspeople 257
archives 257
fh20 257
hope 257
mca 256
ltw12 256
matignon 256
d����sol���� 256
franceinfo 256
colombia 256
����������������������� 255
hollandetour 255
4m 255
sarnez 255
amesys 255
d����magogie 255
jeuvideo 255
thenextgalaxy 254
spanishrevolution 254
entreprises 254
enfants 254
sahelnow 254
um 253
less 253
vivelafrance 253
d����gage 253
turquie 253
copyright 253
toujourslecoeuragauche 252
chanel 252
expo 252
citro����n 251
amiens 251
firefox 251
rsca 251
soscomores2012 251
500aday 251
instantfollow 251
centristes 250
faitsdivers 250
bds 250
webdoc 250
nord 250
halal 250
history 250
liste 249
balladur 249
zimmerman 249
autisme 249
sarkopen 249
k 249
wnewsfrance 248
niort 248
argent 248
new 248
nederland 248
bboxygen 248
lesexecestmieux 247
����������������_����������������_������������ 247
bingo 247
cda 247
lbdc 247
ipsos 247
kindle 247
strategy 247
mcfc 246
gr����ve 246
pointgodwin 246
p����kinexpress 246
ns201 246
5mayppsolidarity 246
avocat 245
waad 245
tfou 245
jv 245
cyberculture 245
disney 245
dd 245
elecciones 245
harc����lementsexuel 244
css3 244
surprise 244
m����moire 244
wp7 244
facepalm 244
ilya10ans 243
nuclearjp 243
de 243
sexy 243
teamondar 242
1dfan2 242
dansunevieprecedentemoranoetait 242
atef 242
nikosaliagas 242
secteeelv 242
guignols 242
liberation 242
twitteroff 242
cedeao 242
wikileaks 242
telefoot 241
clermont 241
graphisme 241
weird 241
cope 241
audi 241
true 241
racontetesaventures 240
humanrigh 240
po 240
justinbieber 240
drc 240
boutin 240
lafrancemorte 240
alpes 240
����������������������������� 239
hollan 239
yvordewalapulu 239
toronto 239
community 239
playoffs 239
meninblack 238
tablette 238
tibet 238
toutvabien 238
urban 238
rlq 238
metball 237
lechangemen 237
hashtag 237
burqa 237
lahonte 237
refad2012 237
solar 237
energie 237
kowait 237
pr����siden 236
ledeb 236
vendredilecture 236
invest 236
calvados 236
startups 236
resnum 235
bakchichlive 235
npa 235
semwebpro 235
thomashollande 235
sdvmag 235
r����f����rencement 235
bahra 235
voetbal 235
shazam 235
maintenant 234
fac 234
chat 234
occupyfrance 234
conseils 234
branding 234
purepeople 234
osef 234
8mai1945 233
avecnicolassarkozy 233
bayreuth 233
fran 233
marvel 233
fraude 233
snif 233
nul 233
tp 233
the 232
dev 232
kosovo 232
boss 232
lolilol 232
fh1918 231
lapolitiquecestpaslalogique 231
sagna 231
cinemagraph 231
justsaying 231
london2012 231
renault 231
trollcadero 230
jevote 230
hcsmeufr 230
whatelse 230
jaihonte 230
deal 230
traveltheworld 229
couic 229
forzajuve 229
lefebvre 229
bac 229
autopromo 229
nikelowerspro 229
bastia 229
libe 228
please 228
bzu 228
ok 228
inde 228
hu 228
ploutocratie 228
bilbao 227
juve 227
fdjbigmat 227
culte 227
jevotensle6mai 227
tweet 227
chen 227
usaplou 226
machina_semiotica 226
ecofin 226
unfollow 226
tokyo 226
gsenegal 225
jt 225
laurenceferrari 225
pr����s 225
castle 225
analysepoliticosportive 225
sarkoshow 225
otr 225
begov 225
10thingsiwanttobuy 224
tpp 224
munch 224
ovsg 224
ibm 224
res 224
moselle 224
graffiti 224
ereputation 224
damas 224
er2012 223
medecine 223
coeur 223
vbb 223
instancepq 222
merciflamby 222
rumor 222
nessma 222
nintendo 222
lybia 222
confession 222
energy 222
sarkoreviens 221
yannick 221
samsunggalaxys3 221
auchan 221
fmi 221
biodiversit���� 221
tristesse 221
mafia 221
times 221
malaise 221
azytfaconlesjeunesquivotentadroite 220
dansletemps 220
mercins 220
dessert 220
bellevilloise 220
electionsfbleu 220
rms 220
amal 220
takieddine 220
boycott 220
tupperderajoy 219
lesamisduchouquet 219
sb29 219
otan 219
jedisnon����fh 219
vote2012 219
klout 219
matin1 219
twittos 219
skype 219
qatif 218
vivementdimanche 218
diablo3 218
forbach 218
shopping 218
brand 218
nike 218
frenchrevolution 218
bulls 218
chile 218
autofollow 218
100thingsilove 217
ww108 217
greenwashing 217
grandd����bat 217
kenavosarko 217
wahlen 217
compol 217
city 217
tngov 217
mnetmp 217
generationsarkozy 216
�������������������������������������� 216
teamhollande 216
democratie 216
nrj 216
fran����afrique 216
empiezaatemblarpe����anieto 215
laraz����n 215
sncb 215
mercato 215
tgv 215
douillet 215
lorraine 215
carlton 215
sf 215
sakhri 214
ch����meurs 214
montreuil 214
m6actu 214
photoshop 214
gmail 214
libia 214
podcast 214
ndaa 214
mustfollow 214
hebergement 213
rese 213
sos 213
censorship 213
retail 213
ndm12 213
bfmbusiness 213
faittourner 212
victoriaville 212
evernote 212
content 212
lfc 212
photojournalisme 212
ajstream 212
m����diassociaux 212
nimportequoi 212
allezparis 212
manipulation 212
jean 212
stop 212
rwanda 212
bienvenue 212
nfb 212
riyadh 212
isupportsamesexmarriage 211
humanright 211
serbie 211
cassetoipauvcon 211
madeinfrance 211
webactu 211
wifi 211
tea 211
barca 211
rioplus20 211
haine 211
ultimaparola 210
retraites 210
dl 210
cotedivoire 210
aust����rit���� 210
talk 210
b2b 210
fasm 210
factcheking 209
smic 209
versailles 209
hardcore 209
gol 209
qr 209
ypf 209
eco 209
gaddafi 209
nousemb����tentlesallemands 208
20thingsaboutme 208
led����ba 208
boobstagram 208
ess 208
banon 208
sav 208
nous 208
dodo 208
test 208
9may 207
rapgalsen 207
maee 207
abc 207
exposition 207
oo 207
cassetoipauvrecon 206
londres2012 206
crowdfunding 206
bercy 206
pc 206
3d 206
schiste 206
tron 206
habs 206
fringe 206
morin 205
aporla32 205
penguin 205
videos 205
franc 205
educaci����n 205
gatineau 205
barackobama 205
blackops2 205
rm92sf 204
jmefaischier 204
emarketing 204
greenfr 203
huhu 203
����nergie 203
loisirs 203
lupusalauge 202
spread140 202
envoy����special 202
qg 202
persepolis 202
kahn 202
discrimination 202
go 202
discours 202
nrw12 202
asnl 202
correze 202
desperatehousewives 202
pol����mique 202
angrybirds 202
ronpaul 202
share 202
khadafi 202
hr 202
mailonline 201
allezpsg 201
compublique 201
ulg 201
horreur 201
psychologie 201
tweeton 201
illustration 201
chut 201
cartoon 201
awesome 201
voteholl 200
derby 200
goodbyesarko 200
previoustweet 200
alwasat 200
flash 200
pitoyable 200
dakar 200
search 200
quotes 200
conseilconstitutionnel 199
sarkozycestfini 199
28min 199
jies_paris 199
esante 199
yeah 199
wildlife 199
umpath����tique 199
austerity 199
socbiz 199
maghreb 199
team 199
poncepilate 198
yannicknoah 198
mariagegay 198
fiert���� 198
illogique 198
dauphinelib 198
hulk 198
health20fr 198
welcome 198
pasfacile 198
nrj12lachaine 198
muharraq 197
moscow 197
legrandjournal 197
empleo 197
d����ception 197
cannabis 197
nhl 197
syrian 197
forzamilan 196
ldc 196
xeeme 196
bigup 196
tendance 196
bizarre 196
bedos 195
jaime 195
conseil 195
question 195
pr2012 195
brazil 195
nuance 195
tows 195
ep 194
roucasserie 194
auxerre 194
hommage 194
sun 194
chuuut 194
operationnaindudesert 193
soireecooloc 193
lemensongecestmaintenant 193
co 193
voiture 193
saint 193
challenges 193
femme 193
medialternative 193
occupybahrain 193
recherche 193
likeaboss 193
ltwsh 192
volehollande 192
soir3 192
mena 192
globalrevolution 192
starbucks 192
isffamily 192
animals 192
smo 192
veilleseo 192
����lys����e2012 191
cahuzac 191
paf 191
fan 191
graphismfr 191
q 191
cdu 190
tic 190
bullshitbingo 190
dossier 190
imp����ts 190
adamyauch 189
flambi 189
viol 189
benarfa 189
wemadeit 189
plenel 189
sarkofacho 189
retraite 189
swagg 189
sot 188
cadeau 188
topchef 188
drm 188
pharma 188
moneydrop 188
r����volutioncitoyenne 188
mlb 188
xbox 188
titanic 188
psychology 188
suicide 188
bam 188
ontaimesarko 187
jalletenedf 187
medvedev 187
allezvoter 187
grecs 187
rep����blicaya 187
buren 187
transparence 187
debian 187
armstreaty 187
ovh 187
vomi 187
queensspeech 186
jeporteplainte 186
iggypop 186
soyezsages 186
laquestion 186
beliebers 186
bertrand 186
fnump 186
lecture 186
tchip 186
emotion 186
ottawa 186
influence 186
scandaleux 186
alhyetlouisenfinaledethevoice 185
moipresidentdelar����publique 185
rp 185
ebusiness 185
rsf 185
java 185
wikipedia 185
australia 185
epic 185
tips 185
diy 185
democracy 185
batman 185
excel 185
tc 185
tulleparis 184
danslavie 184
sq 184
fhpresident 184
boulogne 184
domainnames 184
cia 184
dropbox 184
degage 184
investissement 184
economy 184
kauwit 184
rim 184
ennahdha 184
circo 183
imfc 183
le6maijevotesarkozy 183
franciavota 183
zegreenweb 183
etalors 183
fredzone 183
quimper 183
tvanouvelles 183
sofoot 183
francefo 182
drapeau 182
ripostepartyg����ante 182
adieusarkozy 182
fcb 182
bresources 182
cameron 182
toutsaufhollande 182
rose 182
meteo 182
4g 182
mmg 182
fraternit���� 182
s����tif 181
estrosi 181
m����dia 181
loiret 181
sudpresse 181
fatigue 181
bordel 181
insomnie 181
����������������_���������������������������� 181
ca 181
rescateciudadano 180
jaivotepourns 180
hiddennews 180
bull 180
fisc 180
mls 180
ad 180
juridique 180
oracle 180
trayvonmartin 180
clownimklo 179
razones12m15m 179
cesti 179
ds5 179
tutorials 179
euco 179
10raisonsdenepasvotersarkozy 179
transferts 179
s����gol����ne 179
curation 179
fbi 179
virus 179
svpol 179
boulet 179
vod 179
jeddah 179
pop 179
chaud 179
retweet 179
outremer 179
seum 179
ramle 178
victo 178
swlille 178
eel 178
laposte 178
girouette 178
godwin 178
weekend 178
soutienpierresalviac 177
pasmonpr����sident 177
huffpost2012 177
rubby 177
ruthelkrief 177
dimanche 177
echosdecampagne 177
raffarin 177
alwahdawi 177
freelance 177
reviewsearch 177
foumaispasfour 177
jadore 177
fhpr����sident 176
lenglet 176
mauritanie 176
s3 176
atp 176
fh06mai 176
torture 176
techno 176
computer 176
limousin 175
alaune 175
es 175
transmedia 175
yes 175
hotel 175
non 175
onycroit 175
netanyahu 175
simonbaker 174
ballar���� 174
8mai2012 174
prod2 174
ouattara 174
hello 174
neuilly 174
cute 174
remember 174
����marseille 173
dinerccif 173
motogp 173
opinionway 173
pau 173
youpi 173
bahoui 173
diversit���� 173
chucknorris 173
tablet 173
mensonges 173
collaboration 173
forex 173
ns2 173
socent 173
asia 173
abbasiya 173
vietnam 173
marianne 173
entertainment 173
may12thglobalrevolution 172
r����tention 172
washington 172
f3 172
mersea 172
votezns 172
mobilit���� 172
wellbeing 172
radiolondr 172
maison 172
application 172
ecology 172
kojima 171
jevoteump 171
cal 171
nr 171
dtc 171
frisson 171
nimp 171
clip 171
bici 171
juncker 171
meme 171
gerardlonguet 171
girondins 171
adwords 171
freealkhawaja 171
nmt2012 170
monumenta 170
avecsarkoz 170
bayroutunousmanques 170
peltier 170
agorarai 170
iphone5 170
anniversaire 170
a99 170
em 170
ar 170
teamiphone 170
done 170
votons 170
danger 170
l2 170
mercinicolas 169
sebastientellier 169
pulvar 169
pr����si 169
tpb 169
cac 169
infos 169
bourges 169
arnaque 169
school 169
nl 169
ebooks 169
liverfi 168
metalgear 168
teamol 168
connard 168
birds 168
teaser 168
tva 168
lingerie 168
html 168
sopa 168
ptdr 168
movie 168
mhrp 167
niuneuromas 167
59s����gur 167
damn 167
email 167
rio 167
useless 167
surf 167
cybersecurity 167
ted 167
votechucknorris 166
deschamps 166
partisocialiste 166
spiderman 166
stallman 166
suite101 166
somalia 166
lafrance 166
drhouse 166
saif 166
dm 166
instantfollowback 166
glancee 165
allblack 165
fenneczpr����sident 165
guantanamo 165
classic 165
lagauche 165
mcommerce 165
banques 165
w 165
motivation 165
jedis����ajedisrien 165
thanks 165
exclu 165
puebla 165
����tudiants 165
imaginecup 165
middleeast 165
etg 165
centreuni 164
�����������������_������������������������������ 164
heat 164
apresle20hcestcanteloup 164
m5s 164
colombiagol 164
gaming 164
g����rardlonguet 164
dataviz 164
tdf 164
gmo 164
qs 164
house 164
crisis 164
livetweet 163
sex 163
krkrkr 163
redif 163
2012avelo 163
t����l����travail 163
spd 163
soldes 163
olympia 163
bing 163
agresser 162
cougartown 162
it����l����2012 162
kristenstewart 162
duraz 162
sisi 162
applications 162
ha����ti 162
rveti 161
letsgoheat 161
sablesdolonne 161
directf24 161
toiaussitrouveuneexcuse����fh 161
workingirls 161
asni����res 161
ppc 161
aurevoirsarko 161
melanchon 161
partiels 161
byod 161
graphicdesign 161
opesr 161
sad 161
pla 161
����lections2012 161
fou 161
presidentielle44 160
kinect 160
opbull 160
pan 160
la����cit���� 160
bongo 160
htc 160
incroyable 160
bayonne 160
mediassociaux 160
blogging 160
ireland 160
non1778 160
badboy 160
cat 160
toiaussiconsensunsacrificepourgarderchant����me 159
moijepresidentdelarepublique 159
bahraini 159
avecsakozy 159
merkozy 159
lotr 159
luxury 159
plugdj 159
volvooceanrace 159
milan 159
gamification 159
goodyear 159
complot 159
clubexrdi 159
directstar 159
polls 159
debray 159
montel 158
casstoipovcon 158
londoncalling 158
annecy 158
oplithchild 158
happybirthday 158
mus����e 158
prg 158
propagande 158
ftth 158
mixlr 158
chuck 158
earthquake 158
gerra 158
entrepreneurs 158
next 158
juvecampione 157
facupfinal 157
fairplay 157
coh����rence 157
������������������������������������������ 157
diversity 157
wdd 157
br����sil 157
reseau 157
feb20 157
saleh 157
pfff 157
b����b���� 157
books 157
bf226 157
mickaelvendetta 157
vins 157
rtpr����c����dent 157
good 157
lulz 157
bush 157
chomage 157
frasesdemadre 156
salto12 156
udf 156
wpfd2012 156
votezsarkozy 156
voterhollande 156
tocard 156
villaschweppes 156
eurocrisis 156
ns20 156
karachigate 156
chrome 156
montagne 156
instagood 156
lp 156
agenda 156
belleville 156
qtr 156
lacohabitationcestdemain 155
jepeuxmevanter 155
malikasalim 155
europeday 155
no 155
expressyourself 155
lsd 155
loire 155
patrons 155
creative 155
siles1dhabitaientenfrance 154
radiovichy 154
u17 154
antimou 154
grillo 154
nowreading 154
mitterand 154
esquive 154
telecom 154
autofollowback 154
oil 154
foto 154
louis 154
chicago 154
desprogesday 153
douste 153
fbayrou 153
mayenne 153
tweets 153
write4khawaja 153
enorme 153
sky 153
positivethinking 153
emailing 153
crowdsourcing 153
polcan 153
attention 153
velo 153
bo 153
findumonde 153
unclosed 152
r����sis 152
diziizle 152
thisistheend 152
diguirindi 152
lesoir 152
ecole 152
s21 152
piratebox 152
au 152
expats 152
street 152
aviation 152
id����e 152
boxe 152
lesechos 152
maarifa 151
factche 151
stopamediapart 151
nuremberg 151
ft 151
civtech 151
easy 151
lg 151
hot 151
cpc 151
kiss 151
������������_������������������������ 151
lacourse2012 150
caprilespatron 150
rolex 150
streaming 150
etat 150
francemorte 150
tepco 150
hipstamatic 150
viadeo 150
florence 150
theatre 150
cyberwar 150
flickr 150
tweetinutile 150
militons 149
jepeuxpas 149
sarkod����gag 149
putain5ans 149
intermilan 149
nufc 149
bachelot 149
periodigno 149
assurance 149
musicora 149
mcdo 149
dd97 149
asnieres 149
ehealth 149
bahrein 149
sparen 149
miami 149
rugbymonster 148
collector 148
dh 148
ntic 148
lutteouvriere 148
d����bats 148
caf���� 148
m����nchen 148
wow 148
ny 148
����������������_�������������������� 148
happybirthdayindochine 147
hagamoscomoislandia 147
foiedechampion 147
manifanue 147
proverbeafricain 147
bouteflika 147
tgif 147
guin����e 147
solaire 147
johnnyhallyday 147
sneakers 147
aqmi 147
armenia 147
canard 147
funny 147
mobiles 147
audio 147
bi 147
ptdrrrrrrrrrr 147
madonna 147
marysejoissains 146
2dtour 146
jeambar 146
lh2 146
louisdelort 146
arcep 146
colombes 146
architect 146
dog 146
back 146
harrypotter 146
livingstone 146
alep 146
monteleson 146
sexisme 146
cycling 146
anti 146
fa 146
besan����on 146
����cole 146
alwafaa 146
vosges 146
vienne 146
muenchen 146
map 146
lourd 146
etourisme 146
velasquezalvaray 145
avaaz 145
tice 145
lang 145
brive 145
����gypte 145
crm 145
audiences 145
greek 145
po����sie 145
oldschool 145
cantwait 145
graphic 145
religion 145
f����minisme 145
smartphones 145
pa 145
edfbasket2012 144
youssouphalolympia 144
droiteidentitaire 144
piazzapulita 144
byebyenico 144
tibetan 144
soutien 144
on6mai 144
himym 144
justwatched 144
talent 144
viedemeuf 144
fin 144
benladen 144
billabongriopro 143
premiersresultats 143
sosbrazil 143
potiche 143
konamicode 143
rbleumarine 143
newgirl 143
archive 143
ci 143
loi 143
yakoi 143
orlm 143
roubaix 143
ironman 143
arrogance 143
basketnews 143
tscg 143
hongrie 143
sondag 143
open 143
work 143
aveyron 143
tvshowtime 143
d��������ubayrou 142
mercihollande 142
orl����ans 142
bad 142
bgt 142
numerique 142
record 142
marre 142
movies 142
sherlock 142
rugbydavant 142
ricon12 142
uni 142
children 142
vejavaipracpi 141
moijeseraiunpresident 141
baroin 141
nicolascanteloup 141
comp����titivit���� 141
mot 141
hollande����asuffit 141
presi64 141
teamchant����me 141
bisounours 141
2poids2mesures 141
livres 141
photojournalism 141
aujo 141
sirh 141
haiku 141
jediscajedisrien 141
ko 141
southsudan 141
jalousie 141
soudan 141
bullshit 141
ministre 141
emirates 141
shutupclinton 140
ns49 140
tricherie 140
ladebat 140
menez 140
eurovision 140
drogba 140
melenchon2012 140
rerb 140
aude 140
piano 140
interview 140
ain 140
dailymotion 140
justsayin 140
manif 140
radiolond 139
ludovic 139
competitivite 139
kenya 139
alger 139
val����rietrierweiler 139
v����rit���� 139
onnel����cherien 139
climate 139
sr 139
bahairights 139
socialmarketing 139
v����ridique 139
secondtour 139
law 139
r����elled����mocratie 139
cms 139
journalism 139
alfateh 139
pd 139
sanogo 139
cheatsheet 139
dodge 139
morethanthis 138
amalya 138
����colos 138
rolling 138
exclusif 138
vasescommunicants 138
kunduzakkoord 138
mytho 138
financement 138
storytelling 138
gard 138
depressionetdespotes 138
haute 138
stephanecamus 138
so 138
t����l����phonie 138
gr����vedelafaim 138
vigilance 138
movieawards 138
queuedumickey 137
bastilla 137
branl����e2012 137
sarkout 137
avecnicolas 137
diabetes 137
jacquesm����tairie 137
banijamrah 137
location 137
elle 137
pr���� 137
terrorisme 137
mes 137
coaching 137
animaux 137
pollution 137
game 137
s����rieux 137
hypocrisie 137
language 137
rossodebord 137
creativity 137
aulas 137
sarkhollande 137
research 137
��������������������_���������������������������� 137
siri 137
������������������������_���������������������������� 137
marchesaintpierre 136
moipr����sidentdelarepublique 136
magnifique 136
pixel 136
picbadge 136
orthophonistes 136
crs 136
minuteculture 136
yade 136
drupal 136
limoges 136
timochenko 136
sympa 136
danse 136
europeanrevolution 136
cassez 136
interelections 136
boum 136
caribbean 136
kas 136
funkyfriday 135
top14orange 135
biz 135
nadal 135
vogue 135
mazerolle 135
madmen 135
etc 135
epad 135
claved 135
emplois 135
flipboard 135
jet 135
r����volution 135
alemania 135
fantasy 135
mgmt 135
socialisme 135
jetrouvemonbonheur 134
le10juinjevoteump 134
grandsdonateurs 134
12mbxl 134
pasok 134
ump2012 134
openaccess 134
digisport 134
purecharts 134
actumusique 134
burundi 134
2emetour 134
sosh 134
paysdelaloire 134
patrimoine 134
tsunami 134
rased 134
tvdfamily 134
olympics 134
antilles 134
manga 134
jombang 134
spam 134
meiriademasiado 133
jouanno 133
tedtalentsearch 133
mjfam 133
lagard����re 133
r����visions 133
cab 133
sarthe 133
reconnaissance 133
autoentrepreneur 133
bhl 133
jorf 133
jd����jdr 133
foiredeparis 133
calimero 133
avenir 133
f3hn 133
appstore 133
���������������������������������������� 133
lar����union 133
monavis 133
friends 133
an 133
freenabeel 132
homosexuel 132
adieusarko 132
bestof 132
switzerland 132
tous 132
maliunity 132
pepsi 132
guingamp 132
moto 132
lwt 132
lbb 132
yummy 132
qse 132
surveillance 132
philo 132
rottweiler 131
iphone4s 131
nawak 131
l����gislative 131
critique 131
monanalyse 131
transport 131
smile 131
mo 131
paradoxe 131
home 131
solution 131
journalists 131
psvita 131
metallica 131
dna2012 130
radiolon 130
lessabl 130
lune 130
nc 130
hp7part2 130
fuenlabrada 130
majorit����silencieuse 130
pendezvous 130
narbonne 130
franceculture 130
adieu 130
penseeunique 130
riffa 130
qc 130
dance 130
proud 130
muslim 130
qata 130
replay 130
vitrollesinfos 129
savejaffersalman 129
marriageequality 129
5demayo 129
ynwa 129
ckikiment 129
cercoal15m 129
jallet 129
maythe4thbewithyou 129
groupama 129
argentine 129
loose 129
���������������������� 129
carrefour 129
rera 129
shimisoldiers 129
communitymanagement 129
website 129
xbox360 129
plan 129
luther 129
marrakech 129
egipto 129
radiomamie 128
onagagn���� 128
republiqueirreprochable 128
donnezdonnezdonnezmacias 128
hamon 128
manchesterunited 128
lastweet 128
poulet 128
bouyguestelecom 128
fiscalit���� 128
concept 128
giscard 128
breve 128
areva 128
alcool 128
ambiance 128
trueblood 128
indignados 128
aie 128
spvm 128
plannord 128
guerre 128
leuropeforte 127
finalbucarest 127
bocand���� 127
denoncer 127
rtmassif 127
teamflo 127
3200tigres 127
uoparis 127
perigueux 127
teaching 127
fsa 127
laclaqueforte 127
dresscode 127
tvasociale 127
lap����che����languille 127
lesanges 127
hautdebit 127
voil�� 127
strat����gie 127
photooftheday 127
miprecariedad 126
an����f���� 126
ftvi 126
pas 126
sarkotour 126
lasuite 126
top 126
doctors20 126
y 126
fashionpolice 126
champion 126
orne 126
beirut 126
smss12 126
lotoresultat 126
vetadilma 126
holladreou1er 125
bloodynightcon 125
soscomores 125
billiondollarart 125
historique 125
m����pris 125
bbcqt 125
t_ag2rlm12 125
mer 125
commercial 125
ettoc 125
phototwitt 125
rss 125
poker 125
balkany 125
12 125
toiaussititrecommelefigaro 125
kadhafigate 125
nieuws 125
need 125
weather 125
meeting 125
bike 125
adidas 125
pecresse 125
anges4 125
toiaussititrecommemediapart 125
pfnews 124
mashupdejoueurs 124
vasesco 124
doctorwho 124
cherbourg 124
zen 124
googleplus 124
avion 124
watch 124
opengov 124
clubic 124
pirate 124
england 124
remix 124
birmanie 124
party 124
souvenir 124
dessin 124
com 124
earth 124
arabrevolution 124
ligueeuropa 123
sevillahoy 123
aurevoirump 123
plusenpouvoirdes 123
ottoemezzo 123
bas 123
milanac 123
7mai 123
sitoiaussi 123
fier 123
labo 123
transfert 123
labase 123
projet 123
thor 123
timburton 123
ecb 123
istanbul 123
animation 123
spa 123
engagement 123
2012ledebat 123
hongkong 123
colterr 123
eau 123
minecraft 123
sexe 123
th��������tre 123
bel 123
change 123
dpmq 122
bigfail 122
lereniementcestmaintenant 122
legislative 122
nen���� 122
thevoiceuk 122
pixelart 122
belgium 122
amf 122
hihiriposte 122
bmw 122
ard����che 122
blingbling 122
runninggag 122
retrogaming 122
sociologie 122
direct 122
mozilla 122
jeunespop 122
libert����delapresse 122
universit���� 122
planetsolar 122
uol 122
a����e 122
champs 121
fran����ois_hollande 121
charrues 121
adele 121
bf3 121
flashback 121
deco 121
angleterre 121
vrai 121
abasseya 121
blogactu 121
chemtrails 121
restaurant 121
appartement 121
clinton 121
incruste 121
navi 120
viveo 120
reformalaboral 120
wef 120
faistalisteaup����refran����ois 120
debatefrancia 120
thomas 120
65liberte 120
lani����e 120
rom����olanglois 120
showtime 120
communiste 120
shameonme 120
tnt 120
degaulle 120
sida 120
ebay 120
prestashop 120
����motion 120
philosophie 120
gazdeschiste 120
eduon 120
hahaha 120
vismavie 120
worldrevolution 120
ofer 120
pdl 120
iguanatv 119
scarymovie4 119
led���� 119
comores 119
kfc 119
s����rie 119
relou 119
sustainability 119
addict 119
tousauxurnes 119
deception 119
purefansnews 119
hitler 119
fnac 119
li����ge 119
revenudebase 119
cafenlg 119
blogs 119
quelegrandgeek 118
o����estlavraiega 118
mobilis 118
����lection2012 118
classique 118
cash 118
annan 118
libertadprensa 118
revenge 118
besancon 118
futur 118
tavu 118
mort 118
mounier 118
sociaux 118
teamrepaca 118
babrain 118
net 118
pesticides 118
deutschland 118
sale 118
fixie 118
r����f����rendum 118
time 118
weedlife 117
sopragroup 117
pompompompom 117
sarkozyste 117
pol 117
flan 117
balonmano 117
up 117
bouffon 117
alimentation 117
t����l����vision 117
timeline 117
vannes 117
belarus 117
communitymanager 117
inspirations 117
shit 117
proc����s 117
ife 117
entreprendre 117
klaptrap 117
guerillaantigauche 116
campeones 116
ladeux 116
teamdsk 116
national 116
g8 116
military 116
runkeeper 116
comics 116
aaa 116
veilledujour 116
cacestfait 116
ces 116
frenchelections 116
nf 116
missing 116
humanit���� 116
adobe 116
sdf 116
experi 115
antipedalo 115
toiaussifaisfuirlesgroupies 115
saintdenis 115
fiorentina 115
theartist 115
engagement31 115
fifa12 115
thechoice 115
salaire 115
paix 115
puremedias 115
formule1 115
syndicats 115
flemme 115
lorient 115
saudiarabia 115
dehors 115
relire 115
truth 115
economics 115
s����nat 115
justasking 115
boncourage 115
proa 115
nwo 115
veday 114
recallbhp 114
coeur����prendre 114
lodamosvuelta 114
dignit���� 114
drama 114
deluge 114
jeunesecolos 114
escroc 114
le6maijevotenicolassarkozy 114
isfoundation 114
voussavezpasvous 114
gollnisch 114
reduc 114
f����te 114
alqaeda 114
girls 114
15o 114
tourism 114
avignon 114
na 114
��������������������_������������������������ 114
myonlyfriend 113
lino 113
dadvsi 113
premiereimpression 113
forc����ment 113
jaipeur 113
cop����2017 113
twitpic 113
magique 113
dc 113
chinois 113
beau 113
larochelle 113
sarkozysme 113
pastaper 113
se 113
toi 113
hugs 113
pluie 113
racism 113
ag 113
carcassonne 113
copenhagen 113
plagiat 113
������������������������������������������������ 113
tipp 113
bolivia 113
rdvti 112
jevotepourlafranceforte 112
jourj 112
jms_reporter 112
rendezvousenterreinconnue 112
fundraising 112
infoinutile 112
hobbit 112
20fev 112
compassion 112
karcher 112
ncis 112
trahison 112
maman 112
instamood 112
calvi 112
riches 112
actumedias 112
tartuffe 112
thaerhalahleh 112
ie 112
federer 112
bitch 112
terrorism 112
but 112
iphonesia 112
vie 112
pet 112
giroud 112
success 112
oldbuzz 112
politiques 112
titejuju 111
arthur 111
nrw 111
anonfamily 111
semioblog 111
pr����side 111
mentalist 111
belfort 111
equality 111
fhollande2012 111
musulmans 111
angoisse 111
march���� 111
rouge 111
bbm 111
grand 111
jaloux 111
faillite 111
essence 111
valeurs 111
esint 111
gastronomie 111
r����seaux 111
3debats 111
netfreedom 111
latism 111
roma 111
follow4follow 111
clapclap 111
paress 110
myafrica 110
equitalia 110
geneve 110
violences 110
m����nez 110
trip 110
renaud 110
egalit���� 110
smash 110
nohomo 110
unesco 110
tornado 110
conservation 110
megaupload 110
jailbreak 110
pri 110
qat 110
porno 110
fixed 110
questionsihatebeingasked 109
alhyienslovesalhy 109
rendeznousnotrepresident 109
tutesensconquand 109
vousnavezencore 109
massacreatroce 109
harcelementsexuel 109
next12 109
leduo 109
blackswan 109
star 109
m12 109
qceco 109
h����te 109
chaleur 109
piratage 109
����tude 109
cdd 109
ns10ans 109
js 109
soir����e 109
choqu���� 109
infographics 109
apprentissage 109
idlib 109
syr 109
faux 109
looser 109
forward 109
beach 109
palestinian 109
laloose 109
event 109
6mai2012rc 108
ceuxquifontlesoufssurtwitter 108
etnous 108
retourauxfondamentaux 108
csu 108
ronaldo 108
var 108
spurs 108
spip 108
rtt 108
hug 108
proverbe 108
eag 108
apero 108
facho 108
site 108
seriousgame 108
euref 108
shell 108
ipo 108
suspens 108
space 108
super 108
boston 108
cod 108
confderedac 107
hoyganamosconamlo 107
sisarkorempile 107
solf���� 107
netlang 107
ennui 107
willsmith 107
versace 107
superluna 107
tombouctou 107
hautsdeseine 107
kiev 107
mercisarko 107
americanpie4 107
taiwan 107
train 107
drive 107
dogs 107
bc 107
handmade 107
losangeles 107
windows8 107
dubstep 107
bug 107
poke 107
annonce 107
siles1detaientmesfr����res 106
radiotunis 106
viedechat 106
applause 106
racing 106
gossipgirl 106
team3ememitemps 106
parit���� 106
genre 106
novofrance 106
aixenprovence 106
barbecue 106
cameroun 106
ppe 106
securite 106
future 106
gdsteeple 106
corsica 106
sourire 106
pr����sidentiel 106
hautesavoie 106
larguerlesamarres 106
nikon 106
appli 106
�������������������������������������������� 106
libre 106
climatechange 106
april 106
construction 106
womensrights 106
iphoneonly 106
comprendraquipourra 106
cnrdre 106
irl 106
chaveztictac 106
fff 106
airbus 106
inelect12 105
lelendemain 105
met 105
conf����rence 105
schengen 105
presidencialesfrancesas 105
p���� 105
wauquiez 105
liege 105
printemps 105
lybie 105
glonguet 105
drra 105
hp 105
caire 105
tymoshenko 105
gueuledebois 105
jardin 105
onestdanslamerde 105
franchecomte 105
rs 105
����tudiant 105
mashable 105
con 105
cin���� 105
beautiful 105
qa 105
73dayhungerstrike 104
sendak 104
da12 104
angelamerkel 104
resultats 104
quiz 104
indignation 104
dz 104
iss 104
forum 104
distribution 104
tou 104
constat 104
streetmarketing 104
bollor���� 104
cnil 104
h����rault 104
medef 104
peillon 104
loveyou 104
as 104
lannion 104
isere 104
family 104
reggae 104
gasy 104
ui 104
corporate 104
eiga 104
bon 104
moscou 104
naus����e 104
press 104
islammeans 103
b2s 103
etatdegrace 103
priorit����jeunesse 103
labastille 103
maythe4th 103
hollandreou1er 103
d����gagesarko 103
cincodemayo 103
d����gageonssarkozycountdown 103
enseignants 103
qsg 103
acipa 103
slurp 103
bobo 103
deloitte 103
rep����blicas���� 103
meaculpa 103
cleantech 103
ass 103
hack 103
gen����ve 103
blonde 103
tgdoa 103
believe 103
tools 103
mani 103
etude 103
tubogate 103
groupie 103
nevers 103
jairecuunsmsdecopequidisait 102
basadoenhechosreales 102
freddy 102
gaymarriage 102
gregorylemarchal 102
candidathollande 102
frankfurt 102
cmd 102
tagueule 102
pre 102
heinekencup 102
ouat 102
lire 102
car 102
tousavecsarkozy 102
teamfollowwack 102
bilaldiab 102
d����veloppement 102
lahaine 102
polizei 102
dr����me 102
legend 102
hotels 102
vichy 102
ku 102
auspol 102
asie 102
grrr 102
slogandemanifnue 101
ayraut 101
������������������� 101
krys 101
tfc 101
march����s 101
political 101
lego 101
documentaire 101
circo1304 101
accessibilit���� 101
bobos 101
chinese 101
trends 101
nasa 101
panda 101
amsterdam 101
mr 101
linkbuilding 101
image 101
paie 101
veracruz 101
occupygreece 101
opinion 101
readytogo 101
�������� 101
bb 101
immigr����s 101
surtoutresterzen 100
��������������������������������������������������������� 100
folios2011 100
r����si 100
onla 100
hicheur 100
f����ministes 100
soundhound 100
laurent 100
factcheckin 100
debfr 100
aupaysdecandy 100
lhumaindabord 100
psaaulnay 100
m����diaschiensdegarde 100
internetsafety 100
13h 100
alhy 100
hazard 100
valence 100
mhr 100
soupir 100
onsenfout 100
oui 100
jura 100
analyse 100
lyelect 100
consommation 100
morano_rt 100
traduction 100
mlp2017 100
america 100
followmasivoparachavez 100
development 100
foreveralone 100
ouioui 100
moutardechou 100
etatsunis 100
tag_heuer 100
solidarity 100
v12 100
venturebeat 100
agression 100
onreprendralepouvoir 99
onestmal 99
sarkod����ga 99
norwich 99
mercijoly 99
salade 99
mauvaisdelire 99
mancity 99
v����lo 99
oops 99
brussels 99
cherchezlerreur 99
cetaitmieuxavant 99
ramayade 99
alzheimer 99
ocean 99
pr����sidentiell 99
trabajo 99
enfant 99
networking 99
greysanatomy 99
drones 99
radiohollande 99
azerbaijan 99
thailand 99
eleccionesfrancia 99
rediffusion 99
team237 99
twizy 99
kinshasa 99
florencecassez 99
honduras 99
mourinho 99
boeing 99
humourdedr 98
chacunsonfouquets 98
lalistadelanata 98
teamomar 98
votezelvac 98
effetpapillon 98
��������������������������� 98
rangers 98
plac���� 98
mexican 98
jvm 98
al20hcc 98
voila 98
bnp 98
guerini 98
bourgogne 98
freezainab 98
goodmorning 98
kwt 98
films 98
dvd 98
jairi 98
techcrunch 98
ipod 98
caracas 98
superjuriste 98
conseileurop����en 97
roulagedetapiverlasortie 97
cioran 97
andreotti 97
corses 97
rossi 97
calomniateur 97
fracking 97
acmilan 97
������������_���������������� 97
mhollande 97
socgen 97
d����coration 97
chiracback 97
18juin 97
allo 97
apeupres 97
nouvel 97
taux 97
pari 97
choquant 97
python 97
novullpagar 97
cours 97
onenparle 97
p����trole 97
vvd 97
freepress 97
fraisedesbois 97
martineaubry 97
cs6 97
sanspapiers 97
h����pital 97
scandal 97
sales 97
man 97
secret 97
dj 97
murdoch 97
mw3 97
crazy 97
pignonfixe 97
mayweather 97
sweetdreams 97
ligabbva 97
raciste 97
mayas 97
mda 96
devoirdememoire 96
majorit���� 96
teamasm 96
langagesoutenu 96
mayweathercotto 96
lechoix 96
metduv 96
banlieueweb 96
10m 96
humanitaire 96
followmyfriends 96
co����ncidence 96
gallica 96
porsche 96
abidjan 96
owni 96
son 96
identitaire 96
gold 96
maintenance 96
hamas 96
twitpict 96
mouhahaha 96
accident 96
communautarisme 96
malware 96
afnic 96
golf 96
drone 96
roi 96
israeli 96
tmtc 96
mathaba 96
ifollowall 96
b����nin 96
azawad 96
onlavir���� 95
cosasquequieroquesucedan 95
fbg2012 95
moipdr 95
amazonie 95
civfrance 95
hallal 95
usines 95
irlkc 95
mis����re 95
plantu 95
tendances 95
tapie 95
flambyaufrigo 95
urbanisme 95
camera 95
chapeau 95
sncm 95
illustrations 95
hungerstrike 95
cabubb 95
svp 95
rien 95
redessociales 95
colombianos 95
canon 95
brasil 95
facts 95
med 95
teaparty 95
rusia 95
frissons 95
hd 95
gno 95
best 95
kuawit 95
rtprecedent 95
goodluck 95
frgrnews 94
jeregrettesarko 94
lacorr����ze 94
jauch 94
utop2012 94
dip 94
lechangementc 94
revenudevie 94
p����rou 94
nazi 94
littleangels 94
imcwf 94
nspresident 94
republicaya 94
gbagbo 94
lo 94
ita 94
ebu 94
jeuxvideo 94
vraiment 94
r����ve 94
civ225 94
louvre 94
bodmer2012 94
inutile 94
dcri 94
����lecsound 94
idiot 94
injustice 94
plac 94
gratitude 94
saudia 94
drr 94
harper 94
sadique 94
guillaumeradio 94
appcenter 93
leshommesaiment 93
groupeump 93
derbidellamadonnina 93
lecocoacestmaintenant 93
frenchkisstonicki 93
libert����s 93
labet8 93
linke 93
coucoushima 93
citoyen 93
britneyspears 93
cnt 93
igers 93
jeuxolympiques 93
homme 93
ap����ro 93
cine 93
nicollin 93
taekwondo 93
privatejoke 93
urgence 93
moiaussi 93
mam 93
ffhg 93
pen 93
rage 93
secclinton 93
faim 93
bennoo 93
local 93
onestensemble 93
seniors 93
peru 93
gulf 93
radiocanada 93
uganda 93
ethiopia 93
mnla 93
com2925 93
langchat 93
officine 93
entenduabastille 92
delcreditoaldescredito 92
luipr����sidentdelar����publique 92
esoll 92
bbcvote2012 92
ltwnrw 92
assistanat 92
teamcochonne 92
thementalist 92
pizza 92
ericbesson 92
agoraenschede 92
bieber 92
interpol 92
army 92
ftw 92
mothersday 92
boring 92
aucalme 92
public 92
talents 92
enseignement 92
radioparis 92
oligarchie 92
ics 92
wakeup 92
pratique 92
humor 92
t����l���� 92
cjue 92
pompier 92
duhamel 92
fuckyeah 92
3g 92
beauty 92
kids 92
hollywood 92
feb17 92
mhealth 92
megusta 92
lgc12 91
latouteprimairefois 91
pbuisson 91
4jdd 91
faurecia 91
water 91
elezioni 91
metsunedisquette 91
endoftheworld 91
paulinemarois 91
datedujour 91
iloveyou 91
minutesexe 91
banks 91
pokemon 91
parisien 91
miracle 91
inculte 91
fw 91
commerce 91
publicite 91
prometheus 91
goals 91
capricorn 91
philippines 91
visualization 91
painting 91
occupytogether 91
sepakbola 91
cerveau 91
tlot 91
trailer 91
chelou 91
macbook 91
algiers 91
chavezporsiempre 91
hollandeaub 90
edh 90
respuestaroja 90
sarkozypresidentdansnotrecoeur 90
lnews 90
kholanta 90
vendredi 90
sciencesacoeur 90
boursemolle 90
sarkod 90
sh12 90
teamcunni 90
nene 90
askhvr 90
martine 90
inondations 90
nadine 90
viral 90
marchonsensemble 90
quantifiedself 90
santos 90
burkina 90
vivelarepublique 90
capromet 90
higuain 90
slt 90
fo 90
lavie 90
bnf 90
responsive 90
tablettes 90
theend 90
ccalais 90
beauf 90
1m 90
waitandsee 90
bo7 90
devoir 89
bilanfh 89
maintenantjouant 89
����valuation 89
nervousbreakdown 89
ericbrunet 89
louisbertignac 89
presid 89
hlm 89
votonshollande 89
avecns 89
nicolassarkosy 89
le6mai 89
hollandouille 89
depardieu 89
fibre 89
aulnay 89
ahahah 89
overdose 89
euh 89
csn 89
putain 89
����������������_���������������� 89
umpitres 89
slogan 89
cleancloud 89
sortezle 89
venteprivee 89
idiotdujour 89
cauet 89
lobbying 89
youssoupha 89
telephone 89
southafrica 89
copalibertadores 89
summer 89
bye 89
followngain 89
marque 89
ap 89
466 89
money 89
lechangementinyourass 88
iihfwc 88
jeproposeunjeupdtledebat 88
fm 88
ns2102 88
vengeance 88
murmure 88
ogcn 88
rolandgarros 88
maastricht 88
activist 88
hihihi 88
bonnenouvelle 88
livebattle 88
intouchables 88
chiffres 88
deuxs����vres 88
sarkozyvagagner 88
rire 88
lmao 88
presiden 88
2etour 88
toiaussitweetcommeloic 88
margincall 88
franchise 88
newsshare 88
choc 88
healthcare 88
nypd 88
celtics 88
teamautofollow 88
budget 88
garatea 87
comit����strat����gique 87
charrues2012 87
shinkawa 87
portadaslaraz����n 87
supportourtroops 87
votezhollandesortezsarko 87
edd 87
smcaen 87
atletico 87
apathie 87
grandpalais 87
pll 87
unsc 87
genpatu 87
lfp 87
portal2 87
newsnight 87
vi 87
passion 87
paca 87
biglol 87
api 87
juliendray 87
spoiler 87
biarritz 87
servier 87
sofitel 87
marqueemployeur 87
dinosaures 87
magazine 87
chamb����ry 87
pleasert 87
clich���� 87
ads 87
btwball 87
out 87
americas 87
pirates 87
arretsurimages 87
ga 87
traitre 87
futurewewant 87
fifa 87
information 87
qanow 87
youth 87
cestnasse 86
trabalhoescravo 86
elepa 86
aldair 86
iihf 86
absua 86
tele7part 86
libor 86
goseetheworld 86
jeansarkozypartout 86
avecsar 86
elys 86
����thique 86
plusbellelavie 86
goodnews 86
paces 86
d����fense 86
occupyisernia 86
habbo 86
rnt 86
clifci 86
luisattaque 86
oiseaux 86
punk 86
huma 86
horrible 86
hootsuite 86
fml 86
onted 86
diab����te 86
su����de 86
boloss 86
book 86
imf 86
abbasya 86
francetv 86
spectacle 86
jewelry 86
singlespeed 86
acequiparait 86
utopie 86
e3 86
manchettes 86
etat2012 85
d����sint����grationdusarkozysme 85
speps 85
luffy 85
sainttropez 85
kui 85
8bit 85
sochaux 85
lesavieztu 85
equitation 85
ancelotti 85
patience 85
hama 85
h����h���� 85
umplosion 85
curieux 85
boom 85
sarkoment 85
devedjian 85
j2s 85
mareaverde 85
nosbr����ves 85
cr����ation 85
perpignan 85
boyfriendvideo 85
romeolanglois 85
os 85
gossip 85
global 85
pourquoi 85
nda 85
we 85
rt4bh 85
nutrition 85
bigbrother 85
tv5 85
nolife 85
hiv 85
qrcodes 85
bises 85
hospitalisation 84
fredericlopez 84
harcelement 84
sarkozifieur 84
eroticafestival2012 84
soyazul 84
atlantico 84
cohnbendit 84
fh40 84
londonmayor 84
jouissif 84
pourinfo 84
arabe 84
resistons 84
freealkhawajanow 84
stats 84
m����decine 84
force 84
d����chets 84
booba 84
non����hollande 84
sea 84
humourdedroite 84
demago 84
saas 84
holande 84
chatel 84
droitsdesfemmes 84
beaute 84
nhk_news 84
bonnejourn����e 84
tattoo 84
freedownload 84
comment 84
petition 84
popcorn 84
hungergames 84
ms 84
minute 84
illuminati 84
larimaia 83
foiredutr����ne 83
acropole 83
rato 83
andbru 83
8mai45 83
vendettaday 83
cettesemaine 83
cosasuccedeincitt�� 83
upallnighttour 83
r����conciliation 83
rdventerreinconnue 83
sialmtl 83
histoireenmarche 83
pr����sidentnormal 83
revuedepresse 83
kremlin 83
geste 83
lancar 83
partage 83
baby 83
pres 83
loyaut���� 83
samaras 83
teletravail 83
gameover 83
nonmais 83
demain 83
francais 83
pqr 83
bonsoir 83
ipred 83
douleur 83
marseillaise 83
racaille 83
si 83
erasmus 83
matinalechr����tienne 83
sunuaudit 83
recrutementms 83
lyc����e 83
peugeot 83
ecolo 83
nutella 83
chocolat 83
mmaubeuge 83
dieu 83
sors 83
polcdn 83
nation 83
not 83
blogger 83
kpop 83
piti���� 83
worldpressfreedomday 83
to 83
war 83
a����roport 83
9march 83
mj 83
lost 83
plainte 83
jalouse 83
cfeelv 82
manifesto 82
vejapodrenoar 82
elys����e2012be 82
moiau 82
itesmconamlo 82
hervemorin 82
nepal 82
nessmatv 82
caricature 82
����asentpasbon 82
problem 82
kfe06 82
citroen 82
urss 82
pspasbientolerant 82
prince 82
ford 82
charity 82
meuse 82
variae 82
k8 82
sudweb 82
casablanca 82
bissau 82
jedisouiafh 82
thepiratebay 82
mari����e 82
belgie 82
cor����e 82
nowlistening 82
pisces 82
trollface 82
personalbranling 82
pluzz 82
freespeech 82
listeningto 82
mercrediconfession 82
devperso 82
amuslimis 81
ufunk15 81
ericbessonnedoitpasquittertwitter 81
fliegenpost 81
sarkod����gag���� 81
miquelon 81
burnol4pmln 81
vandoeuvre 81
nouvelliste 81
demaistre 81
nbc 81
massacre 81
ntaganda 81
ttn 81
assna 81
blues 81
affligeant 81
cantal 81
mediator 81
centriste 81
rbm 81
patriote 81
13h15 81
feminismoenred 81
clown 81
distrib 81
peinture 81
findecampagne 81
eucouncil 81
gimp 81
miseaupoint 81
beaufitude 81
arduino 81
jedi 81
creation 81
leponting 81
helpme 81
gauchemolle 81
fd 81
esa 81
gourmandise 81
cloudcomputing 81
tweetline 81
quinquennat 81
d����co 81
pp3 81
licencielles 81
gemg 81
reality 81
cake 81
athletic 81
tr 81
rue89 81
izi 81
orser����lehommes 80
sncfopenapp 80
ftthapac12 80
etsionchangeaitdesujet 80
twitterengalego 80
sansranc 80
cecinestpasunsondage 80
aujourdhuijevotens 80
cutv 80
jummamubarak 80
dc2 80
bilad 80
francefive 80
finale 80
m����ller 80
doubs 80
amala 80
batho 80
livesro 80
gnu 80
aube 80
mignon 80
maths 80
lostgirl 80
onelove 80
megalol 80
orlando 80
st����phanecamus 80
potterhead 80
ajaccio 80
desbarres 80
humournoir 80
point 80
votezsarko 80
salaires 80
seriesaddictsowhat 80
orientation 80
cocktail 80
pression 80
bulgarie 80
te 80
parano 80
picoftheday 80
kamoulox 80
fran����aise 80
enjuinjevote����droite 79
pucp 79
pec438 79
vouslaurezcherch���� 79
cipriani 79
mlepen 79
circo2603 79
chouquette 79
levomicmaintenant 79
lad 79
cafeytwitts 79
genova 79
matrix 79
chinon 79
����trangers 79
cassetoi 79
taubira 79
sh 79
pinault 79
portrait 79
vision 79
harvard 79
3mai 79
abusaxxxx 79
contrep����terie 79
poetry 79
retourverslefutur 79
packaging 79
bleumarine 79
p����tition 79
berk 79
achat 79
relationclient 79
sic 79
afssaps 79
gare 79
icann 79
lithoth����rapie 79
iphone4 79
cdned 79
annahar 79
experience 79
descoings 79
sarkozy2012 79
avatar 79
electro 79
fixedgear 79
trading 79
freedelivery 79
nhlplayoffs 79
followall 79
parachutage 78
avhrs 78
amministrative 78
cup 78
renunciaduarte 78
alcatraz 78
cotto 78
petitcalomniateur 78
childabuse 78
cfcm 78
toyota 78
lau 78
antisarkozysme 78
vaguebleuemarine 78
segoleneroyal 78
elecciones2012 78
espace 78
parismatch 78
amf2012 78
rumeurs 78
typo 78
mafamilledabord 78
democraciarealya 78
l17ge 78
bac2012 78
thuglife 78
climatique 78
lbsp 78
blue 78
le6maijevotefh 78
communistes 78
nato4syria 78
associations 78
vivementle6mai 78
britain 78
wsj 78
tol����rance 78
mixtape 78
zapmode 78
robe 78
sponsoring 78
wellness 78
charleroi 78
trafic 78
be 78
ssii 78
guide 78
lakers 78
ea 78
indigenous 78
lool 78
sap 78
artist 78
euk���� 78
voyages 78
tutorial 78
shoes 78
attentat 78
impots 78
irish 78
d����sinformation 78
andouillette 77
soldier 77
setif 77
synchro 77
clichy 77
endbib 77
fcmetz 77
fhblabla 77
notav 77
s����gu����la 77
europeforte 77
nabot 77
wikip����dia 77
souris 77
polq 77
twitition 77
cotesdarmor 77
dope 77
d����faite 77
mohamedmerah 77
ubb 77
sapevatelo 77
ath����nes 77
mjs 77
gu����rini 77
poleemploi 77
anguille 77
s����ret���� 77
m����c����nat 77
ski 77
lumia 77
orage 77
markterr 77
opportunisme 77
burma 77
ai 77
rome 77
vacature 77
rer 77
stopcispa 77
loveit 77
society 77
hein 77
mma 77
soulagement 77
quandtesavecunefille 76
pauvref 76
pr����sidentielleorne 76
audeheneville 76
compl����mentdenquete 76
envrac 76
selah 76
stopchildabuse 76
kiadi 76
presidenti 76
jpmorgan 76
abolition 76
nofilter 76
preside 76
monumenta2012 76
ahwaz 76
indochine 76
lesrestosducoeur 76
bbq 76
hibernatus 76
mustsee 76
alwe 76
entrepreneurship 76
bescherelle 76
g����n����alogie 76
agneau 76
quandjaicompris 76
nikita 76
icloud 76
boris 76
lehavre 76
roms 76
picardie 76
kadhafinancement 76
flashmob 76
courcommune 76
publicsenat 76
macedonia 76
dday 76
tuto 76
smsports 76
toutestdit 76
freeabudeeb 76
fx 76
facile 76
market 76
hackers 76
transition 76
jesorspas 76
ligue 76
humourgeek 76
original 76
wallstreet 76
dexter 76
castlealways 75
vienspartagermavie 75
roaming 75
����acestvraimentpd 75
motojournalisme 75
riplafrance 75
lanata 75
reprendreunxanax 75
wemissyousonia 75
contestatisme 75
samplesunday 75
meekmill 75
genow 75
pbdch 75
val����rie 75
gaulliste 75
vvf 75
fulldizi 75
passera 75
hacked 75
lejourdapres 75
matuidi 75
sor 75
lou 75
doctorwhof4 75
atleticomadrid 75
tweetokapi 75
can 75
cr����ativit���� 75
supernatural 75
yolo 75
ville 75
appelatemoins 75
zimbabwe 75
lesmaternelles 75
bestpractices 75
benin 75
monastir 75
barbier 75
itw 75
grimm 75
syndicat 75
brandcontent 75
kke 75
airfrance 75
jplq 75
sexuel 75
happyday 75
iceland 75
linebeauchamp 75
hyeres2012 75
yaquoi 75
winning 75
pause 75
r����seau 75
skyrim 75
web20 75
fre 75
iihfwc2012 74
30sulcampo 74
operatio 74
parissaintgermain 74
blacky 74
cnb 74
le6mainousvotonsns 74
opgreece 74
����������������_����������������������������� 74
terreinconnue 74
ppint 74
banlieues 74
polony 74
livefree 74
inqui����tude 74
quizz 74
euros 74
gr 74
levraidebat 74
loiretcher 74
thedictator 74
support 74
icicestparis 74
gauchepop 74
ubisoft 74
m����lanchon 74
programme 74
twilight 74
aphatie 74
showcase 74
cocacola 74
ip 74
gouvernance 74
insupportable 74
lemans 74
opcannabis 74
marathon 74
cheh 74
restructuring 74
drole 74
boulot 74
tweetlocalisation 74
union 74
questionexistentielle 74
sweden 74
cio 74
tif 74
australie 74
localizer_mall 74
peakoil 74
impatience 74
learning 74
lega 74
guangcheng 74
louboutin 74
ntc 74
covoiturage 74
pipa 74
greekrevolution 74
bangkok 74
porto 74
chavezyaviene 73
strat����ges 73
electronicmusic 73
bocande 73
circo6402 73
6mgr 73
sijavaisunchat 73
lestreysombre 73
circo9110 73
lad����claration 73
eff 73
showralphsimon 73
apjwekounyeya 73
finter 73
confiance 73
coulisses 73
montb����liard 73
bjob 73
iamnotapigeon 73
surr����aliste 73
rg 73
maxpayne3 73
il 73
sond 73
enmodegossip 73
el_watan 73
gifwar 73
campagnepr����sidentielle 73
idn 73
pdb2012 73
squarcini 73
gerbe 73
transports 73
hate 73
miammiam 73
fens2012 73
antivirus 73
taxi 73
sud 73
anglais 73
aguirreenlaser 73
sculpture 73
sondujour 73
piratebay 73
maxwell 73
clapclapclap 73
veridique 73
touraine 73
mar 73
enqu����te 73
fmollande 73
d����sespoir 73
interiordesign 73
identity 73
bois 73
psd 73
memories 73
helpspreadthis 73
99infos 73
tweeter 73
liberty 73
wta 73
nocispa 73
wade 73
nouvelobs 73
valtrier 72
melankolik 72
firends12 72
parenthood 72
jaivotens 72
quotidien 72
freenab 72
������������������_�������������������������������������� 72
sarkauserie 72
ew2012 72
greec 72
l���� 72
rageux 72
sldb 72
ayezpeur 72
lav 72
lkp 72
pologne 72
headshot 72
vivehollande 72
thomasmignotfamily 72
europeanunion 72
rapcontenderspr����sidentielle 72
bay 72
attelage 72
deathpenalty 72
cyber 72
cl 72
spendingreview 72
stopdesahucios 72
����dition 72
681team 72
dictature 72
flippant 72
ansm 72
byebyesarko 72
cc 72
snooker 72
fg 72
tbi 72
texas 72
nuke 72
organisation 72
retro 72
don 72
bandeannonce 72
c����r����monie 72
tcl 72
sinclair 72
bureau 72
celebrity 72
great 72
hacking 72
ong 72
sanfrancisco 72
evian 72
black 72
pses 71
lechangementcestmain 71
jetaillemescrayons 71
rugbyconnection 71
voirlagaucheetmourir 71
touch 71
qcpoli 71
filsde 71
cyberfanarts 71
lebilan 71
fran����oispr����sident 71
colloque 71
violente 71
adecouvrir 71
ensemble 71
service 71
stade 71
southpark 71
sarcasme 71
goodmusic 71
pip 71
hips 71
dr����le 71
pathetique 71
frontcontrefront 71
sotrue 71
florida 71
students 71
jeneltpasled����bat 71
ruby 71
impossible 71
matisse 71
35h 71
locita 71
jeuxvid����o 71
erf 71
cougar 71
fi 71
benghazi 71
zuckerberg 71
drogue 71
tbbt 71
droitdauteur 71
apartheid 71
gasquet 71
rm92 71
cuisiner 71
weed 71
whitelight 71
gagner 71
writing 71
promotion 71
refugees 71
belatino 71
mlearning 71
michaeljackson 71
sortir 71
wibiya 71
acampadapar����s 71
twittertimes 71
groupon 71
tahu 71
performance 71
designer 71
journalist 71
1mai 71
tucommenceadevenirunvraitwittos 70
newsmusic 70
demainnechangera 70
campnou 70
hollandepre 70
sisarkoestbattu 70
dominiquemagloire 70
erdogan 70
dansedel����paule 70
confidentiel 70
fraud 70
ssm 70
lemaya 70
reseauf 70
protest 70
m����x 70
leggo 70
awo 70
bastos 70
congrats 70
pro 70
coherence 70
alerteenlevement 70
fight 70
lesachieztu 70
vendee 70
ufcquechoisir 70
chazal 70
ditesle 70
pucestypo 70
sunset 70
r����gime 70
g����olocalisation 70
visionnaire 70
botzaris36 70
yeswecan 70
picardieexpress 70
kanyewest 70
domicile 70
zynga 70
ladefense 70
total 70
badbuzz 70
franglais 70
pravda 70
inchallah 70
levallois 70
why 70
umpitoyable 70
lamatinale 70
binladen 70
partiel 70
gigaom 70
isr 70
rires 70
porn 70
premium 70
bts 70
marche 70
do 70
album 70
telecoms 70
syri 70
essen 70
vid����os 70
johnny 70
1000aday 70
umpestunegrandefamille 69
ansaldo 69
oplithfax 69
jesuisunresistant 69
darkulaib 69
arcdetriomphe 69
rf 69
mar15 69
misfits 69
leoaraujofansclub 69
allezbrive 69
mennucci2012 69
burkinafaso 69
ruquier 69
violenciaeselpri 69
cin����day 69
fastfood 69
5ans 69
hertha 69
esp 69
pointm����t����o 69
recrute 69
civaux 69
plouf 69
per���� 69
opera 69
puyol 69
mustafamily 69
ne 69
yellowarmy 69
gulli 69
web2day 69
francebleumidi 69
sihollandepasse 69
abeilles 69
tor 69
morale 69
symbole 69
minable 69
4v 69
publishing 69
musulman 69
lacabanedanslesbois 69
nestl���� 69
tropfort 69
ve 69
d����go����t 69
steam 69
playoff 69
bhr 69
desarquivandobr 69
oldstuff 69
human 69
fdjloto 69
sixers 69
nicolass����rk����zy 69
dartmouth 69
highered 69
leo 69
amediter 69
northcarolina 69
asartrouville 68
metalgear25ans 68
mercidelec 68
8_mai 68
voteethnique 68
tulasens 68
twittsofia 68
koh 68
ohlesm����chants 68
asseom 68
rachidh 68
bayrouonsenfout 68
valerietrierweiller 68
�������������� 68
laurentblanc 68
lcn 68
bzhg 68
triche 68
beauvais 68
nissan 68
cgrh 68
globeradio 68
hollandisme 68
france2tv 68
manchestercity 68
nelsonmandela 68
unef 68
unpacked2012 68
evry 68
globalproxy 68
sacem 68
teacher 68
fai 68
centrale 68
henriguaino 68
vacomprendre 68
servicepublic 68
curieuse 68
pcd 68
radiofrance 68
rabat 68
automoto 68
bien����tre 68
lesinrocks 68
afterfoot 68
er 68
graphiste 68
mourir 68
auction 68
picture 68
dell 68
responsabilit���� 68
running 68
ni 68
fauxcul 68
iconcerts 68
politik 68
officiel 68
sidibouzid 68
bienvu 68
california 68
hallucinant 68
dtv 68
moche 68
cosm����tique 68
tgonu 68
avomir 68
������������_�������������������� 68
hunger 68
btv 68
vimeo 68
teargas 68
paysbas 68
realestate 68
1love 68
khamenei 68
god 68
9gag 68
ghana 68
debateencadenanacional 68
cineheroes 68
romania 68
jerusalem 68
ahaha 68
des 68
combo 68
replacemovietitleswithlol 67
lt2drain 67
acausedeselections 67
frasedepadre 67
sukhoi 67
avecsarkozyonvagagner 67
wase6qatar 67
coyotes 67
mailing 67
gunners 67
malouda 67
patrickroy 67
lagarde 67
abonentendeur 67
ceo 67
speech 67
derien 67
teamsoniafamily 67
provence 67
hard 67
profs 67
iphoneography 67
tfm 67
lea 67
cimbombasidikyurur 67
addictedtoyou 67
pens����e 67
bpl 67
r����publicain 67
dw 67
westerwelle 67
british 67
interior 67
p����cresse 67
literature 67
hellfest 67
nstoulon 67
ir 67
fran����oisbayrou 67
robben 67
cestmortentrenous 67
ogcnice 67
plantes 67
rlg2012 67
geschichte 67
catastrophe 67
stib 67
tatort 67
crash 67
astronomie 67
friday 67
ig 67
software 67
maquillage 67
volcano 67
keursurtoi 67
gr����ve2012 67
myanmar 67
bouh 67
alqaida 67
kaboul 67
37 67
salute 67
raildecoke 66
elpriest����encrisis 66
zabou 66
fautpasd����connerquandm����me 66
berg���� 66
foc 66
lagaucherevient 66
fetedelanature 66
tonyblair 66
heatplayoffs 66
wenger 66
kerouac 66
votenoir 66
sanabis 66
delano���� 66
threard 66
mimolette 66
gluant 66
webstagram 66
formula1 66
chouquettes 66
prisoners 66
lachute 66
parents 66
archos 66
val 66
g����opolitique 66
cnl 66
frustration 66
let 66
fcl 66
botola 66
jerigole 66
3ds 66
ins����curit���� 66
vent 66
jusquicitoutvabien 66
r����alit���� 66
jeanlucmelenchon 66
pffff 66
inception 66
dingue 66
zoneeuro 66
gala 66
encheres 66
manufacturing 66
bond����barras 66
cedh 66
humanisme 66
sarkobingo 66
fonctionnaires 66
lc 66
tweetlove 66
liberia 66
d����c����s 66
laule 66
2demayo 66
irlande 66
nouveau 66
fonts 66
intelligence 66
ev 66
fraudeurs 66
ohyeah 66
mains 66
licenci 66
navy 66
gw2 66
npdc 66
g20 66
recortes 66
offre 66
teachers 66
att 66
d����fi 66
csr 66
stopscaf 65
mondayfollow 65
opposition2012 65
66minutes 65
pauseblague 65
chiptune 65
11septembre 65
indecis 65
4a1 65
cosplay 65
utoeya 65
210 65
mktg 65
television 65
votefhollande 65
du 65
apr����sle20hccanteloup 65
hec 65
politica 65
maryse 65
hs 65
ciss���� 65
may6 65
homer 65
pr����sidentie 65
abovelol 65
jt20h 65
benali 65
sm77 65
nevada 65
bar 65
yvelines 65
untouchable 65
21a 65
playstation 65
teambartoli 65
solomo 65
stopacta 65
cosmopolis 65
huhuhu 65
onsaitjamais 65
connasse 65
lumia800 65
fantasme 65
magento 65
meanwhile 65
grenelle 65
socialos 65
lebanese 65
muchlove 65
robot 65
randonn����e 65
edwyplenel 65
pspanique 65
plaisir 65
sctgy1 65
natation 65
dopage 65
3d����bats 65
guignol 65
b����ziers 65
vente 65
norway 65
mindmapping 65
german 65
nadarkhani 65
su 65
metstoialaise 65
fed 65
mercedes 65
voile 65
tweetbot 65
enr 65
okjesort 65
psych 65
teamblackberry 65
saintbrieuc 65
ppda 65
imthatpersonwho 64
janiotvenezuelaserespeta 64
lavraiecampagne 64
calatravatelaclava 64
vallini 64
kevinfranckilementalxsonamaya 64
forza4 64
freedompress 64
learn 64
29m 64
athl����tisme 64
libra 64
f����brilit���� 64
incoh����rence 64
hoy 64
liguilla 64
ignoble 64
2017 64
lavague 64
chimie 64
dna 64
coffee 64
braddaro 64
onepiece 64
musulmandapparence 64
shanghai 64
battlefield3 64
internacional 64
jevotesarko 64
qalu 64
questionorlm 64
jedisouians 64
arf 64
caps 64
pr����jug���� 64
rph 64
ctvs12 64
tv5monde 64
hollandesupermenteur 64
tweetspr����c����dents 64
fgtb 64
nrjhits 64
nouvelles 64
bus 64
r����publiqueirr����prochable 64
mrc 64
mi 64
issberlin 64
elkabbach 64
le6ma 64
tweetdeck 64
galaxynote 64
mccg 64
lastretweet 64
nhk 64
pharmacie 64
munich 64
jemecomprends 64
lec 64
apec 64
hacker 64
alexblog 64
utopiie 64
bhrebels 64
vampirediaries 64
bali 64
radiation 64
play 64
topix 64
mai 64
usrevolution 64
ftq 64
he 64
p����tain 64
jesus 64
incomp����tence 64
financemarch����s 64
stevejobs 64
oakland 64
camara 64
bastademierda 63
udaf76_conf 63
linfedele 63
sunugplus 63
onoublierajamais 63
stade2 63
horsdemavue 63
diazintv 63
badinter 63
syntagma 63
akhenaton 63
bb3 63
edo 63
chats 63
parisestmagique 63
factchecki 63
bahrainmedics 63
etmerde 63
vivendi 63
erreur 63
biblioth����que 63
pascompris 63
aquarius 63
fingerscrossed 63
artiste 63
burton 63
d��������u 63
cali 63
endomondo 63
wahl 63
telecomix 63
recyclage 63
autolib 63
br 63
hashtags 63
clipdecampagne 63
savoie 63
dassault 63
devweb2 63
nabot2012 63
osx 63
motorola 63
pays 63
argelia 63
radiostars 63
rem����des 63
singapore 63
documentary 63
tradition 63
spring 63
gayatravel 63
tw 63
vendre 63
manifestation 63
herm����s 63
manchester 63
photographe 63
muslims 63
flyers 63
mcetv 63
islamtaughtme 62
bestperformanceever 62
superjet 62
droiteid 62
amourgloireetcit���� 62
unnouveaumecpourcarla 62
teamresistance 62
lgfoot 62
congochronicles 62
changem 62
radiolourdes 62
yauch 62
arm����nie 62
g����n����rationsarkozy 62
logosquiz 62
par����s 62
orgasme 62
noh8 62
maillot 62
relations 62
onvote 62
thankyou 62
lequipe 62
onnoubliepas 62
ripump 62
comm����moration 62
hb 62
seins 62
iufm 62
republique 62
r����s 62
france���� 62
piscine 62
avecsark 62
rapcontenderspresidentielle 62
id���� 62
domenech 62
50mininside 62
axe 62
lacrise 62
eclectik 62
rosso 62
avft 62
cuisinedumonde 62
redbull 62
opportuniste 62
lesfemmes 62
coupdegueule 62
qu 62
mauvaiiiises 62
baxternews 62
americanpie 62
paris18 62
riposte 62
torchon 62
word 62
tweetwelcome 62
urgences 62
francophonie 62
krugman 62
dsi 62
smart 62
techtrends2012 62
intl 62
solidaire 62
3m 62
indon����sie 62
johns 62
th���� 62
outsourcing 62
ups 62
japonais 62
arabs 62
s2012 62
socialnetwork 62
lion 62
pointmeteo 62
constitution 62
ahem 62
dermato 62
dauphins 62
montgolfier 62
peau 62
callofduty 62
ha 62
products 62
infografia 62
latino 62
howto 62
kazakhstan 62
grave 62
penemq 62
wedding 62
aquitaine 62
addiction 62
resea 62
contest 62
no����l 62
roosevelt2012 62
antisec 62
full 62
rumeursdetwitter 61
harharhar 61
kansastan 61
niuneurom����s 61
operationdrapeau 61
recortesocialno 61
francoisivletartuffe 61
concertbastille 61
followmonday 61
liverpool_chelsea 61
goldendawn 61
superconnasse 61
coderesavip 61
fuckingfriday 61
gainfast 61
nouvellez����lande 61
���������������������������������������������������� 61
lyricisinteractive 61
usr 61
pensezy 61
drake 61
calomnie 61
debatcuisine 61
saveschengen 61
zdf 61
ict 61
calim����ro 61
moon 61
balasko 61
dwdd 61
bonne 61
nieuwsuur 61
sevillafc 61
valencia 61
angela 61
sherbrooke 61
dortmund 61
lexpress 61
asroma 61
expat 61
chance 61
bulletin 61
confessionchelou 61
motion 61
malade 61
saintetienne 61
laurallibertat 61
disneyland 61
evaluation 61
foodrevolution 61
banking 61
unemployment 61
hasbeen 61
ressources 61
languefran����aise 61
capital 61
beatles 61
ecuador 61
cauchemar 61
malaysia 61
student 61
perfect 61
united 61
danniespoetryhour 61
icc 61
ir����n 61
alkhabar 61
beer 61
etsy 61
teammaroc 61
geeks 61
globalmay 61
vallseuses 60
eucitizens 60
traveltalk 60
jesuisuntrollump 60
candidatentrant 60
eufuture 60
cestlafaute����morel 60
delpieroresta 60
bastil 60
niksamer 60
meufspourhollande 60
stopmedia 60
angrybird 60
sachabaroncohen 60
lessond 60
maythefourth 60
everydayithinkabout 60
vv 60
generationx 60
cobayesf5 60
forever 60
hachette 60
baniwalid 60
europeana 60
quesevayantodos 60
depannage 60
����apiqueunpeul�� 60
turky 60
umpistes 60
rocard 60
debateohlala 60
umpstyle 60
orthographe 60
d����bahalat����l���� 60
mickaelestdanslavion 60
ngos 60
nickiminaj 60
neosting 60
thd 60
african 60
wec 60
lupus 60
aperovoyageurs 60
fe 60
travailleurs 60
parkinson 60
ufc 60
bonanniversaire 60
dallas 60
biologie 60
evidence 60
alternative 60
safari 60
laissezvoustenter 60
ind����pendance 60
domain 60
typographie 60
emprendedores 60
europ����enne 60
eurovegas 60
bangladesh 60
mots 60
supinfo 60
lourdes 60
ebaymobile 60
gleeden 60
girard 60
candidat 60
lafrancemolle 60
languedoc 60
r����forme 60
engineering 60
desbisous 60
voltaire 60
mileycyrus 60
placeau 60
ithankgod 60
immunit���� 60
ahmadinejad 60
games 60
surfing 60
guildwars2 60
fem2 60
power 60
kabylie 60
rdv 60
futbol 60
homosexualit���� 60
rasalkhaimah 60
francois 60
milf 60
drawing 60
irak 60
branchezvous 60
questcequonrigole 59
twittergatepri 59
l����gisl 59
enroutepourlesl����gislatives 59
bolt 59
michelblanc 59
dhcrane 59
heinekencupfinal 59
opdefiance 59
arthuis 59
neapel 59
t����l����phoniemobile 59
galaxys2 59
thingsthatineed 59
bio����thique 59
villes 59
optpb 59
hubic 59
pressfreedomday 59
votezmarius 59
lebaillementcestmaintenant 59
scma 59
rutte 59
lechangementcestpasmaintenant 59
umpathetique 59
dieudonne 59
votefh 59
di 59
votens 59
gomis 59
dominique 59
fourire 59
x����nophobie 59
led����batg1 59
yenamarre 59
num2012 59
planb 59
rachida 59
umpitre 59
etpaf 59
taurus 59
partyshot 59
mm 59
mtv 59
craquage 59
tictac 59
et 59
soul 59
policiers 59
ken 59
goingmobo 59
stadefran����ais 59
politiek 59
bonnechance 59
asus 59
rigueur 59
pascool 59
bagnolet 59
batard 59
night 59
arch����ologie 59
costa 59
ciao 59
girl 59
inrocks 59
jose 59
paypal 59
tizen 59
handmadebot 59
miaou 59
mepris 59
college 59
lesfilles 59
unjour 59
hdr 59
inlove 59
bn 59
europrogressisme 59
tamereesttellement 58
oldie 58
filmizle 58
ireland2012 58
ap����ritif 58
mashcon 58
prisonbreak 58
teaworldrdv 58
����asentlaloose 58
bayrouvendu 58
bourses 58
alareunion 58
tni 58
hom 58
staywiththeplay 58
hollandep 58
jevot 58
lapsusquitue 58
etatps 58
today 58
rts 58
s����curit����routi����re 58
d����ficit 58
soyonsfou 58
bnc 58
pressestalinienne 58
numericable 58
cgc 58
gr����ne 58
geocaching 58
espa����ist����n 58
starck 58
technique 58
stadetoulousain 58
eurotopics 58
humilit���� 58
lettre 58
pouvoir 58
grec 58
oth 58
mouhaha 58
grandelachet���� 58
roser����s����da 58
seriously 58
pac 58
bvb 58
toutsimplement 58
cnnum 58
vdr 58
barbara 58
etouais 58
bg 58
airlines 58
teammarla 58
aletrangeronvotens 58
roman 58
stoner 58
����criturecollective 58
time2market 58
wp 58
fachos 58
policebrutality 58
s����gol����neroyal 58
volkswagen 58
mayotte 58
novopress 58
maternelle 58
jeandelafontaine 58
fleurs 58
sigh 58
ios5 58
nominations 58
parodie 58
kiff 58
1demayo 58
pcc 58
harpers1styear 58
han 58
poland 58
rezepte 58
of 58
services 58
alwafaq 58
hanashalabi 58
voguefashionnightout2012 57
bastadeladrones 57
patriciakaas 57
r����gimedukon 57
livetweetduxvi 57
free_nabeel_rajab 57
flisol 57
housearrest 57
assadwarcrimes 57
circo9213 57
jap 57
quiche 57
quadri 57
quichelorraine 57
freenutella 57
confhem 57
index 57
bradpitt 57
nonjenaimespasleflamby 57
passation 57
yekini 57
thevo 57
pr����sidents 57
lecri 57
d����pannage 57
leankr 57
xfactor 57
boxoffice 57
rtbfstarter 57
front 57
sc2 57
f����brile 57
jeleveledebat 57
bayroureviens 57
gentil 57
desole 57
lesendett����s 57
cacommencebien 57
tvrealit���� 57
valerietrierweiler 57
primaires 57
c����vous 57
06mai 57
victime 57
d����termination 57
jidhafs 57
womenrights 57
domotique 57
pasbien 57
labour 57
cars 57
sanidad 57
trucdeouf 57
nafissatoudiallo 57
myst����re 57
r����union 57
grindr 57
followmoiavant 57
mauvaiseid����e 57
vagaunivers 57
bave 57
googleplay 57
fiesta 57
inflation 57
challenge 57
grandparis 57
marie 57
elkrieff 57
regime 57
resf 57
webdesigner 57
what 57
er����putation 57
t����l����m����decine 57
store 57
again 57
gc 57
expulsion 57
big 57
place 57
leb 57
craft 57
hardware 57
pod 57
npd 57
happiness 57
sarkorrompu 57
n9 57
kunst 57
cfdt 57
djerba 57
ahahahahaha 57
choisissons 56
avoirlapoisse 56
emlyonlfe 56
salistonpote 56
mitemps 56
cep 56
off2012 56
11deurope 56
humourdesupermarche 56
palermo 56
inc 56
pdlt 56
lanvin 56
ln���� 56
vismavied 56
garnier 56
plaisirsimple 56
arthaud 56
sectarisme 56
voterns 56
jeansarkozy 56
tariqramadan 56
debatdusoirbonsoir 56
calciomercato 56
corpgov 56
goodlife 56
ahbon 56
referendum 56
purge 56
europ����en 56
sarkozydegage 56
vraimentpd 56
logos 56
thewalkingdead 56
ec 56
girlpower 56
arnaud 56
whatsapp 56
nfl 56
avortement 56
t����l����coms 56
vague 56
dirupo 56
samaheej 56
noob 56
argh 56
joomla 56
digikaapero 56
pm 56
curiosit���� 56
drinkalsace 56
egyelections 56
technologies 56
mauvaisperdant 56
patricksebastien 56
rare 56
rdcongo 56
terror 56
culturepub 56
guardian 56
festivals 56
reve 56
jaifaim 56
roumanie 56
alien 56
fablab 56
museum 56
������ 56
uefa 56
wwe 56
pluzzvad 56
radar 56
hand 56
flowers 56
galaxytab 56
some 56
accessoires 56
confessionsintimes 56
instagramhub 56
duba���� 56
col����re 56
conference 56
brain 56
humanity 56
volcan 56
beijing 56
articles 56
photoadaymay 56
occupyusa 56
expchat 56
mdrr 56
amalgame 56
ks 56
1demaig 56
foxnews 56
desracinesetdesailes 55
holoc 55
15mai 55
lacohabitationcestmaintenant 55
d����ficits 55
laviecestdinguelaviecestfou 55
radiolondreses 55
dimancheconfession 55
le6maicestmaintenant 55
�������������������������������������������������������������� 55
cle 55
coderesaprivilege 55
r����veiltardif 55
apaisement 55
disquedeplatine 55
siii 55
tull 55
parisweb 55
reynders 55
billard 55
sarkozyd����gage 55
minc 55
chicago2012 55
mp4 55
cri 55
denain 55
lahontecestmaintenant 55
bienou����j 55
2stv 55
hue 55
promesses 55
bourdieu 55
actors 55
vitehollande 55
government 55
pok����mon 55
parma 55
france1point 55
laval 55
tribunertbf 55
raw 55
digitalagenda 55
tadaa 55
sarkozypresident 55
latin 55
kaka 55
psgasse 55
allianz 55
gadget 55
webdev 55
bi����re 55
unfp 55
congresplq 55
save_child 55
accro 55
c3 55
capitalisme 55
jetaime 55
warcrimes 55
horror 55
asuivre 55
mai2012 55
direito 55
ndp 55
obl 55
wilders 55
virgin 55
ofcourse 55
gas 55
d����bat2007 55
shameonyou 55
ripouxblique 55
song 55
ag2012 55
amiante 55
nerienlacher 55
benzema 55
canpoli 55
dailyelle 55
bataclan 55
telephonie 55
onestl�� 55
cheers 55
jeune 55
portnawak 55
boobavoice 55
pasdecalais 55
dafuq 55
vegan 55
johnnydepp 55
p2p 55
boisson 55
fcsm 55
militants 55
messagesubliminal 55
couple 55
european 55
4mai 55
��������������������_�������������������� 55
bijoux 55
estoril 55
mastering 55
psgchampion 55
masque 55
togo 55
societe 55
tehran 55
infovalanghe 55
link 55
growth 55
serieux 55
adopt 55
voilacestdit 55
club 55
ambient 55
vancouver 55
tameemi 55
forzainter 55
lisandro 55
wesh 55
sociology 55
northkorea 55
gemini 55
bbwc 55
arctique 55
incompr����hension 55
dry 55
baym1gs 55
lapremieredame 54
laiguanatv 54
bulletinsblancs 54
les10enfantsquemadamemingnajam 54
tweetparticipatif 54
radiobitume 54
rajab 54
alhygagnantedethevoice 54
armageddon2012 54
truculence 54
googlecar 54
moiaussije 54
la_r����union 54
moipresidentje 54
cestplusfortquemoi 54
taratata 54
alapoursuitedubonh 54
buz 54
ma����tresilure 54
salafistes 54
leica 54
monfort 54
palfestgaza 54
bucarest2012 54
kevadams 54
c����rdoba 54
alg����riens 54
castro 54
�������������������������������������������������������� 54
simon 54
lavieenrose 54
quiar 54
tristefrance 54
d����nider����alit���� 54
r����v����lation 54
sakrozy 54
lesbronz����s 54
segolene 54
bang 54
jesuistonp����re 54
atleti 54
tedxudg 54
jj 54
logiciels 54
idomapps 54
cr7 54
vaucluse 54
evasionfiscale 54
lesgenssurskyblog 54
jassume 54
blancheneigeetlechasseur 54
oh 54
astuces 54
sega 54
antifrance 54
cafaitpeur 54
ala 54
homophobe 54
barom����tre 54
�� 54
citations 54
salon 54
tusors 54
iam 54
farescarsondage 54
vih 54
country 54
cp 54
whyb 54
parlement 54
youhou 54
vocabulaire 54
a11y 54
pqrmonamour 54
lapauvre 54
nonclass���� 54
coach 54
d3 54
rnb 54
theeconomist 54
want 54
contradiction 54
vite 54
d����couverte 54
mars 54
lepr����nom 54
sniff 54
scb 54
hypocrite 54
m����chant 54
playlist 54
web2 54
noway 54
garde 54
grrrr 54
cybercriminalit���� 54
mylife 54
concordia 54
follower 54
freesoftware 54
selenagomez 54
ouille 54
angola 54
lu 54
tom 54
stupidbook 54
hcup 54
autonomie 54
teaminsomnie 54
mp 54
hamburg 54
tout����a 54
11 54
beliebersareallstupid 53
coulson 53
bh14talk 53
extcirco07 53
cis 53
turntoyou 53
yoexijo 53
onveutpasdaubry1erministre 53
futurministre 53
darksarkosy 53
livetweetduxv 53
accord����on 53
undimanchedansl 53
����lys����elanta 53
������������������_������������������_������������ 53
voltage 53
eurou17 53
teambreezy 53
cfcwembley 53
june9 53
vivagaddafi 53
napolitano 53
brutalit����polici����re 53
56avecnicolas 53
lundiconfession 53
prada 53
ecologistes 53
aigri 53
connectthedots 53
template 53
constance 53
cpr 53
djouhri 53
rdio 53
madridopen 53
teamsarko 53
may2 53
zaba 53
ipv6 53
dsl 53
nietzsche 53
14fe 53
intel 53
framablog 53
mojito 53
5thbday 53
d����mission 53
patrick 53
toutestpossible 53
bersani 53
burger 53
malin 53
mccann 53
depression 53
tonight 53
medicament 53
d����gout���� 53
report 53
chassealanguille 53
vide 53
lescons 53
sarkozydehors 53
match 53
timoschenko 53
pdf 53
missionimpossible 53
cybercrime 53
uniqlo 53
maigrir 53
����t���� 53
per 53
paysdemerde 53
juppe 53
outils 53
����norme 53
evenement 53
saintmalo 53
sac 53
doucefrance 53
p����che 53
love4allofu 53
carri����re 53
collard 53
afghan 53
jewish 53
artistes 53
legislative2012 53
reinounido 53
recettes 53
ira 53
wf 53
mitt2012 53
mvpx 53
m1 53
firstofall 53
bastadepol����ticosladrones 52
prenomdez 52
3wordsofadvice 52
coneldinerodebankia 52
atpmadrid 52
musicmonday 52
lynch 52
r����sultats2012ard����che 52
elementsdelangageump 52
enterreinconnue 52
little2804 52
oncontinueonlacherien 52
investiture 52
vendrediconfession 52
latriniteplymou 52
journeedelalibertedelapresse 52
timbuktu 52
sg3 52
irobot 52
giorgioarmani 52
recasage 52
sardegna 52
jenaipasport����plainte 52
iwanttohave 52
le6jevotesarkozy 52
������������������������������� 52
izbori2012 52
augmentedreality 52
gree 52
jourdefoot 52
inversion 52
qaf 52
cestmoche 52
jishin 52
mauvaisefoicommunicative 52
prixdelessence 52
contentmarketing 52
parfait 52
lautre 52
meaux 52
groland 52
ignorance 52
mons 52
tottenham 52
jevo 52
jaid����j�� 52
edgeryders 52
drucker 52
sca 52
lfb 52
demo 52
russian 52
scorpio 52
c����te 52
ugc 52
grandecart 52
carr����rouge 52
g����nie 52
apache 52
staderennais 52
jemeurs 52
nicolasarkozy 52
reportage 52
aide 52
radiovessie 52
bonappetit 52
moneyteam 52
smartcity 52
ici 52
resaufdg 52
belkacem 52
l43 52
fan2radio 52
humain 52
blabla 52
mut 52
georgeclooney 52
op 52
scudetto 52
gers 52
collaboratif 52
brevet 52
y����men 52
goodday 52
bf2d 52
abbasseya 52
20minutes 52
annesinclair 52
cnnarabic 52
sarkadhafi 52
virale 52
coran 52
jesuisfierdetrededroite 52
indigne 52
m����dicament 52
pervers 52
opengraph 52
kurtwitter 52
wafr 52
dukan 52
bgp 52
mouahaha 52
christian 52
fightclub 52
hsbc 52
protection 52
trancefamily 52
papa 52
bced 52
����colo 52
cultura 52
save_children 52
spanish 52
waronwomen 52
qcpolusa 52
lolcat 52
dontdoublemyrate 52
custserv 52
coke 52
clippers 52
sarkozycasuffit 52
vincennes 52
toussatoussa 52
bot 52
liberte 52
fu 52
celuiquiprotesteseravir���� 51
d����put����ump 51
martel2012 51
dreda 51
edf2012 51
atl����tico 51
valtrierstyle 51
givemea 51
petiterobenoire 51
rennesmontpellier 51
vouspr����sident 51
espoirs 51
boubapresident 51
vapsg 51
moinsfort 51
chivsphi 51
dondesang 51
janot 51
viradacultural 51
freemaath 51
����afaitdubien 51
n����onazis 51
bourget 51
lik 51
ven 51
villa 51
27 51
webtoprint 51
exasp����rant 51
ilseprendunepat����e 51
ledodocestmaintenant 51
activatenyc 51
merkollande 51
desintox 51
malawi 51
ojoaldato 51
zapatero 51
encore 51
sirigu 51
parcial 51
syndromedestockholm 51
stif 51
fierdemonpr����sident 51
reuters_ar 51
morel 51
taddei 51
on6mait 51
sanssarkozy 51
bien 51
association 51
h����bergement 51
productivit���� 51
tele 51
tour 51
messagebleu 51
jeudemots 51
frankrijk 51
aid 51
blaguedemerde 51
enprimaire 51
nico 51
finances 51
verdun 51
buffy 51
etudiant 51
michaelvendetta 51
jaideja 51
procrastination 51
lvmh 51
voil����voil�� 51
drame 51
gc2012 51
internationalharrypotterday 51
lacnr 51
camus 51
copyrightmadness 51
����tatsunis 51
virgo 51
images 51
sailing 51
nytimes 51
repsol 51
sieste 51
yonne 51
jed 51
vert 51
trugeneva 51
paradisfiscaux 51
jjbourdin 51
denonceday 51
lgdm 51
career 51
periodismo 51
fornero 51
show 51
4sq 51
strategie 51
bazire 51
furniture 51
vogueparis 51
electromobilit���� 51
cholest����rol 51
th 51
hifhtech 51
projetx 51
may 51
couture 51
geniessen 51
radioromandie 51
osf 51
egpyt 51
c4l 51
nowfollowing 51
troptard 51
teamjesus 51
technicolor 51
m1nyc 51
broadwave 50
cand75 50
followtuesday 50
fillonforever 50
boingboing 50
kurosawa 50
copedehors 50
chucknorris2012 50
scoot 50
ninadobrev 50
appuyage 50
opsavethearctic 50
beastieboys4life 50
maispasdutout 50
grooveshark 50
kdb 50
paiementce 50
arr����tpopov 50
may5 50
voterepublicain 50
ulb 50
schleswig 50
�������������_������������������������������� 50
teamphilou 50
barr 50
����cologique 50
vegas 50
keithharing 50
alerteinfo 50
fiction 50
ruralit���� 50
zizidur 50
pirateparty 50
positif 50
irrespect 50
merdequoi 50
djokovic 50
ardisson 50
chic 50
mu 50
modestie 50
clubmed 50
connerie 50
red 50
ajax 50
lecce 50
d����m����nagement 50
labrune 50
sonda 50
pr����vention 50
sy 50
educacion 50
tuerie 50
thebest 50
promesse 50
ben 50
sevens 50
avant 50
fh2017 50
villeneuve 50
funradio 50
beyonce 50
courge 50
rioufol 50
favorite 50
brevets 50
fascisme 50
juifs 50
psycho 50
honneur 50
rachidadati 50
melon 50
peupledefrance 50
im 50
choqu����e 50
sarkommence 50
chanson 50
toujoursplus 50
diplomatie 50
rockenseine 50
12mai 50
presidentzialak 50
logistique 50
fi����re 50
jacklang 50
genius 50
bank 50
tabac 50
personalbranding 50
cayrol 50
tns 50
memoire 50
welldone 50
elus20 50
faz 50
jelanceledebat 50
serie 50
sarkozisme 50
tocards 50
forbes 50
procuration 50
par 50
op����ra 50
teamavblackalbum 50
quedubonheur 50
d����prime 50
norv����ge 50
kinder 50
brands 50
superrugby 50
morning 50
queen 50
pauvret���� 50
dbz 50
salam 50
caca 50
fcnantes 50
evolution 50
crime 50
note 50
concerts 50
libert����dexpression 50
aidezmoi 50
apeupr����s 50
msf 50
tweetinfo 50
acrimed 50
xxx 50
printemps����rable 50
feusurtoi 50
byshr 50
abonn����s 50
imposture 50
nomdevoituresaumaroc 49
somosfios 49
fhbidochon 49
guionmajunche 49
expediatravelhunt 49
noborders 49
reviensnicolas 49
pasgag 49
hollandecasuffit 49
wenders 49
shadockland 49
lamutualite 49
pearlharbor 49
irishtimes 49
referendumsardegna 49
bv10 49
msnbc 49
mecss 49
gp 49
newmideast 49
conseildesministres 49
mapoup����e 49
������������������������_�������������������������������� 49
bushw12 49
buffett 49
2012boucleboucl����e 49
feminisme 49
cdg 49
julia 49
noplp 49
stephan 49
obesity 49
jdevendee 49
athens 49
nespresso 49
guitar 49
r���� 49
sodimedical 49
dodotime 49
gifdusoir 49
ibmrg 49
ministres 49
moralisation 49
tangodown 49
stigmatisa 49
charter 49
sacamerde 49
men 49
jevalide 49
cestlacrise 49
affaire 49
pvda 49
lsf 49
cfj 49
anderlecht 49
partiradical 49
cr����dibilit���� 49
topmercato 49
votepirate 49
zh 49
al20cc 49
france12 49
erp 49
babass 49
confep 49
umppanique 49
bilanns 49
wshh 49
votemollande 49
s����ries 49
stoptgv 49
l����gitimit���� 49
ortm 49
ribery 49
sackboris 49
guillaume 49
reading 49
viddy 49
inbound 49
petit 49
massenet 49
maisonavendre 49
quemajoiedemeure 49
vendus 49
oasis 49
prix 49
apart���� 49
francebleu 49
lucidit���� 49
la7 49
nonmaisoh 49
grh 49
cuisinier 49
gm 49
appel 49
msn 49
gignac 49
ddos 49
seanosexandsun 49
egalite 49
miskine 49
wait 49
debt 49
somalie 49
desproges 49
pr����carit���� 49
bienjou���� 49
thr����ard 49
intozegamer 49
enretard 49
isaf 49
backtothefuture 49
cestquoilesbails 49
scrm 49
cherpr����sident 49
gaz 49
syrien 49
light 49
houellebecq 49
tempsdemerde 49
openstreetmap 49
fait 49
ipad3 49
libertedelapresse 49
nikeplus 49
logiciellibre 49
rerd 49
philosophy 49
tweetmyjobs 49
mauritius 49
bouclierfiscal 49
faso2012 49
avis 49
habitat 49
gao 49
amwriting 49
graphics 49
dreamteam 49
oomf 49
expendables2 49
maps 49
unicef 49
winner 49
krkrkrkr 49
thn 49
may1 49
building 49
macg 49
phivschi 49
q6r 49
truefact 49
modestmuslimproposal 48
dada����sme 48
maximonstres 48
c����r����monie8mai 48
niun 48
doodle4banting 48
rmcbourdin 48
mecquicomprendsrien 48
jaffiche 48
avantc����taitalamode 48
gppau 48
arabspri 48
sisarkogagne 48
gite 48
212 48
cvs_congo 48
patriotes 48
dns 48
blois 48
pacorabanne 48
asap 48
persepolistrial 48
twitteraddict 48
dise����o 48
jenpeuxplus 48
freepalestine 48
andaluc����a 48
niptuck 48
imdb 48
mdrrr 48
tikimee 48
marriage 48
schweiz 48
synergologie 48
m2r 48
antisarko 48
nikos 48
rogers 48
poverty 48
cpj 48
wa 48
egyp 48
ormesson 48
jememarre 48
chloegmoretz 48
classicshit 48
antiwar 48
interne 48
lordon 48
guerilla 48
19h45 48
pourristagram 48
smallbiz 48
mtl 48
depechemode 48
illustrator 48
velomtl 48
gra 48
figmag 48
plqfail 48
retard 48
homosexuels 48
chasseauxtr����sors 48
rayban 48
magic 48
����quoicasertdepro 48
����acestfait 48
crisi 48
stuttgart 48
mamiezinzin 48
canardenchain���� 48
tweetheure 48
bleu 48
f3paris 48
giabifamily 48
tropfacile 48
classico 48
oslo 48
bw 48
gironde 48
prof 48
aca 48
gauchiste 48
ouvrezlesyeux 48
naufrage 48
ex 48
hm 48
nafissatou 48
ideereprisejhonymaalouf 48
vtt 48
vmware 48
tout 48
laprovence 48
pr����sidenti 48
tram 48
phishing 48
gallimard 48
fribourg 48
pressreview 48
flower 48
20 48
panique 48
umpfhaine 48
chien 48
camping 48
showertime 48
cover 48
bcpoli 48
autoroute 48
minitel 48
toomuch 48
nuit 48
marketingdigital 48
mideast 48
austria 48
marijuana 48
freud 48
pleure 48
parenting 48
glasgow 48
m312 48
baseball 48
mad 48
onex 48
statistics 48
quran 48
prodam 48
malaga 48
sc 48
18 48
19 48
casting 48
fox 48
prudence 48
pasamblea 47
toiaussitweetecommesalviac 47
landsend 47
brec2012 47
theawesomer 47
naincherchami 47
ns2017 47
teamsamsonite 47
livetwee 47
tsukuba 47
felizdiadelamadre 47
atlantico_fr 47
theyoungmantour 47
windowsph 47
notroika 47
hollandepr 47
lebrame 47
nasri 47
slutwalk 47
thankyoumerci 47
autain 47
hac 47
alwane 47
adivinaelrecortedehoy 47
33 47
ale 47
sudouest 47
dmp 47
manchester2012 47
passionpoulet 47
stereotypes 47
salut 47
atl 47
laclaque 47
streetphotography 47
50patates 47
medieval 47
sensdespriorit����s 47
lebugcestmaintenant 47
diewelt 47
eurobonds 47
lasurprise 47
mannequins 47
saarcamp 47
marois 47
david 47
propaganda 47
fh74 47
lesfeuxdelamour 47
hommes 47
humiliation 47
unique 47
ss 47
moussa 47
wedwebparty 47
gaga 47
20hfoot 47
rpg 47
euph����misme 47
onlinemarketing 47
lmfao 47
ssd 47
abus���� 47
lejaby 47
sarkomytho 47
thfc 47
����������������������������_�������������������������������� 47
venizelos 47
postpopuli 47
trois 47
14fab 47
cadeaux 47
chronique 47
becreative 47
raslebol 47
ymcmb 47
juif 47
fuckoff 47
zut 47
stophollande 47
laul 47
mysql 47
wallonie 47
eur 47
coca 47
cineday 47
wearechampions 47
air 47
cr����ditagricole 47
placeauxpeuples 47
chiensdegarde 47
radiobruxelles 47
citoyennet���� 47
mazerolles 47
huawei 47
olympic 47
color 47
nian 47
publicis 47
occident 47
citationdujour 47
sustainable 47
ob����sit���� 47
m����dicaments 47
couleurs 47
noscaf 47
divorce 47
labellevie 47
javoue 47
symantec 47
k����ln 47
sydney 47
rhrm 47
kuwai 47
stanleycup 47
ontario 47
teaminsomniak 47
bokoharam 47
centrepourlafrance 46
laschizophr����niecestmaintenant 46
paesechevorrei 46
mqad 46
mmgcasnocha 46
st����asurveiller 46
jolyjustice 46
what2chainzwouldsay 46
kabakotv 46
sarkoforever 46
travolta 46
aubedor����e 46
freehaddi 46
legalize 46
anosactesmanqu����s 46
voterblancc 46
moto2 46
csd 46
occupybrussels 46
boulay 46
frontr����publicain 46
ubuntuparty 46
chiche 46
adopteunmec 46
scrutin 46
reseaufd 46
bpce 46
reconversion 46
frontdupeuple 46
lip 46
diziport 46
nascar 46
boxing 46
bringhurst 46
baudelaire 46
mus����es 46
r����volutio 46
dartybox 46
lafr 46
vieprivee 46
followtheleader 46
alertebescherelle 46
hollandele6tutecasse 46
bis 46
cognac 46
zipads 46
led����b 46
populisme 46
sec 46
may4 46
saturation 46
court 46
adametevetour2012 46
ohio 46
omfg 46
nkoulou 46
mon 46
identit���� 46
sarkoland 46
dehorssarko 46
traor���� 46
jamais 46
petrole 46
marcheparis2012 46
francafrique 46
nyancat 46
dublin 46
fln 46
charlizetheron 46
lavieestbelle 46
civ2012 46
bleker 46
bdw 46
lanouvelleedition 46
sagesse 46
ty 46
mauvaiselangue 46
lesexperts 46
wind 46
mathildeseigner 46
lecanard 46
����duscol 46
wdfr 46
resto 46
faitchier 46
torres 46
bpo 46
mouais 46
comoros 46
viepriv����e 46
sch����uble 46
jour 46
birthday 46
havre 46
psp 46
sick 46
fubiz 46
retourauxsources 46
oise 46
outdoor 46
maj 46
princesspiedsnus 46
propre 46
etudiants 46
nj 46
letsgo 46
wiiu 46
rerc 46
rajoydimisi����n 46
zouk 46
mercredisexe 46
greve 46
cambodia 46
airport 46
etrangers 46
palestina 46
heureux 46
boebot 46
english 46
article 46
googledrive 46
chocolate 46
ihgjobs 46
eruptions 46
df 46
goldie 46
tranquille 46
illuminatis 46
blackberry10 46
gn 46
ramadan 46
ahly 46
econom����a 46
tousavecsalviac 45
lesmathssurtwitter 45
lecturesnum 45
ilsnousprennentvraiment 45
nomdefilmarabe 45
ahoraquierenmisiones 45
planification����cologique 45
matchimpro 45
johntravolta 45
guelma 45
accord����ons 45
presiflan 45
hpnewin2012 45
radionostalgie 45
mecquicomprendrien 45
unevraieguadeloup����enne 45
teamradin 45
flickstackr 45
hollandepr����side 45
presidentiel2012 45
copyleft 45
fc2012 45
lundi 45
saar 45
tweetbatard 45
fpld 45
auschwitz 45
circofe2 45
teami 45
alpdbt 45
ldrip 45
auboulot 45
occupythefarm 45
lulzsec 45
aliens 45
francoisbayrou 45
arquitectura 45
road 45
vatican 45
unfair 45
tfmsn 45
clindoeil 45
joffrin 45
ami 45
ljajic 45
pmu 45
voleur 45
argenteuil 45
parfum 45
portable 45
mathieu 45
takkiedine 45
poursarkozy 45
skydrive 45
tsc 45
lualuasms 45
biatch 45
j����rusalem 45
ghost 45
cdescom 45
presidentiel 45
madewithpaper 45
tropbon 45
blablabla 45
mining 45
ivg 45
etrange 45
acab 45
ethique 45
avions 45
unit���� 45
politika 45
perv 45
uob 45
goldman 45
milano 45
hambourg 45
ours 45
echourouk 45
dtk 45
d����pression 45
likeit 45
tintin 45
dhl 45
cern 45
unsa 45
coquin 45
districtrt 45
toutfoutlecamp 45
bornthiswayball 45
horssujet 45
really 45
raid 45
mp3 45
almodovar 45
virginmobile 45
fredtestot 45
bedmou3 45
cdp21 45
nudiste 45
stigmatisation 45
fuite 45
affiche 45
snacking 45
coeursurtoi 45
thonon 45
sarkoout 45
ohbordel 45
provoc 45
fnsea 45
lobby 45
radioflamby 45
iwakamiyasumi5 45
island 45
ter 45
planning 45
aurevoirsarkozy 45
gwada 45
gender 45
eleccionesparlamentarias 45
contrefa����on 45
ulysse 45
sirya 45
prague 45
villepinte 45
update 45
affairedsk 45
revue2presse 45
jdiscajdisrien 45
download 45
sharing 45
exploit 45
citationr����v����e 45
ge12 45
rm 45
canadiens 45
vinci 45
promis 45
sakho 45
sadui 45
mission 45
comingsoon 45
sirte 45
ptpachat 44
bnunsa 44
lacensurecestmaintenant 44
francoispignon 44
p����licans 44
merkelsarkozy 44
jeudemotsnulmaisvrai 44
merci����tous 44
lesdessinsendirectcestmaintenant 44
mercilesassesseurs 44
onvotenspoursauvernotrepays 44
freenabeelrajabnow 44
chelsea_liverpool 44
molenbeek 44
teamdarons 44
nsallonsgagner 44
amsterdam2012 44
dr 44
vmdmr 44
hollandepresi 44
cqla 44
antipasti 44
armvote 44
����lectionsl����gislatives 44
nepasvoterc 44
closdeschenaies 44
petroladdict 44
������������������������_������������������������ 44
superlune 44
manisharora 44
plusjamais����a 44
amendment1 44
manifdesoir 44
isie 44
toiaussitrouveunjobpourbayrou 44
bast 44
coursjacob 44
ndh2k12 44
ashton 44
champeau2017 44
eupol 44
ruthyjos���� 44
tyler 44
h5n1 44
goodbye 44
neonazi 44
eduscol 44
reggioemilia 44
wwii 44
francelibre 44
courderecre 44
fortboyard 44
avecstrakozy 44
arabes 44
patrie 44
allez 44
tu 44
davinci 44
pom 44
kurdistan 44
polar 44
vieillescharrues2012 44
bonapp 44
valbuena 44
honda 44
cha 44
glamourparis 44
dustfree 44
eolien 44
goodjob 44
lemouv 44
voici 44
lespoirfaitvivre 44
bienfait 44
carnage 44
outch 44
audiovisuel 44
fans 44
premierministre 44
nadine_morano 44
touteunehistoire 44
logiciel 44
susu 44
����������������_������������������������ 44
choisistoncamp 44
sarkostyle 44
13 44
groslol 44
sharapova 44
neutralit���� 44
libourne 44
juste 44
europe1matin 44
pokerface 44
grippe 44
tweetsuivant 44
nook 44
tweetdufutur 44
consternation 44
p����dagogie 44
fucksarko 44
zones_humides 44
diffamation 44
esm 44
oma 44
bebe 44
quivapayer 44
etats 44
ysl 44
pouvoirdachat 44
pasmieux 44
ericzemmour 44
jeuconcours 44
cesoir 44
chelouconfessions 44
vor 44
grossesse 44
luca 44
cr����me 44
gratuiciel 44
dpi 44
vaw 44
rfm 44
����co 44
socialism 44
hcsm 44
oeildelaredac 44
googlenews 44
kuwa 44
ego 44
sanctions 44
terrorist 44
��������������������_�������������������������������� 44
kabul 44
ilike 44
gps 44
daraa 44
fpterr 44
heritage 44
kw 44
desi 44
vc2012 43
cevenini 43
97jetset 43
fpbabygear 43
twiterengalego 43
cohabitation2012 43
pr����siflan 43
g����n����rique 43
riennes 43
sctexr 43
scenic 43
capoupascap 43
fabiennecarat 43
adult 43
datalove 43
flupauxday 43
rajoyalcava 43
skypapers 43
ffspecial 43
manifencou 43
openfollow 43
tadic 43
indre 43
amlopresidente2012 43
pimpon 43
coupdevieux 43
nd 43
soprano 43
preparat 43
rdp 43
matinmalin 43
coldplay 43
larrogancecestmaintenant 43
casentlesapin 43
bankster 43
jusquaubout 43
am 43
adieusarko2012 43
lech 43
fh12 43
tarsands 43
humourdemerde 43
missfrance 43
jeretournemaveste 43
royale 43
andromerde 43
blackandwhite 43
virersarko 43
lechangementcmaintenant 43
sarcelles 43
belge 43
cohade 43
fat 43
victory 43
����peupr����s 43
ibmimpact 43
tactactac 43
solidarite 43
guarderiaabc 43
photographer 43
edx 43
matraquagefiscal 43
mastercard 43
save_fukushima 43
amlopresidente 43
laflemme 43
mafiaencours 43
t����l����phone 43
merciaurevoir 43
kebutu 43
gb 43
review 43
citrouille 43
needmoneygang 43
z 43
pens����eunique 43
vanpersie 43
insultes 43
naruto 43
sosie 43
����v����nement 43
lesinconnus 43
hollandreous 43
repos 43
pipo 43
illusion 43
belgrade 43
eg 43
sant����2012 43
kreyolday 43
d����tente 43
ndd 43
alonso 43
dordogne 43
lunettes 43
clermontfd 43
zombie 43
magie 43
candidats 43
14 43
gens 43
esperanza 43
d����pressionetdespotes 43
port 43
path 43
retrolive 43
mini 43
tousavecsarko 43
sarkolol 43
durftevragen 43
cybersion 43
accenture 43
russe 43
twittomelie 43
tag 43
white 43
defisc 43
studio 43
pink 43
bobmarley 43
okok 43
sketch 43
tj18h 43
hanryu 43
soon 43
shop 43
terramundo 43
toiaussir����agiscommelump 42
8ma 42
erepmaroc 42
larazon 42
sarkotumemanques 42
l����anahpr����sidente2017 42
ol����gislativesjevoteump 42
heninbeaumont 42
led����collementc 42
airhollande 42
fhollandepresident 42
cestla 42
dehorslenouvea 42
reseauxfdg 42
10thingsthatannoyme 42
tousenresistance 42
libertedechanter 42
radiot 42
d����pouillement 42
moia 42
sitoiaussituvoteshollande 42
harc����lement_sexuel 42
��������������������������������2012 42
potemkine 42
suarez 42
allezvoterpourfrancoishollandedimanche 42
furiani92 42
etpournousaufrontnational 42
twitterafterdark 42
presstrip 42
meslot 42
es2012 42
roccosiffredi 42
goldenshow 42
jumelagecarbone 42
placeduchangement 42
guinee 42
moscatoshow 42
playoffsnba 42
hollandepres 42
dimanchealternance 42
jeanreno 42
emirats 42
solidaridad 42
symphonica 42
lucet 42
groscon 42
teens 42
nazionalsarkozysme 42
nouveaucentre 42
politicogeek 42
activism 42
michel 42
fibromyalgie 42
pjd 42
defun����s 42
droitdevote 42
trololol 42
dejavu 42
yoda 42
sarkoc 42
seigner 42
jerseyshore 42
brandnew 42
k12 42
transparency 42
bouare 42
gadgets 42
tibetans 42
yasound 42
communales2012 42
libreexpression 42
animal 42
yoga 42
salepute 42
mrbe 42
mom 42
wii 42
festivaldecannes 42
levraid����bat 42
doliprane 42
onemanshow 42
pendstoi 42
vannepourrie 42
glamour 42
entretien 42
fc 42
parisot 42
ljotab 42
jumeirah 42
dieudo 42
cats 42
prisons 42
pqfsl 42
lapix 42
progr����s 42
b����arn 42
toptweet 42
mashup 42
subliminal 42
marcjacobs 42
marsupilami 42
confidentialit���� 42
cesoiroujamais 42
pff 42
alire 42
sciencespo 42
audiard 42
charmed 42
g����nial 42
hk 42
sarkozystes 42
g����ographie 42
teampanda 42
btpkr 42
ps74 42
tweetpr����cedent 42
riencompris 42
doute 42
3615mylife 42
professiondefoi 42
tourdefrance 42
cul 42
coincidence 42
bof 42
calais 42
office 42
ocde 42
exams 42
geolocalisation 42
sunshine 42
tppa 42
bonus 42
ihaveadream 42
wi 42
migrants 42
deloittegeo 42
oa 42
pauvres 42
sarkolepen 42
angry 42
krimi 42
jaiundocumentquiprouve 42
n����ophyteontheplace 42
parispremiere 42
palestiniens 42
danone 42
traffic 42
newsclub 42
m����diter 42
is 42
tsonga 42
h50 42
garden 42
wallpaper 42
femminicidio 42
����suivre 42
toujours 42
hi 42
apprendre 42
tginfo 42
17 42
presidenciales 42
epatients 42
anon 42
manager 42
taliban 42
lh 42
lettres 42
lottt 42
timoclock 42
ugt 42
bpa 42
risk 42
cooking 42
cdc2012 42
uspoli 42
100 42
salaud 42
cafaitdubien 42
rotary 42
salope 42
top40 41
tech20 41
stootie 41
ttfbnl12 41
diego 41
liverpoolchelsea 41
cosasquedeberianserprohibidas 41
histsant���� 41
hackerspaces 41
onethingidontlike 41
bisouspapounet 41
enroutepoursleslegislatives 41
sarkcestfini 41
tutevukantaperdu 41
oxygensoon 41
manifump 41
morenanuncaduerme 41
avote 41
radiobwapatat 41
samediconfession 41
jumpinglabaule 41
placeaupeup 41
ripadamyauch 41
cr����tins 41
seered 41
bcm 41
teamjen 41
lfant 41
lecombatcontinue 41
team225 41
tulasenslavague 41
aupaathletic 41
pleyel 41
tout����apour����a 41
lacorsevotesarkozy 41
epistol2017 41
famillededroite 41
osm 41
socialbusiness 41
indect 41
premi����re 41
alg����ri 41
coll����ge 41
havas 41
dieppe 41
nsvictoire060512 41
tesson 41
juvenews 41
mam����re 41
umplouf 41
rtlol 41
lafrancesolidaire 41
venetia 41
themoneyteam 41
isoloir 41
valdeloire 41
qaeda 41
ringer 41
atr 41
tg 41
dansedelepaule 41
pausepipi 41
bxl 41
jerry 41
division 41
supermenteur 41
georgebernardshaw 41
fleur 41
onaime 41
sevilla 41
bodmer 41
lafrancef 41
blaireau 41
all 41
journal 41
rssil 41
declaration 41
camp 41
c4news 41
alancienne 41
poster 41
seanpenn 41
pets 41
icon 41
baharain 41
prospective 41
collterr 41
ena 41
sarkopresident 41
sublime 41
d66 41
droits 41
montana 41
sansrancune 41
nucl 41
clouds 41
hahahaha 41
landscape 41
papandreou 41
superstition 41
29 41
sarkozie 41
bp 41
avoir 41
pute 41
effrayant 41
paxex 41
������������_���������������������������� 41
apresle20hccanteloup 41
caviar 41
folie 41
outil 41
beinsport 41
a����ronautique 41
burberry 41
jeroule 41
bisca 41
newsletter 41
pique 41
lafamille 41
hezbollah 41
pyrenees 41
devoxxfr 41
midi 41
catch 41
sophiaantipolis 41
lienstroubles 41
okay 41
cartes 41
actualite 41
portishead 41
freelancer 41
placea 41
fuckschool 41
dentiste 41
pluscestgrosplus����apasse 41
eygpt 41
goal 41
xavierbertrand 41
reformjo 41
emnormandie 41
naif 41
morena 41
ina 41
p21 41
uqo 41
ihg 41
jetlag 41
nouvelalbumdelafouine 41
pv 41
dioncounda 41
portfolio 41
gingrich 41
occupyitaly 41
1er 41
ustream 41
bahquoi 41
casino 41
appelatemoin 40
ghostbusters2 40
bhathletesinjail 40
lisagoesgaga 40
europaleaguefinal 40
pompiersdeparis 40
ripantoine 40
ceremonie8mai 40
mamanjaiencorerat����lavion 40
infrarouge 40
1actederebellionparjour 40
ch����mag 40
unemeilleurefrancepour2017aveck����vin 40
jevoteumpauxlegislatives 40
olarmesohdesespoir 40
avousdejouer 40
internautesenexil 40
����lectiontwitter 40
r����sultats2012 40
lemaintiencestmaintenant 40
eut 40
tichat 40
inox 40
euday 40
schistes 40
on6maitoutesettous 40
may3 40
iobsp 40
frifotos 40
trahiso 40
ard 40
onl����cheri 40
grandvillars 40
s����riestv 40
alapoursuitedubonheurto 40
smaakmarkt 40
10twittosquetunoublieraspas 40
greentic 40
sharepoint 40
spi0n 40
andalucia 40
rec 40
onlinedizi 40
coiffeur 40
cpchat 40
rts1 40
n����pal 40
civ2 40
vi����eta 40
nobel 40
macro 40
has 40
pudding_to 40
byebyesarkozy 40
avecsakorzy 40
chef 40
r����publiqueexemplaire 40
piracy 40
timelapse 40
desinformation 40
contradictions 40
crossover 40
grammaire 40
deaaaaaaaad 40
dupontaignan 40
heureuse 40
ledebat1974 40
nonautscg 40
objectivit���� 40
thevoicefr 40
yay 40
nhs 40
bonsigne 40
14f 40
whynot 40
ledabat 40
orangina 40
lentreprise 40
��������������������_������������������ 40
consternant 40
sisteract 40
ri 40
fronti����res 40
educationnationale 40
omnancy 40
warrior 40
tricheur 40
voip 40
desordre 40
erep 40
votesarko 40
30 40
bible 40
calin 40
slovar 40
mcedoitsauverlawebrealtv 40
zara 40
wohit 40
lirenum 40
napoli 40
mdrrrr 40
freeezzedine 40
flammarion 40
tarte 40
paris20 40
educa��������o 40
jedisnona 40
7minutesforpotter 40
tlmvpsp 40
birdy 40
exp����rience 40
swtor 40
paul 40
offshore 40
cestbonca 40
balkans 40
originaldistrict 40
lesvraissavent 40
pain 40
study 40
impot 40
muse 40
collectivit����s 40
folle 40
ia 40
thx 40
boulets 40
iranian 40
parc 40
nightlife 40
digitalhumanities 40
babar 40
����apromet 40
absurde 40
digitale 40
tristitude 40
loser 40
����l 40
tattoos 40
battle 40
bahrian 40
dicton 40
plage 40
captainobvious 40
solidays 40
pi 40
parlament 40
sysadmin 40
sandiego 40
langues 40
phd 40
streetdance2 40
chu 40
visage 40
healthit 40
once 40
franchis���� 40
egotrip 40
events 40
deals 40
leader 40
cochon 40
portsmouth 40
aids 40
feusurvous 40
uber 40
opdx 40
abbaseya 40
extremedroite 40
mittromney 40
faith 40
toiaussititrecommem����diapart 40
master 40
alpdbtour 40
avantcetait 39
retmic 39
sergiorossi 39
migrerennaarvlaanderen 39
leysindewert 39
foutuem����moireduweb 39
manifverte 39
hihirispote 39
pr����sidenthollande 39
onluidit 39
elyseeplus 39
vitrolles 39
dndp 39
dameargoooo 39
onvotepoursauvernotrepays 39
debateife 39
chelsealegend 39
jahaircollecte 39
chouquettestory 39
levezvousmamadou 39
unchoix 39
����vp 39
fortune500 39
antinazi 39
co����ncidencebiensur 39
stmartin 39
roflcon 39
mydreamdress 39
syriarevo 39
exil 39
sit 39
avenidabrasil 39
ypfesargentina 39
ontveg 39
openoffice 39
chacunsontour 39
lesrp 39
����toile 39
radiolondes 39
viepro 39
beam 39
thesecretcircle 39
twibbon 39
yoconamlo 39
fcsp 39
otto 39
dave 39
worldnews 39
traite 39
senat 39
cibeles 39
belle 39
pr����sidencenormale 39
ados 39
fh94 39
lesarabes 39
env 39
monrefuge 39
cr 39
gaullisme 39
s����rieusement 39
pendantcetemps 39
loto 39
degagesarko 39
rienavoir 39
mix 39
fronti����re 39
webs 39
ifollow 39
voteholllande 39
week 39
boycottvendetta 39
monex 39
oped 39
scotland 39
lenain 39
ifj 39
pe����anieto 39
camarade 39
ffs 39
kstew 39
tbc 39
jamesblunt 39
mcdonalds 39
voteutile 39
sondagedujour 39
chabada 39
ouverture 39
lablague 39
periodistas 39
enjoyteam 39
tapisvert 39
auxchiottessarko 39
coupdecoeur 39
bourgenbresse 39
gotye 39
comprendspas 39
partielsisegbdx 39
francfort 39
edjl2 39
teamcomoco 39
2m 39
localelections 39
wpm 39
rights 39
drink 39
loireauxtresors 39
nightmare 39
zapatera 39
khawaja 39
zelda 39
rcd 39
stopsarko 39
incomp����tent 39
d����ontologie 39
pont 39
lesen 39
teamheat 39
ontheroad 39
revisions 39
jemeposelaquestion 39
fitness 39
cope2017 39
cgefi 39
neverforget 39
labise 39
anelka 39
ah 39
mon_immeuble 39
cmb2012 39
amiti���� 39
bonsens 39
churchill 39
jedis 39
agressions 39
seriousgames 39
fanboy 39
agile 39
kony2012 39
mednum 39
heu 39
visa 39
nz 39
massage 39
salud 39
parcequetoulon 39
kickstarter 39
network 39
jairigolu 39
botox 39
premier 39
experts 39
flou 39
mobileactu 39
colors 39
rdweb 39
f_culture 39
conversion 39
grr 39
beregovoy 39
economies 39
zaragoza 39
twitteron 39
mauvaisgout 39
zionism 39
manifen 39
runtastic 39
csuite 39
challengeaccepted 39
vans 39
crochet 39
cor����edunord 39
sagittarius 39
ab 39
gal����re 39
southkorea 39
liv 39
devils 39
ofa 39
cris 39
webpronews 39
careers 39
awards 39
seattle 39
perdu 39
hangover 39
stadedereims 39
rockstar 39
cestfini 39
jvm3ergrado 38
couragepolitique 38
lancementdecampagne 38
lchangem 38
vitrolles13127 38
schuman 38
jaiplusdcopain 38
h����nin 38
r����sultats06 38
nabeel_rajab 38
bondimanche 38
gr����ciespep 38
jarnac 38
tatajacqueline 38
cdll 38
symbol 38
zatoichi 38
comitia 38
chonichandal 38
delafranceforte 38
sabotage 38
ump2017 38
eupirates 38
vavoter2012 38
laiquepride 38
ue9mai 38
wddgoblue 38
ffthx 38
mediametrie 38
rewmi 38
aliot 38
juin 38
onlacherie 38
rollingstones 38
bulle 38
motdepasse 38
gal 38
delicious 38
ishikawa 38
fitch 38
critiqueszik 38
nmg 38
savethedate 38
biodiversity 38
smv36 38
16 38
badiou 38
coeuracoeur 38
windsurf 38
bdlr 38
chiens 38
mesdames 38
radiolondon 38
��������������������_���������������������� 38
����ltimahora 38
jacqueschirac 38
2brokegirls 38
da12cloud 38
kia 38
dcns 38
raspberrypi 38
child 38
sanscommentaire 38
ledodo 38
vomito 38
schweppes 38
t����l����foot 38
seehofer 38
d����ri 38
licenciements 38
phrasesdud����batquivontresterdans20ans 38
garou 38
djhouri 38
le6m 38
never 38
vive 38
buffon 38
cf 38
todonoticias 38
cdc 38
lav����rit���� 38
elementsdelangage 38
louisvuitton 38
campagneofficielle 38
bonnesoir����e 38
denisot 38
utile 38
litterature 38
am����diter 38
jpl 38
bresil 38
ruth 38
pr����diction 38
s����bastientellier 38
bonasavoir 38
jmm 38
avocats 38
reflexion 38
bellecour 38
lambert 38
floorsanding 38
timeofmetal 38
daftpunk 38
lufthansa 38
mpayment 38
myconcertdemands 38
toobad 38
promos 38
nouvelle 38
walmart 38
alqa����da 38
express 38
ryanair 38
kunduzcoalitie 38
frenchtouch 38
wildflowers 38
enfance 38
hero 38
gameiro 38
buffet 38
planetx 38
strange 38
silagauchepasse 38
tuareg 38
macos 38
pbwords 38
important 38
gruene 38
neymar 38
maso 38
boostyourcode 38
parker 38
asr 38
kebab 38
yelp 38
esant���� 38
mahb 38
collabo 38
kooora 38
winners 38
meetic 38
bleublancrouge 38
kobo 38
think 38
apocalypse 38
homemade 38
radiohead 38
ppgame 38
nrc 38
m����nner 38
humanr 38
cb 38
gre 38
client����lisme 38
hanounatour 38
workinggirls 38
20ans 38
oncontinue 38
autism 38
euronews 38
applestore 38
jobfr 38
chad 38
f����licitations 38
enjeux 38
cpi 38
pulitzer 38
ch����teau 38
22 38
phoenix 38
co2 38
dax 38
telaviv 38
d����batt����l����vis���� 38
contemporain 38
soin 38
legranddebat 38
ouestfrance 38
petitplaisir 38
nonuke 38
patent 38
internetmarketing 38
michelin 38
tropcesttrocadero 38
lavoro 38
publiz 38
hugo 38
epilation 38
socialcrm 38
cosmetique 38
conjoncture 38
botolapro 38
����������������������������������������_�������������������������������� 38
sew 38
river 38
p1 38
oscars 38
excited 38
stockholm 38
parliament 38
foreign 38
socialadvertising 38
coquine 38
alec 38
psoe 38
tecnologia 38
twi 38
harrystyles 38
africom 38
muscat 38
morroco 38
frentecomun 38
ngfood 38
da 38
presi 38
carlita 38
mondialisation 38
jeudisoleil 37
bankvsamerica 37
stopumpfn 37
leyantidiscriminaci����n 37
vallscestpaslemecdegauche 37
rimedujour 37
nousaussionlaime 37
rciguadeloupe 37
chezlesgitans 37
fibroday 37
lafranceforteunie 37
avionpriv���� 37
poudredecheminette 37
aqap 37
fracturenum����rique 37
10chansonspr����f����r����esdejenifer 37
codingouter 37
radioblingbling 37
vertenzachampionscandicci 37
concertwishlist 37
levotepourlesnuls 37
lagaucheaupouvoir 37
tvdugeonpinet 37
etmaintenant 37
astierburger 37
pompiers 37
kjiddyrulez 37
bahr����in 37
nikosofficiel 37
serbien 37
urnes 37
evangelista 37
stopauxmediascorrompus 37
francoispresident 37
politiquematin 37
vand����uvre 37
letsgoknicks 37
coalition 37
metrosp 37
kvp 37
laliste 37
tomorrowspaperstoday 37
entendu 37
billag 37
vasarely 37
����lec 37
annuaire 37
robertpattinson 37
lachouquetteforte 37
chatellerault 37
mmarketing 37
fran����oisehardy 37
�������������_����������������������������� 37
onnesaitjamais 37
mba 37
bpr 37
placeaupeple 37
walls 37
warning 37
nmbs 37
6m 37
teammalpalan 37
jeuvid����o 37
lutte 37
tsa 37
capitalism 37
pinkfloyd 37
psectaire 37
cest 37
freebhwomen 37
twa85 37
menace 37
rototo 37
liliane 37
almod����var 37
pacte 37
pascon 37
pr����pa 37
languedocday 37
zombies 37
nicolassakozy 37
eva 37
mouahahah 37
nonmerci 37
pr����si64 37
����acommencebien 37
charliehebdo 37
vanrompuy 37
lookoftheday 37
jeu750grammes 37
rg12 37
cookies 37
naples 37
sergemoati 37
cfo 37
freesyria 37
nabila 37
lasttweets 37
apn 37
jets 37
jaimepaslesriches 37
beaujolais 37
terranova 37
manunited 37
cinecomics 37
http 37
d����busquer 37
mail 37
ihecs 37
jer����ve 37
cgu����ant 37
obsession 37
sorties 37
m83 37
simplequestion 37
inria 37
developpement 37
hollandeencorr����ze 37
echec 37
smallville 37
����asuffit 37
nowar 37
uncategorized 37
yo 37
gestuelle 37
barbelivien 37
agiamosubito 37
clashsarkozy 37
ambition 37
wbmt 37
gandrange 37
equipedefrance 37
jlang 37
musthave 37
d����ni 37
amis 37
exhibition 37
tupeuxpastest 37
amazingspiderman 37
class 37
burnout 37
superconnard 37
moutons 37
master2 37
cdla 37
fils 37
cu 37
eurusd 37
masterchef 37
taxes 37
mortalkombat 37
arg 37
saison1episode1 37
niedersachsen 37
professionnel 37
funk 37
vivementcesoir 37
secretstory6 37
schizophr����nie 37
decoration 37
lamour 37
adsl 37
eritrea 37
tweegram 37
cosmetiques 37
tanzania 37
stephaneguillon 37
kurdish 37
bcn 37
or 37
luxinfotrafic 37
objectif 37
sanscontact 37
fotografi 37
expatriation 37
unhcr 37
gta 37
bl 37
puma 37
universidad 37
fastlife 37
japanese 37
pic 37
eiffel 37
sommeil 37
collusion 37
mvila 37
no2ir 37
insomnia 37
bolivie 37
meego 37
bo2 37
agence 37
vino 37
sgp 37
jecrois 37
gaino 37
faischier 37
detroit 37
cordialement 37
staytuned 37
talentnet 37
90enquetes 37
avenger 37
capucine2012 36
compile 36
rdeti 36
circos 36
garraud 36
alkhalifas 36
opaap 36
schuttermtl 36
devon 36
ltdcc 36
ejpa����a 36
prensadigna 36
lacarte 36
antihollandisme 36
happy23birthdaychrisbrown 36
gays 36
biden 36
hec_ulg 36
schulz 36
sionisme 36
genderme 36
btob 36
transitosp 36
atthecount 36
theamazingspiderman 36
strangeland 36
mapremieredecision 36
wars 36
baske 36
bayrouvotehollande 36
genptasu 36
shym 36
biodiversite 36
soupe 36
champselys����es 36
mpokora 36
pagerank 36
terre 36
fetih1453 36
canal10 36
libertadores 36
amoursurplaceouaemporter 36
perl 36
newmusic 36
goldmansachs 36
literatur 36
pasgagn���� 36
islamophobia 36
6ma 36
toul 36
deliorossi 36
amendmentone 36
centenaire 36
centrederetention 36
metamorphose 36
op����ration100000 36
marine2017 36
vamosleones 36
arm 36
garniture 36
medicamentsinterdits 36
vals 36
naze 36
finlande 36
sarkocalimero 36
mauvaise 36
instadaily 36
15 36
thesandbox 36
onlancelenain 36
j����sus 36
radical 36
epicwin 36
attentionwhore 36
iphonography 36
lacoste 36
labfab 36
ramallah 36
clich����s 36
martigues 36
konami 36
rediff 36
d����croissance 36
chefdefamille 36
correction 36
genial 36
teamusa 36
sarkolabo 36
dollar 36
citoyens 36
qualit���� 36
larmes 36
narmol 36
vraiequestion 36
cestlafete 36
eurorscg 36
jedemandejuste 36
rde 36
hse 36
manu 36
confidence 36
ciaosarko 36
transilien 36
finishhim 36
trop 36
tramway 36
rapcontenders 36
taff 36
werder 36
mk2 36
skrillex 36
impatient 36
cr����tin 36
sublet 36
photovolta����que 36
mauvais 36
sarkofn 36
temps 36
tatouage 36
mujao 36
giroditalia 36
rencontre 36
poesie 36
envousremerciant 36
rsa 36
vdc 36
manifestations 36
creaproverbes 36
maisbon 36
cestmavie 36
nasdaq 36
bette 36
oupresque 36
sens 36
466tweets 36
widoobiz 36
swmtp 36
heineken 36
espritbleu 36
lens 36
urheberrecht 36
travaux 36
sansblague 36
datajournalisme 36
����trange 36
usb 36
holadictadura 36
sfp 36
reseaux 36
carhaix 36
restauration 36
spies 36
berry 36
iot 36
concurrence 36
googlemaps 36
cafe 36
xenophobie 36
reputation 36
brandedcontent 36
ludres 36
bons 36
thekilling 36
leclerc 36
client 36
num����riques 36
labourday 36
ch����vez 36
horoscope 36
buongiorno 36
pfaffenwinkel 36
milchfr����hling 36
audit 36
cd 36
maine 36
machine 36
ae 36
cameroon 36
makeup 36
kirilenko 36
sau 36
gnd 36
acquisition 36
together 36
cas 36
videogames 36
prediction 36
districtv 36
bloggers 36
organic 36
vetatudodilma 36
haters 36
pourquoipas 36
2mai 36
hasard 36
dialoguedesourds 36
debr���� 36
traduisuntitrecainrienfran����ais 35
24millionmonsters 35
lesfillesquirefusentlasodomie 35
cov 35
armedservices 35
legis54 35
hsparty 35
rendeznousnotre 35
indienne 35
scheerrulings 35
happybirthdayenriqueiglesias 35
lesmaliens 35
alainrobert 35
csq 35
accoyer 35
mensongesmedias 35
lavi 35
lavaguebleue 35
lhumaind 35
changeyourvote 35
happybirthdayvirginie 35
twittpoesia 35
payday 35
kevadamsisbackinsoda 35
radiobastille 35
ripdirectionerpaula 35
unvraiguadeloupeen 35
imperialism 35
theblu 35
freie 35
chou 35
occuponsladefense 35
tripesandcaviar 35
beastie 35
ahuntsic2012 35
chantome 35
alainminc 35
sable 35
sablesd 35
paysdetr����pan����s 35
tracks 35
cmin 35
moral 35
quandtalatetedanslecul 35
satanique 35
boutih 35
toiaussitweetducul 35
sauvadet 35
tulles 35
teamchelsea 35
chirac2012 35
helsinki 35
easyjet 35
yaduporc 35
twittclasse 35
tigre 35
ochlik 35
yerlifilm 35
yankees 35
snowwhite 35
xfactorus 35
aviva 35
cou 35
vibroattitude 35
sdz 35
ibaraki 35
tam����re 35
presidential 35
hoax 35
sogood 35
familygetaway 35
poingdevue 35
mother 35
conakry 35
ele 35
cartons 35
archaeology 35
cheveux 35
campagne2007 35
migraine 35
wdr 35
cestpasmafaute 35
touch���� 35
sarkozypr����sident 35
gamin 35
tousennoir 35
cotedor 35
lebat 35
premierefois 35
usages 35
4jobs 35
basta 35
universit����s 35
teamfellation 35
copp���� 35
sahelcrisis 35
sortant 35
afpa 35
d����mat����rialisation 35
psy 35
_mexique_ 35
automotive 35
pixmania 35
bit 35
undernews 35
csnu 35
jews 35
saud 35
www2012 35
titre 35
burn 35
shoah 35
qgteam 35
zizidurclan 35
fran����a 35
tax 35
hosting 35
lexomil 35
candidatdupeuple 35
5������5������������������������������������������ 35
bizhype 35
subventions 35
g����n����rationy 35
jeveux3debats 35
letalk 35
d����bile 35
installation 35
erratum 35
kashmir 35
pasmal 35
kikoolol 35
sijetais 35
leprenom 35
90210 35
chiant 35
feignasse 35
debuchy 35
netherlands 35
vous 35
cerclevicieux 35
spdc 35
mondedemerde 35
globalization 35
mark 35
silence 35
onsesait 35
turismo 35
lellouche 35
aff 35
actions 35
rigolo 35
ecowas 35
cde 35
libertad 35
martini 35
fran����aisdeletranger 35
m����thodecou���� 35
fencing 35
greenit 35
protests 35
proverbes 35
seine 35
mgs 35
portal 35
mercurygroup 35
commedhab 35
ola 35
700aday 35
competition 35
graou 35
bullesdulabo 35
derniertweet 35
colmar 35
dansedesmots 35
senscritique 35
fille 35
����lectionpr����sidentiellefran����aise 35
frpol 35
lameilleuredanse 35
argentique 35
revelation 35
flashactu 35
durdur 35
arras 35
nostradamus 35
jesupportepas 35
arm����e 35
psg_champion2012 35
company 35
psgvsasse 35
malheureusement 35
empexp 35
nppn 35
socialist 35
datajournalism 35
egy 35
salafi 35
ouiaubio 35
coupdebouledansloreiller 35
awkward 35
websites 35
sarcasm 35
olsx 35
naissance 35
schools 35
atlanta 35
baltimore 35
creditagricole 35
italianrevolution 35
c����taitmonsieurjeuxdemots 35
int����ressant 35
kurdishrights 35
day 35
doh 35
deaaaaaaaaaaaad 35
triosfamosos 34
expressionstwitter 34
mhbrain 34
laurencebloch 34
mikaelvendetta 34
tunisieinfo 34
welcometofrance 34
winchat 34
indiens 34
unetroisi����mesaisonpournikitaavecmaggieq 34
presidentnorma 34
momsandbrands 34
soldatsur 34
chuggington 34
jaimeraisetreunmec 34
soleilvert 34
nona 34
mandela 34
ontaimenicolas 34
maicon 34
iggy 34
grevesncm 34
manifsantipoutine 34
electionsclassiques 34
tercergrado 34
radiounie 34
touscontresarko 34
normaux 34
jenr����vaissarkolafait 34
donwakapresidente2014 34
naulleau 34
reds 34
velalsace 34
final 34
mvw 34
nego 34
ichhabnichtangezeigt 34
polyn����sie 34
hollandeimposteur 34
projetfranceforte 34
alliancevita 34
alliancebleue 34
pinvolve 34
salim 34
mtvfirst 34
m����con 34
fascism 34
wap 34
athriftymom 34
egyarmy 34
realite 34
bayroud 34
christine 34
groenlinks 34
ceg����nie 34
laracailleump 34
fosterthepeople 34
montfort 34
varane 34
gourmande 34
jupilerproleague 34
moijeserailepr����sident 34
sam 34
��������������������������������������������������� 34
voynet 34
211 34
oilspill 34
imfclive 34
tr����hard 34
tuezmoi 34
irc 34
higher 34
occupybelgium 34
friendship 34
lusine 34
auxurnescitoyens 34
excision 34
collage 34
notmypresident 34
lapinoustyle 34
ahok 34
agglo 34
castries 34
mv 34
croatia 34
commu 34
laliga 34
resis 34
epp 34
tract 34
phrasedujour 34
marilyn 34
tru 34
grotesque 34
parleunpeuwesh 34
nu 34
autort 34
aure 34
labranl����eces 34
potsdefleurs 34
claude 34
comedy 34
mod����leallemand 34
petitescervelles 34
donneursdorganes 34
flattr 34
cm1 34
twe 34
champion2012 34
histoactu 34
assn 34
sarkofail 34
ingratitude 34
deux 34
motifdunfollow 34
le6maijevotehollande 34
vesoul 34
cestbon����a 34
aurevoiraurevoirpresident 34
65libert���� 34
simpsons 34
cevipof 34
islamisation 34
thedebate 34
tweetsprecedents 34
sinluz 34
remy 34
ns20012 34
sosracisme 34
apr����sle20heurescestcanteloup 34
jaimepas 34
ddhh 34
courrierinternational 34
pronostic 34
cra 34
copyparty 34
lorca 34
loup 34
cabaye 34
realsociedad 34
myopie 34
n����mes 34
hellyeah 34
mai68 34
juice 34
telerama 34
ghanem 34
publics����nat 34
davidpujadas 34
exsrfc 34
faitmaison 34
chi 34
popular 34
mag 34
cr����dits 34
pauvre 34
revenus 34
medien 34
lanz 34
pommes 34
eurofrancetv 34
after 34
envie 34
partipris 34
deaaaad 34
badnews 34
heroes 34
euopenday 34
��������������������_������������ 34
export 34
payphone 34
hallyday 34
suisa 34
d����lire 34
fiscal 34
comminges 34
manipulateur 34
fid����lisation 34
libert����pourflorence 34
vendu 34
brunch 34
readcast 34
r����chauffement 34
windows7 34
rps 34
math 34
borisjohnson 34
maisbiensur 34
zoo 34
geneva 34
fresh 34
onl����cherie 34
wanda 34
ja 34
top10 34
epargne 34
tchernobyl 34
retweetpr����c����dent 34
guitare 34
connectedtv 34
escrime 34
commission 34
rclens 34
wip 34
consulting 34
lfh 34
wddpin 34
bilalthiab 34
yapasphoto 34
eyetracking 34
avoirlechicdevivred����cal���� 34
sexiondassaut 34
sanofi 34
drogues 34
noir 34
esprit 34
droitisation 34
cisjordanie 34
takecare 34
���������� 34
ado 34
roissy 34
leseum 34
sarkollande 34
holidays 34
cellulite 34
gu 34
combat 34
arabic 34
battleship 34
migration 34
salehistoire 34
chakras 34
imp����t 34
diagnostic 34
poires 34
webperf 34
directmatin 34
breizh 34
topprog 34
r����veil 34
manutd 34
cxo 34
figue 34
poli 34
unitedstates 34
opd 34
cadenanacional 34
occ 34
malvinas 34
stupide 34
redsox 34
westafrica 34
tree 34
ow 34
calgary 34
karranah 34
libyan 34
occupynl 34
tired 34
dormir 34
france_inter 34
bour 34
mindblowing 34
scary 34
alg 34
productivity 34
cospedal 34
avgeek 34
25 34
msm 34
becauseofobama 33
radiolecaire 33
libertdadprensa 33
ifiwaspresident 33
drapeauxdelahonte 33
tpm12 33
happybirthdaytheedgeofglory 33
courri����re 33
tournezman����ge 33
loukachenko 33
m����che 33
kadima 33
indiennes 33
vernon 33
jlt2012 33
arizonamuse 33
enrou 33
ledrian 33
drapeaufran����ais 33
vivilagauche 33
partagedesemotions 33
loppsi2 33
directbeauvau 33
graciascapitanes 33
bulletins 33
18juin2012 33
camembertpr����sident 33
douma 33
bisonfut���� 33
jfb 33
votonsenmassehollande 33
nb 33
saintmartin 33
clooney 33
laporte 33
cadoitfairemal 33
amlovaganando 33
makeahistory 33
auxurnes 33
tusaisquetesringardquand 33
signature2012 33
instaphoto 33
renewringer 33
cheesecake 33
derivatives 33
cfa2 33
boschdiner 33
aperorh 33
rcslive 33
moicitoyen 33
piedsolo 33
ifri 33
vivementlundi 33
chicbuzzmag 33
jeudiconfessionbeaut���� 33
bordeaux_lorient 33
enorm 33
matiro 33
mignard 33
montauban 33
adiniferihakoydum 33
alapoursuitedubonhe 33
jr2012 33
placeaup 33
lequotidiendumedecin 33
nyr 33
c����cilia 33
��������������������������������������� 33
boca 33
radioberlin 33
jrr 33
inauguration 33
marx 33
professionnels 33
antiatom 33
anonops 33
ideas 33
stopfessenheim 33
izap 33
bigbang 33
universal 33
rsc 33
qobuz 33
hollandesu 33
domtom 33
retouralamitterandie 33
byesarko 33
mw2 33
glups 33
take 33
h����b���� 33
fatigu���� 33
presidentiell 33
thug 33
motdujour 33
cohen 33
sarkoy 33
onvarire 33
laicite 33
danstaface 33
m����lenchon2017 33
iberia 33
deforalleternity 33
moatti 33
olympiquedemarseille 33
sierraleone 33
coolcoolcool 33
elanchalon 33
frais 33
enfait 33
doctorat 33
mauvaisperdants 33
cdnpse 33
apartheidsanitariono 33
chaos 33
ddlovato 33
dlr 33
krkr 33
����crire 33
epatient 33
pr����jug����s 33
chol����ra 33
foodporn 33
mauvaisesprit 33
occupygermany 33
mes5classiques 33
fautpasdeconner 33
ac 33
geekpower 33
walkingdead 33
veritometre 33
bouffons 33
bunker 33
playmobil 33
celsa 33
mindfuck 33
you 33
ihm 33
directioners 33
peste 33
fedex 33
streisand 33
��������������������_����������������_�������������������� 33
demagogie 33
hpfact 33
socialcam 33
production 33
deuxpoidsdeuxmesures 33
tweethorloge 33
985fm 33
banlieue 33
belga 33
relance 33
m����chancet����gratuite 33
xd 33
rtltvi 33
pasdechance 33
votedesetrangers 33
villejuif 33
maryloustew 33
rl 33
freiheit 33
pronoom 33
suite 33
siemens 33
enfumage 33
ubs 33
minifans 33
autop 33
avril 33
snc 33
ciel 33
words 33
fiterr 33
folk 33
owned 33
printempsarabe 33
impact 33
alstom 33
grrrrr 33
lesjournalistes 33
diversite 33
statistiques 33
followwednesday 33
inas1969 33
����tat 33
ufo 33
leeteukelf 33
gainsbourg 33
icons 33
nsdehors 33
lovekiss 33
ptb 33
cap 33
boutique 33
tendresse 33
ehouais 33
gag 33
rtsvp 33
reprise 33
siguemeytesigo 33
sarko2012 33
resources 33
macosx 33
probl����me 33
cocktails 33
values 33
bordayl 33
longreads 33
forumthevoice 33
amlo2012 33
cruise 33
equity 33
safety 33
leaders 33
scores 33
humhum 33
brooklyn 33
����lectromobilit���� 33
part 33
r����gions 33
����lecteurs 33
mouarf 33
editorial 33
stocks 33
carpediem 33
okfood 33
jem 33
vt 33
breakingdawn 33
plateau 33
webbyawards 33
skyblog 33
espana 33
9gagreader 33
corde 33
tourcoing 33
loveu 33
marc 33
quoique 33
bla 33
22avril 33
hawks 33
okc 33
handbag 33
fl 33
yosimeacuerdodelorca 32
ifkanyewaspresident 32
winlumia900 32
anusdanslenomduneemission 32
troph����esunfp 32
efsa 32
onethingilove 32
hopitaletch 32
photoalo 32
mauricesendak 32
btpkrenavant 32
3mmom 32
pornbotinvasion 32
giltkids 32
aulyceejaime 32
phynance 32
lagranestafa 32
rajoyenondacero 32
amaraberri 32
esperoque 32
��������������������������������_���������������������������� 32
votefdg 32
hollandenestpasmonpresident 32
sensdelhumour 32
armistice 32
nabeeltweets 32
aucoeurdelinfo 32
cam����ras 32
asminside 32
annulation 32
jerespect 32
musictandemapp 32
cestpasserieux 32
carimi 32
ufconfox 32
jemarcheseul 32
lasphere 32
jevotecontre 32
mud 32
17juin 32
urgenceinfo 32
whatimissmost 32
10favouritenickiminajsongs 32
nicoleferroni 32
ultimahora 32
estimation 32
moijepresident 32
deface 32
nsvictoire050612 32
jaienvidetuer 32
infoanglo 32
ecoutes 32
captcha 32
totalitarisme 32
bahamas 32
othercinemalahaine 32
tvds4 32
leroy 32
riennestjou���� 32
sctxic 32
livefromcabinet 32
leguide 32
lesmedias 32
damasco 32
alpdbtour2012 32
france_info 32
ivry 32
amha 32
cm2012 32
jaimebien 32
ww1 32
elysee2012be 32
generalmotors 32
cnbc 32
����nergies 32
intdiabetesfed 32
inspection_companies 32
luxbride 32
formationcontinue 32
periph 32
seriousquestion 32
tradingmedia 32
8m 32
rueducommerce 32
eruption 32
catalunya 32
haarp 32
royd 32
pulse 32
freestyle 32
factc 32
drupa 32
ju 32
oposicionapatrida 32
mickey 32
abitibi 32
xmen 32
espectacular 32
tarnac 32
fatal 32
gq 32
nazis 32
firenze 32
rigolosarko 32
zaz 32
insultedecandidat 32
ing 32
empathie 32
tra����tre 32
thunder 32
����apue 32
behavior 32
tarifprogressifdel 32
chaussures 32
aucunrapport 32
model 32
communisme 32
radiottu 32
leflancestmaintenant 32
hopitalexpo 32
r����ttgen 32
juventusturin 32
omarsy 32
presidentie 32
gn���� 32
jeudi 32
joedalton 32
playbook 32
tutoriel 32
pli���� 32
amateur 32
priorit����audirect 32
molllande 32
comingout 32
tetris 32
sakopipo 32
egyparliament 32
pld 32
kagawa 32
salattime 32
turkish 32
chartsventes 32
swiss 32
inquiet 32
rvp 32
bja 32
essec 32
navrant 32
simpson 32
discriminations 32
ide 32
malnutrition 32
plusjamais 32
rouges 32
nails 32
mcdonald 32
libreoffice 32
financement_libyen 32
twit 32
nom 32
insane 32
littlemonsters 32
freetibet 32
goodsite 32
ethiopie 32
qag 32
iut 32
imb����cile 32
sportbusiness 32
mouton 32
passionpiscine 32
tubli 32
mardidd 32
teambb 32
starplayer 32
ehn 32
emotions 32
karma 32
allemand 32
macbookair 32
aries 32
107 32
reallife 32
marseillelessentiel 32
loool 32
sarkozyvshollande 32
ehfcl 32
bisoux 32
dub 32
phone 32
dinguerie 32
souskay 32
epitech 32
kernel 32
edde 32
insta 32
mackysall 32
detention 32
solitude 32
newzealand 32
ooni 32
btp 32
p����dalo 32
fuckyou 32
m����tiers 32
gamer 32
ns2007 32
koussa 32
thewire 32
fonds 32
nicolassarkozyfact 32
criminal 32
salari����s 32
anarchie 32
vodka 32
call 32
m����me 32
ndnz 32
doublepeine 32
polaroid 32
azure 32
base 32
pmi 32
usa2012 32
webinar 32
wakfu 32
deb 32
editionsduseuil 32
douche 32
conte 32
cons 32
radioclassique 32
immigrationchoisie 32
boude 32
le6 32
maladie 32
privatepractice 32
read 32
ronpaul2012 32
languedebois 32
virginia 32
hungry 32
convergence 32
eu2012dk 32
bbcnews 32
noalnuevoordenmundial 32
investment 32
nuggets 32
emirates247 32
optimisme 32
rayyan 32
ilovethisgame 32
peaceandlove 32
freecgc 32
dutchrevolution 32
casuffit 32
orioles 32
american 32
rocknroll 32
humanitarian 32
pt 32
authors 32
lacazette 32
webhosting 32
soproud 32
pantoite 32
myqg 32
gov 32
segundachance 31
abamariodupuy 31
etatsun 31
grrrrawr 31
treweiller 31
strateges 31
vivementle16juin 31
may10 31
contraputeros 31
mtt 31
circo3701 31
l����gislat 31
sou2012 31
transformers2 31
perrineau 31
schiaparelli 31
lecko 31
continuit����r����publicaine 31
puterie 31
teler 31
rdvfdgl����gislative 31
inter_milanac 31
ontaime 31
nicolasbedos 31
poilsdress����s 31
pewpew 31
nicolaspr����sident 31
passerunbonmomentavantdallervoter 31
thepr����sident 31
videotimemachine 31
moiaussijevo 31
vrr 31
radiotulle 31
casini 31
mutuamadridopen 31
kanaky 31
monpotefran����ois 31
encotedivoire 31
d����adeeuropa 31
manifa 31
wbo 31
c����lacrisidelcinema 31
radioamsterdam 31
20n 31
gdhack 31
transformers 31
niksam����re 31
peledeperrede����smo 31
trouveunechansonavectulle 31
coder����saprivilege 31
sihollandegagne 31
droiteextreme 31
groskiff 31
torrevieja2012 31
git 31
alphand2012 31
fniq 31
50mninside 31
protip 31
fad 31
sweepstakes101 31
tcmedia 31
������������_������������������������������ 31
a380 31
troika 31
keane 31
txt4syria 31
happybirthdayjane 31
sure 31
cdansl 31
blackoutm����dias 31
jmecomprends 31
polanski 31
zenithoptimedia 31
studmine 31
robert 31
discapacidad 31
forte 31
gimpfeature 31
livercs 31
condamnation 31
da12social 31
sixt 31
asturias 31
antis����mitisme 31
hits 31
cagliari 31
o2recrute 31
ivorycoast 31
maud 31
demission 31
jacquier 31
dolega 31
ka 31
fap 31
gogogo 31
outstanding 31
50 31
blancs 31
fran����oisfillon 31
diablo 31
indian 31
b07 31
shot 31
blair 31
u2 31
rassurant 31
fyi 31
autoplus 31
revival 31
sach 31
bayrouavecnous 31
ambiguit���� 31
spartitionfacts 31
sarkotesfoutu 31
sal 31
prostitution 31
hollandesark 31
admiration 31
d����mago 31
interesting 31
comic 31
vouslaurezluicienpremier 31
r����gled 31
uranium 31
bacon 31
vieuxgars 31
ifyouknowwhatimean 31
joyandet 31
nerd 31
journarrest 31
toutsexplique 31
signe 31
sushi 31
pichichi 31
balance 31
granada 31
amlincc 31
devoircitoyen 31
nyan 31
cartelparisien 31
aqim 31
dujamaisvu 31
blocage 31
cgeo 31
prices 31
joliette 31
sedo 31
investir 31
justkidding 31
antifn 31
positiveattitude 31
fiere 31
trolls 31
milk 31
d17 31
libyen 31
thevoiceus 31
tweetsale 31
mystere 31
dimanchejevotens 31
karsher 31
����avasesavoir 31
nsconnect 31
rrhh 31
eads 31
francetv2012 31
damned 31
amnestyinternational 31
teamapple 31
luxeradio 31
veil 31
tryagain 31
socialgaming 31
vivement 31
infotcl 31
ldba 31
monnaie 31
allezva 31
courbevoie 31
trans 31
quoi 31
syst����me 31
ntm 31
minist����re 31
lesvraiesquestions 31
lepauvre 31
ridan 31
campagnedefond 31
cr����dit 31
aubergines 31
dishonored 31
alliance 31
h����tel 31
norbert 31
standard 31
d����sir 31
badjoke 31
cestunsigne 31
ibiza 31
rajoydimision 31
isl 31
lpdc 31
employment 31
paristoutcompris 31
adp 31
rami 31
macdo 31
vg 31
schaerbeek 31
troublant 31
po1 31
softpower 31
mans 31
germania 31
gauchistes 31
anime 31
jevotens2012 31
bigbangtheory 31
calomnies 31
guillotine 31
physique 31
goodies 31
otages 31
gauchos 31
manip 31
vinb 31
nativeamerican 31
sociale 31
annivdray 31
ligne13 31
captainamerica 31
ree 31
occupylondon 31
tha����lande 31
disparue 31
hetic 31
f24 31
frontpage 31
fire 31
lanadelrey 31
mat 31
unity 31
������������������������������������������������������ 31
reise 31
race 31
greve2012 31
themeforest 31
cyprus 31
golakers 31
parlamentarias 31
chili 31
quenelle 31
obama2012slogans 31
feminism 31
deaaad 31
sd 31
unlockag 31
skorea 31
cbs 31
rosereseda 31
socia 31
afrikfoot 31
insomniaque 31
30rock 31
kaboom 31
taggle 31
fcbnews 31
gchr 31
opblackheath 31
piste 31
comunicazione 31
jewellery 31
strangeclouds 31
subway 31
jecraque 31
empruntstoxiques 30
������������_������������������������������������ 30
verdasco 30
colombiagolazo 30
jurisprudencesalviac 30
ahoraquierrenmisiones 30
jaimetamecherebelleouioui 30
acfas333 30
guiguilaloose 30
censorednewsnow 30
ilavaitbienunprixceralliement 30
zaboubreitman 30
galaiffhs 30
reconversionns 30
lecauchemarcestmaintenant 30
ecuadortienetalento 30
filevault 30
basti 30
solitudeintersiderale 30
lamutualit���� 30
refugiesfiscaux 30
csbjmdm 30
lechangementcestpourquand 30
qpr 30
jemedeguiseenlci 30
jfc2017 30
pistoia 30
avoter 30
neversaynever 30
respectloi 30
anothermemory 30
visitholland 30
cdvr 30
wydad 30
igersfrance 30
optrialathome 30
lolitique 30
homeland 30
hybride 30
lavictoiremaintenant 30
grandesurprise 30
gbpinup 30
nucleairjp 30
syrienne 30
beigbeder 30
luton 30
followsunday 30
afpfr 30
2jours 30
cettecampagnea����t����belle 30
guigou 30
serena 30
thevampirediaries 30
lundilingala 30
ds 30
souvenirsdemeetings 30
maythefourthbewithyou 30
cathologue 30
turf 30
mc 30
bmftv 30
jeudistop 30
superleague 30
snjt 30
cascade 30
france_culture 30
stiglitz 30
euskadija 30
morangis 30
aubrac 30
minicoaching 30
jeunes����colos 30
franconville 30
zapkolik 30
mubarak 30
keursurvous 30
injusticetrials 30
��������� 30
venezuelaserespeta 30
kentuckyderby 30
deuxsevres 30
patriagrande 30
simple 30
neuneu 30
boucan 30
preorderglassheart 30
flu 30
pozitiva 30
ctf 30
cub 30
alert 30
developpementpersonnel 30
aje 30
enceinte 30
sexuelle 30
yadesmeufs 30
kouchner 30
all����gre 30
sarkothon 30
orleans 30
pastresaucourant 30
sgsiii 30
v����cu 30
verfollow 30
mauvaisespritdesel 30
jdis����ajdisrien 30
mercidavid 30
passionnant 30
square 30
sta 30
jemedemande 30
xfiles 30
bayr 30
peaceful 30
tremonti 30
officielmv 30
blaguepourrie 30
hollandesarko 30
primaire 30
hollandevoice 30
happyhumpday 30
wellcom 30
d���� 30
noirdesir 30
boutade 30
borntoosoon 30
d3100 30
sarkoko 30
etoui 30
plastique 30
pacifique 30
coincoin 30
smc 30
nahdha 30
berlinsquare 30
multicanal 30
snapback 30
1945 30
neuneux 30
torino 30
r����paration 30
masochisme 30
leclash 30
bmx 30
cestbeau 30
infotrafic 30
chouette 30
riskmanagement 30
pr����cision 30
nanterre 30
conspiration 30
tn 30
aight 30
capgemini 30
at 30
hal 30
rape 30
motorsport 30
heavy 30
couleur 30
prob 30
loosers 30
cydia 30
guinness 30
01net 30
psv 30
arabiesaoudite 30
voix 30
grammarnazi 30
sw 30
megane 30
c1 30
freshnews 30
guineabissau 30
gentilly 30
assembl����e 30
castres 30
nonamediapart 30
okcorral 30
teambuilding 30
azarenka 30
blagounette 30
shakaponk 30
schiltigheim 30
silver 30
limitation 30
aboursault 30
t����l����allemande 30
pdi2012 30
bafta 30
akw 30
justforlol 30
easymoney 30
hulot 30
bangbang 30
maldives 30
vulgaire 30
itinerarium 30
bibnum 30
ansardine 30
sarkoclash 30
alpesmaritimes 30
ucl 30
tip 30
psg_asse 30
stadefrancais 30
deprime 30
mapping 30
communaut���� 30
cour 30
bnpparibas 30
ddl 30
parole 30
anrisala 30
tweetkiss 30
jepense 30
umpire 30
politesse 30
dsks 30
ppp 30
dictionnaire 30
gloups 30
placement 30
coupons 30
conso 30
fill 30
poem 30
jekiffe 30
lavoix 30
nextgalaxy 30
table 30
c����l����brit����s 30
sego 30
trustme 30
responsable 30
primetime 30
industry 30
korean 30
merciqui 30
jquerymobile 30
leretour 30
josswhedon 30
orly 30
p����tisserie 30
socialcommerce 30
wnote 30
cmo 30
digitalart 30
dalailama 30
ropo 30
jev 30
ta 30
r����seausocial 30
moureaux 30
wiki 30
bu 30
publienet 30
cci 30
animoto 30
bctf 30
young 30
taf 30
bonneid����e 30
robots 30
kristenelle 30
skate 30
ctpc 30
tristanebanon 30
nonukes 30
curiosidades 30
d����dicace 30
baroque 30
ontvlive 30
hospitality 30
frontline 30
staline 30
manife 30
team223 30
bueno 30
cisco 30
dilma 30
ninja 30
frases 30
manhattan 30
wien 30
����acraint 30
1may 30
goodvibes 30
forzaom 30
poids 30
bilderberg 30
dondusang 30
patron 30
rahuawei 29
bouira 29
oslofreedomforum 29
cante 29
largatedetwitterepn 29
pointsalviac 29
detailssuivent 29
audreyvernon 29
hollandelenabot 29
complimentdusoirbonsoir 29
lepluzz 29
aungsansuu 29
union_europ����enne 29
ilfautetrefoupourparl����aunmixeur 29
moisurvolantlar����publique 29
jemepince 29
hollandophobie 29
psimposture 29
bastille2012changement 29
stinson2012 29
deuilnational 29
10ans����a 29
6voixdeplu 29
icil 29
bastile 29
h����ninbeaumont 29
r����sultat 29
alfano 29
kansas 29
vengeance2007 29
votezbolla 29
la1ere 29
safe 29
jevotefhollande 29
tedxmontreal 29
moiaussij 29
arsenal_norwich 29
rompuy 29
15m15m 29
bureaudevote 29
mamanjairat����lavion 29
finalfantasy 29
on6maifort 29
onrespire 29
globalspring 29
radiopirate 29
qatarfoundation 29
hollandepr���� 29
van 29
stopmotion 29
blogpower 29
conmivotono 29
petafrance 29
aef 29
samia 29
spiegelman 29
artemisia 29
oc����ans 29
saymal 29
noiretblanc 29
ss2k12 29
tahiaeldjazair 29
malavoi 29
sijetaispr����sidentdutnac 29
kurtlarvadisipusu 29
plusbeaupaysdumonde 29
ksm 29
infographies 29
nouit 29
constitutionnel 29
tweetparty 29
faisentendretavoix 29
brisecrise 29
smackdown 29
hbrchat 29
notre 29
hartofdixie 29
transfertentreprise 29
tweetaddict 29
makeboapay 29
socute 29
bnw 29
labobnf 29
sarkhadfi 29
snl 29
fautassumer 29
bahain 29
pr����sidentdelar����publique 29
cumbia 29
4joursdedunkerque 29
ubuesque 29
puc 29
is����re 29
spdy 29
kofiannan 29
acier 29
londonelects 29
delanoe 29
chamois 29
bonnejournee 29
twunch 29
engineer 29
������������_��������������������� 29
valerie 29
yembalokolafally 29
lesmecs 29
camarades 29
noaltasazo 29
������������������������������������������������������������������������ 29
politiqueautrement 29
googledocs 29
wales 29
thriller 29
etsyboebot 29
juda����sme 29
democracia 29
rumeurdunet 29
always 29
flashinfo 29
moipr����sidentedelar����publique 29
modeste 29
cestquoilamour 29
formol 29
lapresse 29
ohshit 29
municipales 29
tantpis 29
enqueteexclusive 29
psg4life 29
judas 29
bravosarko 29
jfcop���� 29
sosad 29
coeursurvous 29
abandon 29
teamsarkozy 29
lapincompris 29
faitesvosjeux 29
jeprendslelarge 29
sicortex����taitpass����aupremiertour 29
infog 29
terminator 29
pedobear 29
fran����oispignon 29
monza 29
oat 29
pascr����dible 29
bienbienbien 29
voyager 29
useful 29
onauratoutvu 29
rantanflan 29
slate 29
sexyandheknowsit 29
casse 29
onestpasdanslamerde 29
onprendlesparis 29
petagedeplomb 29
reflex 29
footix 29
soustitrage 29
oulala 29
setca 29
couillu 29
vendredisintellos 29
peutmieuxfaire 29
cfk 29
labellevilloise 29
clermontferrand 29
m����squeunclub 29
d��������ue 29
epub 29
mb 29
bogota 29
onair 29
alex 29
dirigeants 29
provocation 29
youseemycm 29
cesttout 29
vivementmai 29
egov 29
����le 29
tweepsmap 29
etudes 29
beaufs 29
celtic 29
1dfamily 29
parti 29
jeunespopulaires 29
mardiconfession 29
ntownfr 29
gourou 29
rupture 29
tousa 29
twitterature 29
sud����n 29
bologna 29
flaubert 29
chezlesarabes 29
planetemars 29
stramala 29
depressionen 29
deeeead 29
feu 29
pasfaux 29
spotted 29
exclusive 29
tgla7 29
nonamarianne 29
uribe 29
gore 29
interactive 29
digitalbeer 29
debatfhns 29
monster 29
lapin 29
hellokitty 29
nouvelordresocial 29
opveta 29
abusaiba 29
autaquet 29
italian 29
olympiquelyonnais 29
allergie 29
lose 29
ch����teauroux 29
olybop 29
chernobyl 29
babe 29
befruit 29
bachirsaleh 29
prout 29
venice 29
tropmignon 29
censored 29
course 29
pascontent 29
ind 29
callmyname 29
kassav 29
moment 29
nue 29
smarttv 29
cherlloyd 29
perfection 29
desespoir 29
welcomeonboard 29
consumer 29
ti 29
supdeweb 29
efficace 29
missyou 29
cir 29
anticor 29
teambroke 29
woodyallen 29
6rep 29
framboisemood 29
comscore 29
usability 29
thatawkwardmoment 29
velib 29
ovni 29
onmauraitmenti 29
mpaiement 29
rpr 29
rez 29
ndn 29
fasciste 29
chill 29
����lectricit���� 29
hinhinhin 29
taylor 29
training 29
amn����sie 29
sondageexpress 29
impunit���� 29
choix 29
lausanne 29
pierre 29
umpparisxiv 29
philadelphia 29
inno 29
narcisse 29
biotech 29
designers 29
plong����e 29
openbsd 29
harakiri 29
badumtss 29
smiles 29
designed 29
sharesquare 29
generationy 29
ipodtouch 29
rh����nealpes 29
ardeche 29
memepaspeur 29
champselysees 29
franchiseur 29
arizona 29
genocide 29
royalsegolene 29
cosm����tiques 29
meubles 29
stephenking 29
bhmartyrs 29
occupyportugal 29
runners 29
budapest 29
ict4d 29
menu_du_jour 29
funyeah 29
instagramers 29
customer 29
louisdefunes 29
novlangue 29
defence 29
comp����tences 29
rofl 29
byekorea 29
end 29
voice 29
backup 29
ilikeit 29
smallbusnisses 29
superman 29
occupyoakland 29
law_firms_dubai 29
tdkr 29
poll 29
casclini 28
frasesdemam���� 28
2poids2m 28
mediacritique 28
ccmbenchmark 28
terzopolo 28
chuip 28
hippisme 28
takethemone 28
ventdanslescheveux 28
hablot 28
c����r����moniedu8mai 28
followlafrite 28
melissachan 28
whathurtsthemost 28
chennouf 28
lefalconcestmaintenant 28
feron 28
legis 28
premi����redame 28
scrat 28
youthlulu 28
br����l���� 28
foncia 28
falcon900 28
chienlitaupouvoir 28
r����sistons 28
lacatacestmaintenant 28
miseensc����ne 28
r����sultats83 28
lyelec 28
preuves 28
arriv����e 28
filochebday 28
lemondechange 28
fautprofiter 28
rovio 28
dreamchaser2 28
deead 28
jragd 28
trait���� 28
toiaussitweetcommeunbeauf 28
nestea 28
superu 28
bdpch 28
yaakaar 28
confessiontime 28
darkestbeforedawn 28
fabfsback 28
unvraiantillais 28
arad 28
freealkhawa 28
jerespectelecode����lectoral 28
ivanovic 28
jepr����cise 28
valenc 28
missu 28
le06maijevot 28
paresse 28
alainchamfort 28
reject 28
leska����ra 28
afsud 28
faittonsondage 28
ismadanijaviacasa 28
alapoursuitedubohneur 28
salimalika 28
angesdelat����l����r����alit���� 28
alouestdelamere 28
afriquedusud 28
hautetrahison 28
gouvernementhollande 28
teamjedi 28
basketbal 28
kroll 28
roselynebachelot 28
monochrome 28
avantpremiere 28
ehf 28
cavendish 28
agroalimentaire 28
teamalhy 28
chatonmortdanslemicroondes 28
conormaynard 28
seinemaritime 28
kings 28
custexp 28
thesimpsons 28
trupin 28
cfsfcee 28
por 28
leracismeestund����lit 28
nonjeblague 28
sossoblog 28
dragons 28
scienv4 28
identitaires 28
berber 28
redhack 28
dilem 28
beaubourg 28
francefootball 28
starcraft2 28
camargue 28
megadrive 28
elancourt 28
slavery 28
bondebarras 28
faitesdesgosses 28
hollandepresid 28
tagliaitalia 28
bigoil 28
listen 28
influenza 28
freehugs 28
pressconference 28
upstanding 28
loin 28
teampuceau 28
erotic 28
twittospotes 28
tfouclan 28
dteam 28
cenestpasunhasard 28
lheureduchoix 28
journaleux 28
prestataire 28
����l����mentsdelangage 28
k����b����tu 28
wood 28
stopesm 28
elephants 28
villierslebel 28
defense 28
colonialisme 28
d����j����2heuresetdemi 28
moipresidentedelarepublique 28
presidenthollande 28
honte����lafrance 28
maire 28
100ans 28
clairechazal 28
golazo 28
zarabes 28
julientellouckpresident 28
subtilit���� 28
instantdet����l���� 28
mercilaurence 28
tweetfoot 28
dixit 28
aberration 28
pagny 28
ely 28
alliot 28
patriotisme 28
petitesphrases 28
ifreedom 28
gluten 28
chute 28
faistalisteaup����refrancois 28
servicespublics 28
toz 28
amlincup 28
armes 28
presque 28
verona 28
featured 28
pompadour 28
joker 28
lanaudiere 28
allezhollande 28
nonsens 28
213 28
laurence 28
paspareil 28
revelations 28
umptdr 28
thevoicebe 28
ghostrecon 28
royal2007 28
nonjed����conne 28
briand 28
melencon 28
26 28
mdna 28
tshirt 28
insurrection 28
formations 28
coloc 28
salamaleykoum 28
affiches 28
antonetti 28
loki 28
esteri 28
rightnow 28
anigo 28
impartialit���� 28
sound 28
pronostics 28
derivaten 28
georgia 28
r����volte 28
spot 28
avantled����bat 28
imagines 28
prensa 28
electionspresidentielles 28
rouco 28
mextagram 28
congr����s 28
comm 28
pixar 28
liguemagnus 28
adn 28
sweet 28
gayrights 28
gaucho 28
googlepenguin 28
bahrin 28
bet 28
profil 28
citura 28
droitdevotedesetrangers 28
philippot 28
digitalmarketing 28
nyse 28
jogging 28
chantilly 28
udechile 28
d����sol����e 28
wddheroes 28
lf 28
fuckscaf 28
japanexpo 28
warez 28
tweetclash 28
dlc 28
webdevelopment 28
hehe 28
sage 28
vds 28
semweb 28
soudandusud 28
bf 28
vol 28
ciencia 28
rebelle 28
oenotourisme 28
gl 28
run 28
abortion 28
savoir 28
gap 28
lte 28
risposteparty 28
secte 28
f35 28
ardennes 28
alves 28
webgl 28
haztefan 28
sunrise 28
bliss 28
sarkoenprison 28
grossefatigue 28
jedisn 28
exilfiscal 28
faute 28
agen 28
����tranger 28
cdf 28
spoil 28
f2012 28
pedophilie 28
labonneblague 28
mauroy 28
one 28
micka����lvendetta 28
drcongo 28
somaliland 28
aegee 28
sahara 28
humourdegauche 28
handicap����s 28
francaisdeletranger 28
vamos 28
canalsat 28
5anscasuffit 28
gescrise 28
look 28
peacesym 28
rtp 28
iloveit 28
chasse 28
tuesdedroite 28
nimes 28
programming 28
sua 28
bou 28
stone 28
toc 28
palestinians 28
lafrancefort 28
laphpdanslesm����dias 28
irresponsabilit���� 28
mib 28
godard 28
bijou 28
banane 28
rey 28
leschats 28
mondieu 28
lille3 28
aussi 28
ferry 28
font 28
bonhumor 28
hiring 28
lagerbe 28
burgerking 28
1u 28
sushisbrul����sdanstesfesses 28
laos 28
mercredi 28
confitures 28
teamlakers 28
����������������������������_������������������������������������ 28
hungr����a 28
max 28
diallo 28
soc 28
occupyeu 28
durango 28
reference 28
humanrigths 28
finland 28
dem 28
gis 28
lapluie 28
webmaster 28
bossi 28
ironique 28
adventuretime 28
novascotia 28
d����penses 28
cauch 28
eurofail 28
thewhitehats 28
beyrouth 28
altnews 28
d����couvrir 28
kultur 28
hinhin 28
100aday 28
igualdad 28
clicagostei 27
fdla2012 27
jeuditerrorisme 27
vivaamerica 27
nrsummit 27
iwj_fukuoka1 27
m10 27
nesta 27
teamgeorgemichael 27
1dfrancetour2013 27
jflthirty 27
masini 27
filmgeografici 27
aupaatleti 27
pressevendueauxsocialos 27
leretourdelamomie 27
phraseracistedemesamisblancs 27
mariakarim 27
moran 27
yomequedodemasiado 27
marchaportuarios 27
ouiouifaitdelapolitique 27
ayse����orllevameprontoalspa 27
fabmom 27
r����gimes 27
fassino 27
ipledge 27
cestlafauteamorel 27
whatilovemost 27
legislativ 27
mafiaps 27
tur����ves 27
presidentnormalc����tait 27
majorit����pr����sidentielle 27
bondaccordtropt����t 27
telera 27
cbfweekly 27
toutvatropvite 27
flowbepine 27
bavarez 27
lechangementcestmaint 27
radiobamako 27
bailouts 27
maviedanslemetro 27
chaine1 27
evra 27
natgeojp 27
instragram 27
silatvnomeve 27
votapormiconchetumare 27
ghostbusters 27
bertignac 27
bastille2012 27
massarrests 27
alhyenfinale 27
nodoubt 27
amine 27
bruel 27
khatar 27
tsam����re 27
sarkohlanta 27
cassetoip 27
lad����faite 27
bonvote 27
cne12 27
houhousarko 27
nvb2012 27
trekking 27
dansmaclasseilya 27
coujoupower 27
p����tagedeplombs 27
raytheon 27
myeurope 27
derbydellamadonnina 27
seuildintol����rance 27
inoxfestival 27
enjaillement 27
delamarche 27
vamoslau 27
fae 27
bahwai 27
twitmentionable 27
remplaceunmotdansuntitredefilmparpenis 27
����lys����es2012 27
d1 27
fm93 27
myspace 27
mouvementultra 27
chinafrica 27
androm����de 27
alpine 27
rochefort 27
elys����es2012 27
women2012 27
tpamp 27
fvckswvg 27
tchin 27
enisa 27
fusion 27
expression 27
tchat 27
transeuropa 27
chucksters 27
pressfre 27
pylb2012 27
patrickmontel 27
cohn 27
bleach 27
unionnationale 27
jjpi 27
sdactu 27
barack 27
turnrappersnamesintopornstarsnames 27
dienacht 27
demande 27
pes2012 27
mannequin 27
25ans 27
ikhwan 27
hba 27
helicopter 27
dousteblazy 27
meurtheetmoselle 27
forum4i 27
syrians 27
top5 27
dbmodedemploi 27
radio1 27
ftth78 27
grizzlies 27
pinstagram 27
getalljobs 27
lecentre 27
pus 27
teambigass 27
asmcab 27
lad����primesexprime 27
gouffran 27
citi 27
inclusion 27
108 27
bw_lover 27
pandas 27
dom 27
transm����dia 27
pointstrausskahn 27
rai 27
adios 27
kohlanta2012 27
threesome 27
copywriting 27
pipiculotte 27
casimir 27
ballet 27
ohmygod 27
heybarack 27
sarko1er 27
boucherie 27
avcsarkozy 27
fini 27
endirect 27
highlander 27
a20hcc 27
touchant 27
pr����sidence 27
aurevoirnicolas 27
grandeclasse 27
enviedevomir 27
hollandemago 27
plandecoupe 27
kc 27
nicaragua 27
astonmartin 27
thionville 27
10juin 27
rtl9 27
poisse 27
preuve 27
powerpoint 27
oblig���� 27
cupcakes 27
laurentfabius 27
artisanat 27
gadelmaleh 27
jairienfait 27
sessegnon 27
sunderland 27
matl 27
mieuxvauttardquejamais 27
ducon 27
hitman 27
zitoun 27
trololo 27
mediagov 27
act 27
housemusic 27
siffle 27
ripamina 27
benquoi 27
jenniferlopez 27
theplacetobe 27
kidsareheroes 27
egyptian 27
battleofhogwarts 27
franchecomt���� 27
ensi 27
hauteloire 27
brandao 27
accessories 27
onadore 27
bernard 27
dondorganes 27
roses 27
oncroiselesdoigts 27
noisylesec 27
diversit����s 27
12m15 27
adieulabce 27
mega 27
charia 27
expliquezmoi 27
teamminaj 27
ppi 27
rago����t 27
barbie 27
fotografia 27
24 27
mp2013 27
supernatura 27
potiron 27
avisperso 27
champions 27
bbcafricadebate 27
rihannanavy 27
scenesdemenages 27
crise����conomique 27
bonsplans 27
moreeurope 27
astronomy 27
parispremi����re 27
coyote 27
dalida25ansd����j�� 27
sims 27
m����mepaspeur 27
artrock 27
x2665 27
floril����ge 27
mugello 27
pattismith 27
handisport 27
anne 27
efficacit���� 27
teatime 27
wisdom 27
ww2 27
trend 27
hihan 27
jackpot 27
ges 27
tweetmeteo 27
id����es 27
worldcup 27
lra 27
allier 27
marke 27
voyageanantes 27
r����mun����ration 27
formidable 27
m����diterran����e 27
odessa 27
deschiffresetdeslettres 27
jeconnaislasortie 27
d����veloppementdurable 27
clemi 27
danemark 27
p����kin 27
ouais 27
laf 27
trust 27
loreal 27
start 27
bricolage 27
ins 27
abruti 27
dretsenperill 27
carte 27
openscience 27
orient 27
lesboules 27
tropbien 27
tresbien 27
sarkocassetoi 27
ijba 27
attentats 27
seesmic 27
juntospodemos 27
voo 27
bonnehumeur 27
larouetourne 27
be1410 27
ungeekaparis 27
jelaime 27
satira 27
marrant 27
pfffff 27
lush 27
telematin 27
smallbusiness 27
confiture 27
gangducanap 27
dynamic 27
rocktheretweet 27
marioncotillard 27
votonssarko 27
jannonce 27
du3aa 27
mps 27
airplay 27
goodksa 27
raf 27
ultras 27
oi 27
priceminister 27
pasdebol 27
ptichef 27
whounfollowedme 27
andro����d 27
vpr 27
artphoto 27
gallup 27
renewable 27
coffe 27
meurtre 27
random 27
mendoza 27
homestaging 27
dgb 27
alquds 27
lyrics 27
nojoke 27
giveaway 27
legal 27
athletics 27
fajr 27
crimes 27
snapseed 27
tweettriste 27
corporategreed 27
fmc 27
fujairah 27
stockage 27
creepy 27
face 27
toutca 27
icymi 27
eso 27
chantage 27
onvapaslalacher 26
levisleschamps 26
crcc 26
moscatoday 26
teamsametludo 26
soutiensalviac 26
wecare 26
almazian 26
eshn 26
teamboblebricoleur 26
encoulisse 26
rtappreci����s 26
sapeurspompiers 26
fnccr 26
hollandelementeur 26
gunmaapps 26
lavoragratis 26
freemariakarim 26
maxetlesmaximonstres 26
lk5 26
tombraider 26
password 26
sesverirsekanayasadegisir 26
jemem����fiedelargent 26
lesvisiteurs2 26
toiaussiparlelefrancaissocialiste 26
ladisparition 26
senaju 26
74yasser 26
adimark 26
legis2012 26
adinolfi 26
antifacho 26
sarkozypresidentdansnot 26
cpnt 26
l����gisla 26
cornemuses 26
drapeaualg����rien 26
lucidit����tardive 26
valoche 26
carlabruniforever 26
lamoiti����napasencorevot���� 26
jemlesouviens 26
larevuedepresse 26
sumoood 26
l����gislativesdz 26
freen 26
mesmeilleurscopains 26
justepourprevenir 26
harrypotterisourlife 26
cadire 26
2011 26
mkashprod 26
orsaycommons 26
presidentielle12 26
graciaspep 26
thefirstsongiheardby 26
unevraiemartiniquaise 26
swansea 26
sudradio 26
apr����sle20ccanteloup 26
budget2012 26
ducatiteam 26
����tudiantes 26
jaios���� 26
removeoneletterfilm 26
wafa 26
unkopsursat����te 26
ussr 26
iwaka 26
prohibition 26
gr����nen 26
campingparadis 26
telquel 26
25juin 26
nodrm 26
vendredisoulrnb 26
ladragueenmartinique 26
enfoir���� 26
innovaci����n 26
hh 26
cams21 26
redon 26
sabstenircestvotersarkozy 26
partofmyeurope 26
expressioniterdite 26
tideflag 26
laplazaenllamas 26
replacemovietitlewithhorny 26
alapoursuit 26
tunisiana 26
envoy���� 26
encul���� 26
bordea 26
vote����lectronique 26
sciencehumour 26
cbc 26
onsennuiesansjustinbiebiere 26
corr����ziens 26
jo2016 26
hitparis 26
bayro 26
beaucoup 26
chanteurs 26
rachat 26
teamignorance 26
adam 26
makethechoice 26
sotrendy2012 26
recherches 26
croisi����re 26
princessofchina 26
bcyimpot12 26
roseetnadine 26
microblogging 26
���������������������������������������������������������� 26
uggie 26
movile 26
societegenerale 26
pray 26
misurata 26
lom����srt 26
birding 26
quake 26
votezns2012 26
sharia 26
����������������_��������������������� 26
chrisbrown 26
ladiesliveandlearn 26
porte 26
karanka 26
if 26
onsecomprend 26
miterrand 26
vivelar����publique 26
make 26
raison 26
colonisation 26
cm2 26
intoxoldschool 26
radioducampus 26
kikimeter 26
diagnostics 26
gov20 26
mercipourtout 26
jairiencompris 26
����frica 26
vusurfacebook 26
mvno 26
mathoux 26
cantines 26
cafaitplaisir 26
grosdoute 26
twitoff 26
bellevache 26
villepin2017 26
creuse 26
last 26
rhum 26
aperoweb 26
destin 26
saumon 26
inqui����tant 26
impressionnant 26
jail 26
loyers 26
independence 26
superflamby 26
zumba 26
lesverts 26
lafrancefuit 26
licenciement 26
legende 26
zipade 26
avecsarkorsy 26
gracias 26
la_c���� 26
lebonheur 26
35heures 26
aurevoirn 26
thedebatoftheyear 26
drapeaurouge 26
cacommence 26
minutefashion 26
guerinithon 26
que 26
tabarot 26
pointmode 26
azizdegage 26
ddb 26
fortuyn 26
����asentlesapin 26
ludo 26
mosco 26
tripadvisor 26
mandanda 26
planeterap 26
hopital 26
mjs76 26
laicit���� 26
kla 26
honteamoi 26
leboncoin 26
natosummit 26
r����my 26
identitejuive 26
paradis 26
siecleeag 26
ban 26
droitsdelhomme 26
papier 26
bielsa 26
cr����teil 26
emailmarketing 26
favoris 26
bitchplease 26
astucessitesetblog 26
criee 26
ukpol 26
twittter 26
lean 26
monitoring 26
megasurprise 26
constantcontact 26
colonialism 26
deportes 26
strike 26
recomendar 26
mobility 26
lyonvillepatriote 26
aporos 26
heart 26
toscane 26
ccc 26
norvege 26
cdm 26
benjamin 26
fraise 26
vieux 26
ru 26
97 26
ana 26
qginfo 26
bolosse 26
burp 26
rain 26
cuisineitalienne 26
2007 26
lastt 26
nonamelenchon 26
nonanouvelobs 26
nonaliberation 26
schalke 26
borussia 26
ventscontraires 26
respec 26
loul 26
francoisfillon 26
vitelechangement 26
taxis 26
sifflote 26
sarkohonte 26
solutions 26
stp 26
kiffe 26
ol���� 26
holiday 26
75 26
chypre 26
enviedemeurtre 26
mireillemathieu 26
guest 26
bund 26
betancourt 26
bouvier 26
fid����lit���� 26
vamosmisevilla 26
jt13h 26
pigeon 26
sarkogate 26
bankable 26
gautrinweb2 26
����acestdit 26
blancheneige 26
fangirl 26
governo 26
nofake 26
sol 26
bonap 26
tricot 26
gang 26
noisy 26
ultrabook 26
neuf 26
flitsbe 26
zadigetvoltaire 26
macho 26
lavoixdusoussol 26
lunch 26
calme 26
conspiracy 26
lumia900 26
pasglop 26
nailart 26
sangcontamin���� 26
puresystems 26
impatiente 26
troca 26
����conomies 26
taxe 26
trail 26
stagiaire 26
recruteurs 26
gauchebobo 26
loana 26
ilovesnooker 26
nouvelobservateur 26
fp 26
skynews 26
trianon 26
refaire 26
rom 26
p2pculture 26
imc 26
motcrois����s 26
piratenpartei 26
financial 26
webdocumentaire 26
fauxtravail 26
magouille 26
philos����mitisme 26
gameboy 26
hophophop 26
gembloux 26
m����lencho 26
jackwhite 26
pmln 26
macky 26
kyoto 26
allezlesverts 26
rafale 26
bluray 26
clients 26
nowplayin 26
rdj 26
manuelvalls 26
concentration 26
paintball 26
mfw 26
courroye 26
bouchons 26
pes 26
linkeddata 26
mentalhealth 26
qe 26
fatigu����e 26
douceur 26
figues 26
norfolk 26
attack 26
west 26
nuitblanche 26
bird 26
quandm����me 26
cult 26
sadness 26
vacation 26
cities 26
magnum 26
polisse 26
cimer 26
survey 26
occupycanada 26
measure 26
sh3r 26
tedx 26
mainstream 26
benfica 26
28 26
leadfromwithin 26
breganatl 26
telephonearabe 26
fyw 26
charlotte 26
c����ur 26
xss 26
bell 26
mameri 26
deg 26
database 26
cmm 26
svt 26
thedarkknightrises 26
fr4 26
puntopelotahiguain 25
freemlt 25
ledamosvuelta 25
futurosostenible 25
leconcert 25
naissancefinance 25
bastadepeste 25
funamundoopuestos13 25
secoucherdevantlepsces 25
grandeti 25
achatenaymalabry 25
trierweller 25
sctylq 25
dictatureps 25
ladaronnerenoi 25
espritrepublicain 25
votedevaleur 25
softbank 25
roguefashtrend 25
sinverg����enza 25
ma����tresarkozy 25
����pouse 25
desministrespourranta 25
assangeenrt 25
lesclipsdegondry 25
bernier2012 25
08mai1945 25
r����voltedudrapeau 25
biginnondation 25
marshallstjmaxx 25
tmom 25
ladictaturecestmaintenant 25
szarzewski 25
rossotdebord 25
paypass 25
agafelc 25
ith 25
thankateacher 25
bnump 25
cosasbuenasenelmundo 25
legislati 25
elezionimonzabrianza2012 25
grannord 25
freenabeerajab 25
plagiatavatar 25
jorgelanatatragaleche 25
voteps 25
loppositioncestmaintenant 25
ardetroya 25
mortdesentrepreneurs 25
legisl 25
nomdesgens 25
cacestgagn���� 25
vafcpsg 25
hortefeuxdehors 25
gueantdehors 25
moranodehors 25
pilotermacarri����re 25
lenainestmort 25
offrebidon 25
onpeutrever 25
pokopopspr����sident 25
hollandebashing 25
bisonfum���� 25
81 25
moiexpresident 25
trezeguet 25
������������������_������������ 25
st����phan 25
teamjenifer 25
ihuonline 25
cagliarijuve 25
weekendblogawards 25
moiaus 25
viber 25
ketebu 25
farzadkamangar 25
postscriptum 25
paulebaillargeon 25
deces 25
mercid 25
flow 25
31ans 25
ihwc2012 25
c28 25
leftblogs 25
vdtp 25
nomiltrials 25
gallicanautes 25
apresle20ccanteloup 25
faudel 25
arcelor 25
team3����memitemps 25
anneesbonheur 25
nabeel 25
rca 25
unfollowns 25
kite 25
vot���� 25
l����gis 25
cote 25
biztalk 25
danielburen 25
franckmargain 25
recortesnecesarios 25
bayroudaladier 25
petitecervelle 25
najat 25
mittal 25
infoploufragan 25
transformer 25
entourage 25
fe12 25
algeri 25
unchance 25
beats 25
wwp2012 25
anthony 25
inciden 25
subaru 25
prolife 25
arfa 25
canada_immigration 25
cahors 25
estudiantes 25
vieuxcon 25
msg 25
onvalefai 25
internetlibre 25
deliver2mom 25
ed 25
trounoir 25
fpjq 25
hcr 25
genie 25
seafrance 25
googl 25
vaguerose 25
alwef 25
modern 25
gav 25
jeudisex 25
carburant 25
scafpresser 25
tournage 25
libertaddeprensa 25
message 25
exemplarit���� 25
manononp 25
f4 25
ge 25
rmcinfo 25
vraimentm����rit���� 25
digiworld 25
basketballwives 25
lindependanceaunprix 25
������������������������_������������������������������� 25
pacers 25
huelva 25
hdfilmsitesi 25
ergo 25
bauer 25
sxm 25
shoegame 25
roosevelt 25
polcda 25
idol 25
tweetor 25
elpais 25
monte 25
itweetmytunes 25
histoiredunquinquennat 25
alhyiens 25
coachella 25
insuppo 25
votofr 25
blizzard 25
da12trustsec 25
wiremob 25
nosql 25
basketb 25
citron 25
humanrig 25
inked 25
university 25
selfportrait 25
acheter 25
adsense 25
recruiting 25
gardening 25
vita 25
vivementdemain 25
kabila 25
occu 25
acteurs 25
proximit���� 25
expliqueznous 25
bosnie 25
coh����renceselonhollande 25
abrutis 25
musulmanie 25
matchnul 25
int����gration 25
hawaii 25
reallove 25
nanjdeconne 25
presselibre 25
may12 25
math����matiques 25
m����v����fron�������� 25
fiskalpakt 25
translation 25
r����seauxfdg 25
deba 25
mdrrrrr 25
faitescequejedispascequejefais 25
pasclasse 25
radioj 25
jeansarkozypar 25
cadres 25
sarkopipovictime 25
votecanteloup 25
vaguebleue 25
����chec 25
riposteparty77 25
crillon 25
lautred����bat 25
lechangeme 25
civilisation 25
chernihiv 25
philibert 25
banner 25
hitchcock 25
missm����t����o 25
iptv 25
paysbasque 25
gdb 25
sang 25
m����chante 25
b2o 25
plusgeek 25
yacht 25
jetente 25
picnic 25
mute 25
bruno 25
iaea 25
paruvendu 25
killer 25
rottweiller 25
fishauction 25
murcia 25
ringard 25
parisiens 25
tro����ka 25
trade 25
cocorico 25
excusebidon 25
footf����minin 25
fort 25
osezleweb 25
isffrance 25
tryan 25
mortderire 25
mdrrrrrrrrrrrrrr 25
tee 25
pictures 25
theraid 25
croi 25
axa 25
usher 25
iaa 25
s����cu 25
brochettes 25
more 25
cnm 25
contre 25
samedi 25
crif 25
converse 25
sohappy 25
idleb 25
jos����phine 25
produits 25
bergevin 25
rencontres 25
charles 25
����l����ves 25
malavoibg 25
fcbayern 25
arcachon 25
kwait 25
riz 25
brighton 25
complicit���� 25
����ac 25
inrockslive 25
textile 25
lemec 25
200aday 25
3615mavie 25
confluence 25
following 25
pompidou 25
manqued 25
pigs 25
antibes 25
multim����dia 25
m����mecombat 25
jetrouve 25
adameteve 25
cnrs 25
accessibilite 25
unartisteextraordinaire 25
directioner 25
villeurbanne 25
hater 25
kred 25
angels 25
bonapp����tit 25
rodez 25
latam 25
teamessieux 25
ken4london 25
travailleur 25
106 25
s����bastien 25
michecouille 25
supersarko 25
realhiphop 25
francetelevision 25
topstories 25
shakira 25
kivu 25
mauvaiseidee 25
debats 25
jedisnon 25
tbienvenue 25
usfp 25
cfa 25
mercidavance 25
lgtb 25
heuristique 25
hitzmoloia 25
adventure 25
ohoui 25
mmot 25
balenciaga 25
guinea 25
agadir 25
nostress 25
artearabrevolutions 25
hautevienne 25
vampires 25
zero 25
mossos 25
pti 25
s����mantique 25
uf 25
recession 25
c����zanne 25
nachrichten 25
sucre 25
lafra 25
ars 25
foire 25
ligne1 25
pawsup 25
newsflash 25
magouilles 25
universiteeds 25
absolut 25
teamfashion 25
����tudes 25
lalala 25
programmation 25
quartz 25
vulnerability 25
buddhism 25
cendrillon 25
honteadroite 25
bouclier 25
reveil 25
d����b 25
p����nible 25
pics 25
in����galit����s 25
oeuvresouvertes 25
sql 25
etonnant 25
gestionprojet 25
gantt 25
photodujour 25
rosacee 25
couperose 25
enboucle 25
eua 25
cor����edusud 25
librairie 25
ct 25
sauna 25
ipad2 25
thebobs 25
alkhalifa 25
patients 25
theoffice 25
expectus 25
src 25
csp 25
salat 25
nordiques 25
froiddansledos 25
01 25
tijuana 25
digg 25
bandedecons 25
occupyinternet 25
chanceux 25
istres 25
special 25
klt 25
kfb 25
hedicho 25
cestpasgagn���� 25
noacta 25
generalstrike 25
duel 25
teambarca 25
revanche 25
teambbm 25
gosling 25
suivre 25
danstagueule 25
electionusa 25
troyes 25
yieldtonone 24
putain5an 24
sp����cialed����dicasse����christineboutin 24
romeodoitmourir 24
apodosdemacri 24
newyorkunit����sp����ciale 24
ensemblechoisissonslafrance 24
��������������������_��������_������������_������������������������ 24
samesexmarriage 24
signsyouareasneakerhead 24
bonneg 24
gizeh 24
onestmalbarres 24
vonsj4u 24
porta 24
losnacosprefieren 24
kessel 24
frasesinolvidablesdelaspeliculas 24
sarkojetepleure 24
elpriestaencrisis 24
savetheblondasses 24
secondeguerremondiale 24
desministrespourrant 24
minuteculture8mai 24
gpecro 24
bigc2 24
mofaz 24
bmantequerasos 24
freemansoor 24
sarkot 24
cdadebat 24
gr����c 24
sejnane 24
elsaschiaparelli 24
circo7506 24
hackerpad 24
mcfp 24
sitoinonplus 24
adecco 24
trierweiller 24
kuwit 24
lejourdapr����s 24
accordeon 24
retouralanormalit���� 24
unautrefran����ois 24
18mars 24
canton 24
fuyer 24
skai 24
sp2012 24
10favouritechrisbrownsongs 24
dehorsladroite 24
harrypotterisforever 24
olbrest 24
eupwes 24
justiciable 24
caf����sg����o 24
lechangementarrive 24
mamanvoice 24
dlcduflambyle06mai 24
franceo 24
toure 24
empleadorqueserespeta 24
uspol 24
premiers 24
rapfran����ais 24
placeaupeule 24
trending 24
faiteslepourlesenfants 24
sentech 24
resi 24
oncontinueonlac 24
alonje 24
restonsmobilis����s 24
gmwe 24
manusanumlavat 24
machenschaften 24
r����sler 24
maniavicto 24
rael 24
chelseafc 24
sctpn4 24
stdi���� 24
voteohollande 24
elections12 24
solent650 24
vzwbuzz 24
legault 24
orfmuellmann 24
h1n1 24
iwakamiyasumi6 24
pornalert 24
cestfait 24
aupabo 24
faismoiunswing 24
oreillesquisaignent 24
faillot 24
casta 24
duma 24
europarl 24
rubelles 24
ghazasurmarne 24
electi 24
csaa 24
lejeuduvendredi 24
icicestmontpellier 24
bfmt 24
sarkobyebye 24
tw974 24
grademaster 24
140mtl 24
on6maitou 24
���������������������������������������������� 24
gayblog 24
dyloacoustic 24
constantine 24
depp 24
lazio 24
������������������������������������������������������������������������������������������������������������������ 24
4jours 24
diadelamadre 24
envoy����s 24
team974 24
pussy 24
bavay9212 24
perceval 24
juri 24
desarnez 24
le12 24
tuni 24
effondrement 24
penultimate 24
wepeek 24
lospumas7s 24
rbs 24
re_new 24
leylleras2 24
npns 24
edition 24
wikimedia 24
bernadette 24
tuscany 24
embargo 24
renforcerlorthographe 24
baiedugalion 24
lagardere 24
toutestnormal 24
schooltime 24
edito 24
jeudinon 24
jeudic 24
socialgames 24
fichage 24
tweetpolitique 24
pourunefrancejeuxvideo 24
����cologistes 24
lenovo 24
lusi 24
teamdenuit 24
camer 24
paxexp 24
fr_inter 24
wpf 24
death 24
tina 24
paintings 24
surface 24
huffpostqc 24
barbes 24
rickross 24
punition 24
josephmac����scaron 24
ouiiiiiiin 24
stereotype 24
robotique 24
m����decins 24
di����t����tique 24
lachance 24
floride 24
lapuissance 24
personalizedmedicine 24
faille 24
ench����res 24
srilanka 24
url 24
thefinder 24
plm 24
politiqu 24
moiponcepilate 24
wouhou 24
onsenfou 24
montaigne 24
vivreensemble 24
unhomme����lamer 24
cass 24
aurevoi 24
rossellaurru 24
chr����tiens 24
livestream 24
jaime����a 24
rickrosssurvous 24
franceterredasile 24
metequesetmat 24
conservateurs 24
delors 24
n2012 24
rassembleur 24
numbers 24
menteurmenteurns 24
tool 24
opliberation 24
oms 24
caution 24
allezlesbleus 24
debatefr 24
lapalisse 24
sarkocasuff 24
21 24
nanan����re 24
bourgeois 24
bidon 24
uppercut 24
livefornow 24
topnews 24
votezholla 24
actorstudio 24
victimisation 24
boomerang 24
placeaupeu 24
writers 24
cestparti 24
murakami 24
omaretfred 24
ipads 24
ldd 24
gardens 24
rtplease 24
greeneconomy 24
m����laga 24
nelsonmonfort 24
outil_web2 24
le6maijevote 24
alvhcc 24
plan����terap 24
relax 24
teambar����a 24
onauraitduype 24
int����grateur 24
collectivites 24
r����ponse 24
fraises 24
najatvb 24
mutuelle 24
colbertisme 24
alone 24
thales 24
����������������������������������������_������������������������ 24
clipdujour 24
datavisualization 24
teamdd 24
repas 24
ss5 24
tournages 24
stetienne 24
manificcion 24
instahot 24
balochistan 24
chenguangchen 24
romanistik 24
rando 24
ww3 24
lafontaine 24
fm2012 24
cestlavie 24
bayrou2012 24
secondesder����pitavantd����bat 24
arteta 24
bsg 24
cmgr 24
megustariatener 24
nexttweet 24
scrabble 24
tweetprecedant 24
enjoyandrelax 24
famous 24
agaresults 24
e32012 24
oscours 24
rohff 24
attac 24
sc����nario 24
d����claration 24
nodejs 24
morlaix 24
nonprofit 24
casillas 24
francet����l����visions 24
quality 24
comprendpas 24
sortie 24
angelinajolie 24
apolitique 24
tr����vise 24
islamisme 24
pingouin 24
garbage 24
katyperry 24
incendie 24
eurock����ennes 24
rtvedeluto 24
jeemeo 24
mythique 24
minutebuzz 24
hungary 24
extremadura 24
classwar 24
draw 24
paradise 24
github 24
����m����diter 24
fu����ball 24
soanci 24
bisrepetita 24
narutoshippuden 24
gg_rmc 24
gj 24
habsdc 24
cheap 24
verite 24
neos����curit���� 24
pascredible 24
grandstade 24
skullgirls 24
maistre 24
eurozona 24
papfh2012 24
ahahaha 24
lesboulets 24
40404 24
petain 24
bon����savoir 24
paris19 24
france98 24
nuage 24
bva 24
francetelecom 24
madeinchina 24
hollandais 24
outremer2012 24
leers 24
amerique 24
prime 24
ones 24
contenu 24
charlestaylor 24
vilain 24
chansondujour 24
ab1 24
mib3 24
carnaval 24
mal 24
library 24
lafin 24
anticipation 24
viedemerde 24
d����forestation 24
albania 24
smx 24
killme 24
rennes2 24
charden 24
malife 24
illeetvilaine 24
xtor 24
pedagogie 24
securit���� 24
mobilemarketing 24
gabriel 24
thinkaboutit 24
miel 24
sc����nariste 24
b����timent 24
affichage 24
grandrex 24
tsahal 24
leshommes 24
intuition 24
nirvana 24
arctic 24
objectifs 24
summertime 24
neoliberalism 24
padawan 24
raharimanana 24
m����moirecourte 24
oc 24
dinan 24
mou 24
paiement 24
fitstats 24
bmobileactualit����s 24
graphism 24
qmlinfo 24
smartgrids 24
interim 24
homo 24
pascher 24
����pargne 24
po����me 24
belfius 24
pr����paratifs 24
fgm 24
enquete 24
rna 24
p2b 24
freedomofexpression 24
dominicana 24
hcsmeu 24
hemiplegique 24
flagwoman 24
jamaica 24
brega 24
lafrancequiselevetot 24
santiago 24
publicidad 24
tj 24
sarkocensure 24
supinternet 24
cn 24
manifencour 24
openerp 24
bach 24
couscous 24
auteur 24
neige 24
sosiran 24
hy����res 24
pse 24
x 24
clothing 24
surecoute 24
lbesppc 24
twittoff 24
target 24
beuark 23
regardscrois����scapculture 23
giveme5 23
olympie 23
icrcclosed 23
sponso 23
danielalumbroso 23
wolfenstein 23
parlementeurop����en 23
alexgoude 23
apr����sle 23
mercifillon 23
yes12 23
peppinoimpastato 23
sarkozydanslecoeur 23
toiaussiretrouvetaplaylistdelyc����e 23
lincompr����hensioncestmaintenant 23
winnieestilgay 23
quedeshommeschezcalvicasuffit 23
altazor 23
congresstodolist 23
22mai 23
ump69 23
courseaujeun 23
oohputaing 23
rothko 23
belv����d����re 23
espritscriminels 23
tunousmanquessarko 23
umprison 23
pses2012 23
houdemont 23
snpden 23
voguecollections 23
lavieestunrpg 23
braconnage 23
pacte_budg����taire 23
bnm 23
psds 23
opblackfax 23
debatemexico 23
placedelabasti 23
ajedrezpublico 23
manamaclub 23
t����l����normale 23
aboubakar 23
vafcxpsg 23
debord 23
radiokabako 23
lachienlitcestmaintenant 23
legisla 23
10choses����savoirsurmoi 23
eledipa 23
������������������������������������������������������������������������������������������������������������������������������������������ 23
94 23
jemenfouscestdimanche 23
3etour 23
welt 23
piaf 23
megapiranha 23
avantcetaisalamode 23
onnelacher 23
educachat 23
cicd 23
bisousaude 23
bisousruby 23
gr����gorylemarchal 23
messi72 23
electionpr����sidentielle2012 23
enroutepour 23
law_firms_ksa 23
resultat 23
le6maijevoteantifa 23
mariomonti 23
stbrieuc 23
lafrancefortesilencieusequiser����veillepourdemain 23
10thingsiwannabuy 23
tousresponsable 23
fullmoon_horrorfilms_6maiou 23
rehn 23
teammayweather 23
tweetdujour 23
capriles 23
������������������������_���������������������� 23
claudiatagbo 23
hollandepr����si 23
capn����gre 23
attente 23
eph����m����rides 23
astrophoto 23
nixamere 23
trouveunnomdechansonavectulle 23
takeiteasy 23
manutention 23
feuxdelamour 23
ebuzzing 23
allezbayonne 23
bosson 23
savetheaw�� 23
teamspinosi 23
����dp 23
viagra 23
gamma 23
luna 23
teamtounes 23
lecumedesjours 23
feminin 23
freakyfriday 23
dessables 23
vismaviedagencier 23
gr����ves 23
dorcival 23
cequelapresseneditpassurfran����oishollande 23
metamedia 23
seine_et_marne 23
thisisit 23
instagroove 23
blancoynegra 23
alwefa 23
moviesociality 23
sweep 23
tatoo 23
lessimpson 23
jaguares 23
��������������������_��������������������_������������������ 23
vp 23
2pac 23
tapas 23
modeauf����minin 23
kassovitz 23
opsafe 23
karsenti 23
parce 23
ijf12 23
buri 23
cochonville 23
soulkitchensessions 23
ballepied 23
aucunrespect 23
oeuvresindis 23
deby 23
losqueremosvivos 23
hangouts 23
popocat����petl 23
keurkeur 23
bayrouloser 23
avoirdansgallica 23
leyantidiscriminacion 23
99power 23
chacunsespriorit����s 23
ashtonkutcher 23
vitrysurseine 23
happybirthdaymikedirnt 23
griekenland 23
pens����edujour 23
millau 23
essaouira 23
coldcase 23
lenomdesgens 23
legaspillage 23
nicol 23
posters 23
05 23
kobojo 23
responsabilit����s 23
lepetit 23
charente 23
sexiste 23
eattime 23
pstyle 23
kebebu 23
yeswecamp 23
a400m 23
victoria 23
alorsonsort 23
alge 23
extremerules 23
journ����e 23
leweb 23
r����sea 23
duba 23
tca 23
11h02 23
poitou 23
hautesa����ne 23
witchadvice 23
todosconruthyjos���� 23
missingchildren 23
mouah 23
dematerialisation 23
tosi 23
frienfeed 23
dizionline 23
canicule 23
blackhatstyle 23
fallaitpaslechercherfran����ois 23
catholic 23
bixi 23
demelo 23
veterans 23
partager 23
hontedemonpays 23
coding 23
giabifamilyforever 23
forocnn 23
r_blog 23
juniorentreprises 23
campaign 23
tweetmignon 23
neko 23
merkhollande 23
sarkophage 23
mensonde 23
maqaba 23
creativecommons 23
icrc 23
jazzart 23
bloomberg 23
marley 23
chouard 23
fdm2012 23
onl 23
ilsseressemblenttouscesbougnoules 23
lesjeunes 23
conclusion 23
moip 23
vernis 23
station 23
evil 23
cocreation 23
twoff 23
jouissance 23
thuram 23
souvenirssouvenirs 23
agauchetoute 23
tdbi12 23
bachand 23
niqab 23
mediaslemag 23
musulmansdapparence 23
sarkobashing 23
defaite 23
eglise 23
rabatjoie 23
juges 23
baillement 23
th����orie 23
blogueusemode 23
onrefaitlematch 23
conf 23
break 23
ngjr 23
teamkaamelott 23
blo 23
fromage 23
sp����culation 23
le7mai 23
pour 23
����conomistes 23
lautredeb 23
sensetaxes 23
teamliverpool 23
flop 23
credit 23
partisans 23
lab 23
ciaopantin 23
pib 23
hackhr 23
debatelectionspresidentielles 23
playboy 23
rebsamen 23
appleaddict 23
viscabarca 23
nlsinmiedo 23
rienadire 23
verybadblagues 23
bra 23
fairtrade 23
humanjukebox 23
bored 23
thedebat 23
amoureux 23
beware 23
����motions 23
soral 23
oss117 23
etvlan 23
costapovcon 23
gauchepopulaire 23
biolay 23
alchemy 23
hair 23
teamreal 23
gollum 23
yomama 23
afup 23
parigi 23
mauricie 23
azertyradio 23
bingosarko 23
t����t����kam����n���� 23
lafrancequisel����vet����t 23
jesort 23
leadgen 23
finpart 23
monfils 23
undinerpresqueparfait 23
tonton 23
hipsters 23
206 23
sacril����ge 23
meow 23
luv 23
caton 23
ek 23
talonnettes 23
degas 23
mic 23
idem 23
fotograf����a 23
freew0rmer 23
manger 23
gratis 23
r����duction 23
issy 23
hypocrites 23
veolia 23
alv 23
paysages 23
hyundai 23
lengow 23
diaporama 23
bernieecclestone 23
cancers 23
sauvequipeut 23
slim 23
na����f 23
openstack 23
skoda 23
freefm 23
scrapbooking 23
dugarry 23
paper 23
lib 23
brics 23
francef 23
icehockey 23
anonyme 23
thisworld 23
jedisaisnon����ns 23
mybad 23
det 23
voitures 23
king 23
fluuuxxx 23
rating 23
docs 23
hip 23
huffingtonpost 23
concepto 23
comeon 23
deleuze 23
hongrois 23
romantique 23
gniarkgniark 23
rectif 23
banksy 23
tsss 23
pol����tica 23
neonazis 23
grandd����batrennes 23
souffrance 23
lesnuls 23
stasi 23
smoke 23
plus 23
d����j����vu 23
infography 23
peinedemort 23
soins 23
cheval 23
petitrobert 23
wtt 23
marcel 23
gartner 23
hype 23
actuqc 23
maroon5 23
veau 23
poste 23
sinon 23
svg 23
palmashow 23
courses 23
jevousaime 23
classement 23
macarons 23
accessible 23
����oliennes 23
cassoladabce 23
hbo 23
malcolm 23
caliente 23
talibans 23
nicolaslepen 23
brotherhood 23
minimal 23
rediscover 23
reunion 23
exam 23
png 23
sg 23
airports 23
chaquevoixcompte 23
contente 23
teamwork 23
osyd 23
consultant 23
tenaciousd 23
googleanalytics 23
napoleon 23
leagueoflegends 23
mediabug 23
conflit 23
r����flexion 23
tassedeth���� 23
risque 23
cacraint 23
lacampagne 23
croisonslesdoigts 23
����quitable 23
rousseau 23
aides 23
grenews 23
d����gueulasse 23
socialnetworks 23
grande 23
lovethat 23
richard 23
moyamoya 23
chezlesnoirs 23
agences 23
segeca 23
lafran 23
ni����vre 23
ochi 23
yad���� 23
manque 23
motiondesign 23
cactus 23
herault 23
ht 23
faitdivers 23
dangereux 23
requins 23
bridge 23
mcbaguette 23
secondscreen 23
deplacements 23
popculture 23
31 23
ccureit 23
folieafricaine 23
vienne38 23
canardenchaine 23
belrtl 23
muppets 23
idontlike 23
actrice 23
herpes 23
satisfaction 23
fontenay 23
drome 23
frommers 23
proposition 23
reseausocial 23
lesendettes 23
mondial 23
ethics 23
������������������������������������������������������������ 23
malaria 23
fxh 23
funfact 23
kisses 23
friend 23
spanien 23
beatbox 23
jereve 23
ohlala 23
m����m����tartine 23
bestoftheday 23
cs 23
short 23
afganist����n 23
zouch 23
filles 23
rectification 23
journey 23
yemeni 23
citizenjournalism 23
kor 23
espionnage 23
beaugosse 23
silwan 23
homophobes 23
drugwar 23
tower 23
comique 23
dailymouloud 23
menteurs 23
tweetcoquin 23
fsdbj 23
lies 23
mominspired 23
repression 23
syrianrevolution 23
chilerevolution 23
chrishemsworth 23
rammstein 23
guatemala 23
s����isme 23
plane 23
martin 23
manning 23
tremblay 23
tigers 23
cidh 23
unmundodonde 23
breakingbad 23
easylife 23
agressivit���� 23
triercerb����re 22
imaginelinvestiture 22
afpmakingof 22
avantc����tait 22
vidalsassoon 22
circo6211 22
vousvoulezetretranquille 22
benibla 22
trierweilerpluspourgagnerplus 22
teamtotallyspies 22
yes2eu 22
meenojocuando 22
rwc2007 22
memorandum 22
mercide 22
lapolitiqueenshort 22
tropfun 22
icedcoffee 22
cruisechat 22
produit_dangereux 22
voxafrica 22
rtfm 22
hollangate 22
clark 22
billabongprorio 22
revsmc 22
falcongate 22
sciencepobistrotenaction 22
fatpeoplepasswords 22
makesomenoisealiens 22
jaimeraisetreunefillepour 22
pasdedessert 22
rescatempersones 22
sarkoontaime 22
premierbidonnage 22
epsos 22
occupybb7 22
twitpicdeseins 22
g����n����reux 22
flanbyisnotmyhomeboy 22
absentention 22
jemmerdelagauche 22
ceciestuner����volution 22
nancymetz 22
realiteue 22
supercherie 22
mrlamorale 22
frenchclass 22
campioniditalia 22
rutelli 22
reconquete 22
milito 22
topdesstatutsfb 22
clunisois 22
livetweetdu 22
onagagne 22
tellmenicki 22
ltbastille 22
����lys���� 22
onestdimanche 22
patriiiiiiiiiiiiiiiiiiiiiiick 22
20hpile 22
livefrance 22
rinkle 22
feignant 22
����l����phants 22
socialistesan 22
diadeeuropa 22
brfc 22
florentpagny 22
finirletravail 22
outre_mer 22
darkshadow 22
diziseyret 22
opsavethearcti 22
radioathenes 22
buitenhof 22
reagan 22
pasradiolondres 22
twhistoire 22
dmjournaliste 22
anfr 22
landtag 22
esdeindios 22
eltupperderajoy 22
path����thique 22
santorum 22
vgestyle 22
momenthistorique 22
dreamchasers 22
masha 22
50anssavane 22
kerber 22
arthuressebag 22
6emerepublique 22
lemecquicomprendrien 22
wurmband 22
tousensembles 22
generationhollande 22
aoun 22
agencesdepresse 22
cielduprintemps 22
kvitova 22
mattleblanc 22
grandhuit 22
spiritualsolutions 22
vistaprintwebsites 22
tregastel 22
taceq 22
ppeu 22
lavezzi 22
teamchantome 22
boa 22
sevincehollande 22
colon 22
nausicalm 22
longuetstyle 22
fclorient 22
iihf2012wm 22
playframework 22
staps 22
pvstyle 22
cam����l����on 22
rcf 22
epz20 22
heysel 22
incompr����hensible 22
mos 22
wesphael 22
ricon2012 22
triviadelclan 22
lodamosvueltau 22
may4th 22
putigang 22
winston 22
rewind 22
illusion2012 22
kopimism 22
childrights 22
playstore 22
fcn 22
estrada 22
ecoeurant 22
lequipetv 22
bailout 22
tango 22
on6ma 22
fifale 22
mele 22
mind 22
fiat 22
douai 22
def2012 22
southland 22
odieux 22
bonweekend 22
korra 22
mennucci 22
socialmkg 22
gamecube 22
tunisiens 22
aigle 22
r����se 22
lassalle 22
tittytuesday 22
lhjmq 22
c2c 22
alainjuppe 22
wert 22
d2 22
karoui 22
unpainted 22
aleker 22
lisez 22
teamvernis 22
nostalgique 22
maiscacetaitavant 22
avan 22
r2p 22
fetedeladep 22
et8 22
vae 22
onestdanslamerdeavecflamby 22
foodsecurity 22
capitals 22
crop 22
niconicalcio 22
church 22
pastebin 22
fernandoalonso 22
bvlgari 22
pal����palanmodanko 22
occupyfrankfurt 22
moranostyle 22
monstre 22
burjkhalifa 22
dammam 22
elyse 22
libdems 22
neveragain 22
haveaniceday 22
troisilets 22
atv 22
cgi 22
vaccin 22
larmenoire 22
hbd 22
thespecialone 22
yvescalvi 22
htv 22
geopolitics 22
panorama 22
99qc 22
breakfast 22
inf 22
lr 22
arms 22
ausopen 22
card 22
backlinks 22
cnc 22
desert 22
saglac 22
waouh 22
motif 22
moipresidentdelarepub 22
nsvagagner 22
lafaillitecestmaintenant 22
levis 22
slam 22
restosducoeurbelges 22
vf 22
renouvelable 22
combodelamort 22
incoherence 22
camenerve 22
occupydataran 22
ttf 22
lasvegas 22
dhs 22
papissciss���� 22
cromeugnon 22
eurk 22
vraisujet 22
poisson 22
laurentgerra 22
puntopelota 22
policedelamode 22
c����tesdarmor 22
aidezsarkozy 22
oplibe 22
mavieenreunion 22
buenanoticia 22
mentionto 22
loiscellier 22
lacigale 22
africains 22
udinese 22
t����l����r����alit���� 22
valery 22
lumi����re 22
fuitedescerveaux 22
etpendantcetempsl�� 22
envrai 22
undebatpresqueparfait 22
ignare 22
chinoise 22
culot 22
hollandedehors 22
cafaitmal 22
vraie 22
la_ce 22
d����localisation 22
����afaitpeur 22
schr����der 22
publicidade 22
nicolassarkoz 22
porcinet 22
victimes 22
habitude 22
r����al 22
neufbox 22
inyourface 22
grincheux 22
tics 22
cravate 22
pnl 22
tousavecnicolassarkozy 22
zadig 22
masuccessstory 22
cestlafautealacrise 22
tweetutile 22
tratadoarmas 22
ledebit 22
printempserable 22
biensur 22
psgstetienne 22
huge 22
minuit 22
mediabashing 22
onnousprendpourdescons 22
ras 22
chaussure 22
efs 22
erythr����e 22
gvt 22
jepleure 22
delahousse 22
atm 22
belges 22
bozo2012 22
coolcool 22
concarneau 22
astd2012 22
iledefrance 22
bompard 22
downtown 22
intranet 22
enterprise 22
aisne 22
allaitement 22
docu 22
drunk 22
tvcheck_uk 22
q2 22
abusdepouvoir 22
mohammedia 22
vdmilitante 22
vismaviedansletram 22
marketplace 22
harris 22
jenecroispas 22
petitjoueur 22
amelbent 22
excuse 22
impression 22
drogas 22
tarn 22
galaxynexus 22
cdp 22
gasp����sie 22
deficit 22
jevotedoncjesuis 22
inside 22
jupiter 22
foodcrisis 22
d����primant 22
occupation 22
jed����conne 22
devin 22
climax 22
rollandgarros 22
benelux 22
websocial 22
diabloiii 22
bch 22
eurabia 22
frcan 22
legitimedefense 22
placeaupeupl 22
hec_ 22
fishing 22
mougins 22
pdb 22
indice 22
threat 22
businessimmo 22
dimancheplus 22
hoffenheim 22
hannover 22
tempsdeparole 22
dis 22
rtb 22
onlylyon 22
deaaaaaaaddd 22
chartres 22
merdealors 22
tension 22
niamey 22
ev����nement 22
pressepartisane 22
pride 22
potins 22
listme 22
starships 22
36 22
emploipublic 22
eveonline 22
lafrancefo 22
barcampbh 22
12may 22
happyface 22
fashionstar 22
debatpresidentiel 22
aleph 22
pasclair 22
fapfapfap 22
barcamp 22
decryptage 22
restonsvigilants 22
lesgensdedroite 22
mandelieu 22
ingrat 22
racismeordinaire 22
leonardo 22
esp����rance 22
pato 22
famine 22
permis 22
lapoisse 22
duckduckgo 22
enqu����teexclusive 22
v����lib 22
intentionsdepriereb16 22
twitandshout 22
hastag 22
guin����ebissau 22
carbone 22
brassens 22
medical 22
newsphoto 22
jenaimarre 22
commeparhasard 22
tlf 22
psn 22
defi 22
zinda 22
deaaaaaad 22
sortezled 22
dettes 22
debatsakozyhollande 22
chabot 22
beetlejuice 22
arrogant 22
jecompatis 22
blaguenulle 22
artcontemporain 22
d����pendance 22
fetes 22
horlogerie 22
krise 22
sbh 22
aaliyah 22
occup 22
techethique 22
cpu 22
joggingoupresidentielle 22
enews 22
fforte 22
jdr 22
austerite 22
lalibre 22
crosscanal 22
benvoyons 22
valdemarne 22
startrek 22
proxy 22
foad 22
hop 22
namur 22
lesud 22
lon 22
lebestof 22
lunchdenuit 22
m����fiance 22
care 22
lovely 22
chagrindamour 22
vroum 22
podcastjeuvideo 22
mais 22
rance 22
larochesuryon 22
oigolafm 22
sandwich 22
revsoc 22
assistivetech 22
isra����lien 22
blogwave 22
ibexams 22
porcs 22
fcbarcelone 22
gide 22
jpost 22
cvhollande 22
rpz 22
gdg 22
mention 22
cg 22
boloms 22
datamining 22
laden 22
videgrenier 22
stars 22
tlmp 22
����������������������������_���������������������������� 22
cemoment 22
moissanite 22
electionscope 22
chi���� 22
ghetto 22
details 22
mademyday 22
netflix 22
sxsw 22
wisconsin 22
drugs 22
1215m 22
blas����e 22
jepassais 22
sismo 22
swatch 22
toiaussi 22
ram 22
saudihealthcouncil 22
lunatic 22
kitchen 22
bouarram 22
mario 22
newsnews 22
medics 22
exemple 22
browser 22
nextradiotv 22
pmad 22
haterz 22
vivelapasteque 22
mavs 22
vusurfb 22
����galit����dessexes 22
symfony 22
previousrt 22
outatweet 22
porc 22
graslin 22
sarkophobie_de_base 22
sijaimonbac 21
blogsg 21
canibehonestwithyou 21
matrimonigay 21
leschroniques 21
darmanin 21
microbiologyjoke 21
agdref2 21
rewalk 21
mercidelecomp 21
boikotmarhuenda 21
����afaitpar 21
lukaku 21
instantemotion 21
kadhafimortouvif 21
inschool 21
11m 21
peopleisminetour 21
ozengchat 21
takeasmile 21
bethditto 21
reid 21
sinema 21
fourcade 21
johnnyenglish 21
theborgias 21
pcjf 21
julis 21
pharmacies 21
jourf����ri���� 21
gco 21
restless 21
umpcestfini 21
abolitions 21
amt 21
shortgirls 21
m����xicovaaganarconepn 21
cecileduflot 21
regimedukon 21
partisoc 21
premi����rele����on 21
notrepresident 21
bandol 21
mib2 21
lafranceauralafaillitequellemerite 21
hollandeneserapasmonpr����sident 21
messagenoy����danslesmessagespolitiques 21
a_bientot_au_fn 21
jediscamaisjenedisrien 21
canalfootballclub 21
placedelabastille 21
koscielny 21
cassetoipov 21
devilhate_2012 21
newcastle_mancity 21
saintbarth����lemy 21
jaude 21
cadillac 21
��������������������_������������_����������������_���������������� 21
sarkozypresidentencore 21
movimientosdeapoyo 21
oldworld 21
tunistan 21
teledemerde 21
espanyol 21
vivelagauche 21
expertsyschat 21
lopssi 21
udc 21
weloverihannabecause 21
schleswigholstein 21
invitecapdema 21
fichier 21
arsenallive 21
zdr 21
m����mo 21
skynewsarabia 21
march����bb 21
remparts 21
situvotessarkozy 21
paricultures 21
hazem 21
gr����cia 21
rugbymonsters 21
louistomlinson 21
vismaviedanslem����tro 21
sunuaudits 21
transferts2012 21
carlennen 21
esport 21
cluster 21
afphttp 21
tnelec 21
lechang 21
117 21
habemuspapam 21
mademoiselle 21
fran����ai 21
poussinforever 21
havasmedia 21
haitian 21
fabffback 21
moroccan 21
besafe 21
europe2012 21
asmartphones 21
oohlala 21
follow_friday 21
fondapol 21
conducteurdeseatjaunevoix 21
les3barons 21
manon 21
le_pen 21
eta 21
baisse 21
twitterart 21
triangulaires 21
jump 21
tendenciasconsumo 21
casseto 21
facebookipo 21
pr����sidoscopie 21
antisemitisme 21
th����se 21
foxconn 21
copinage 21
teamtvd 21
rio20 21
nogazar����n 21
psychose 21
heuteshow 21
adoption 21
asot600 21
enora 21
opindect 21
legi 21
daily_inspiration 21
umpfh 21
gniii 21
apprentis 21
imposteur 21
rassembl 21
recipe 21
m����tier 21
eb 21
goma 21
footing 21
willembarrieresessions 21
contes 21
mariagehomo 21
hiphopevents 21
2012ek 21
krach 21
nonjedeconne 21
wrigol 21
tristevie 21
demilovato 21
refugee 21
corinthians 21
alkhor 21
colette 21
satwbrklyn 21
prostitu����es 21
swgreen 21
commentdire 21
teamchicha 21
la100e 21
teamnba 21
mediasociaux 21
assas 21
wba 21
twitcam 21
ihe 21
sciences_information 21
a����rien 21
trouille 21
tribune 21
display 21
����v����nementiel 21
bisouslove 21
saez 21
ode 21
museogeek 21
magnifyk 21
c����d����ao 21
lesmatins 21
jdm 21
������������������������������������� 21
onjasedebouffe 21
theme 21
shoeaddict 21
rhone 21
bask 21
syira 21
pointpresse 21
tweetpause 21
bahja 21
fairp 21
apparu 21
thescream 21
eurovegasno 21
fast 21
tweetpervers 21
vampire 21
semiose_blog 21
teambatucados 21
d����go����t���� 21
jackson 21
pr����fet 21
nucleairede 21
sexism 21
vaud 21
lessakele 21
����coles 21
liberal 21
coiffure 21
ezb 21
parit����danslesm����dias 21
le0 21
zurich 21
buffalo 21
����conomique 21
eurohell 21
bpm 21
ath 21
bombe 21
affiliation 21
2futures 21
loi101 21
dutronc 21
effet 21
styles 21
plugin 21
maya 21
inondation 21
coco 21
deaaaaaaad 21
beertime 21
paspossible 21
franceafrique 21
lapeaudelours 21
lefutur 21
parischampion 21
parisjujusportifs 21
nujij 21
nobodyisperfect 21
jaimelejournalisme 21
fraternite 21
cantine 21
aubervilliers 21
francedenbas 21
campagne2012 21
campeon 21
porcherie 21
desol���� 21
fela 21
sofres 21
jesuispion 21
legrand 21
langue 21
onverra 21
freeanonsworldwide 21
nox 21
iris 21
cham 21
votes 21
rigolerfort 21
kadafi 21
picolod����bat 21
nicolepen 21
lecon 21
phraseculte 21
sarkzoy 21
faites 21
lietome 21
mobi 21
bs 21
ps2012 21
maternit���� 21
r����alisme 21
idee 21
zippad 21
viande 21
journa 21
marseillais 21
ouvriers 21
savezvous 21
holandreou 21
langagenonverbal 21
t����l����rama 21
aurevoins 21
lights 21
fetedesmeres 21
oseo 21
joli 21
onthisday 21
grosniveau 21
aveuglement 21
rd 21
ortf 21
swisscom 21
povcon 21
votersarkozy 21
2012debat 21
ump_69 21
epr 21
����vidence 21
voc 21
thewebtape 21
onparis 21
ump21 21
potded����part 21
sinistre 21
viscabar����a 21
alapoursuitedubon 21
foyermalien 21
xptdr 21
16juin 21
langage 21
depouillement 21
fralib 21
ganalytics 21
jesais 21
justepourrire 21
mygodisblue 21
mesure 21
ibelieveicanfly 21
iloveishare 21
10ans 21
andgan 21
rien����voir 21
delivrance 21
le06maij 21
diarra 21
emplo 21
19h 21
stoprush 21
tryand 21
��������������������_��������������������_������������������������ 21
jaguar 21
ibmmobile 21
fresnes 21
autriche 21
nationalisation 21
isha 21
parliamentarian 21
lloris 21
mylenefarmer 21
pognon 21
dutch 21
34 21
gratuite 21
paranormal 21
leridiculenetuepas 21
beziers 21
md 21
nevotepasblanc 21
centrefort 21
r����pression 21
sellticket 21
jemennuie 21
population 21
occupyberlin 21
prezi 21
loldujour 21
ro 21
geekette 21
coraia 21
notitarde 21
p����nibilit���� 21
ww 21
godofwar 21
brussel 21
bitcoin 21
teamzouk 21
hks 21
205 21
georges 21
p����le 21
presidentdesriches 21
napol����on 21
james 21
chant����me 21
zenith 21
sludge 21
workinprogress 21
wefaq 21
gosh 21
followmebeyonce 21
disquette 21
verybadtrip 21
cry 21
deaaaaad 21
bienvenuechezcauet 21
jemefaischier 21
alairenoticiascaracol 21
westbank 21
decouverte 21
raoult 21
amalgames 21
sgsteam 21
eureka 21
pukapab 21
a2 21
django 21
smoothie 21
woman 21
etlamarmotte 21
feb 21
mi6 21
ml 21
nomsdedomaine 21
ano 21
expert 21
����gerber 21
chomeurs 21
roz����s 21
soci 21
thebigbangtheory 21
penny 21
tvshow 21
204 21
chirurgie 21
essentiel 21
etmoietmoietmoi 21
r����incarnation 21
goulag 21
whisky 21
tantmieux 21
truetalk 21
compliment 21
modernfamily 21
irresponsable 21
lrts 21
parissportifs 21
soci����t����g����n����rale 21
toolate 21
churchdivest 21
labox 21
gaumont 21
artists 21
dutout 21
m����diam����trie 21
profilage 21
pressedegauche 21
cgpme 21
edm 21
michelhavard 21
ouin 21
3uisses 21
perspective 21
panne 21
rocstarshit 21
protesters 21
geforce 21
jedeconne 21
savary 21
languages 21
misere 21
mediacrates 21
h����pitaux 21
moulins 21
admin 21
championsleague 21
europ����ens 21
iletaittemps 21
aletrangeronvotesarkozy 21
finally 21
dayagainstdrm 21
expendables 21
psychopathe 21
pec 21
jubilee 21
egalite2012 21
sensibilisation 21
rockenseine2012 21
medicine 21
chapeaubas 21
ifa 21
baws 21
fernandez 21
entre2tours 21
m2m 21
evotefail 21
omerta 21
confusion 21
btw 21
israhell 21
menfin 21
lafranceapeur 21
first 21
legrandd����bat 21
seomix 21
ffeurope 21
m���� 21
surpoids 21
neilyoung 21
gtd 21
dif 21
newlife 21
kakteen 21
jdisnonafh 21
psfn 21
storage 21
ns060512 21
ljdlp 21
schmied 21
bourdi 21
activists 21
haikuvideo 21
haikuphoto 21
diaby 21
lebilandesarkozy 21
innovatio 21
moody 21
venise 21
process 21
pantone 21
augmented 21
lovamiemour 21
businessmgmt 21
examens 21
wwdc 21
int����rim 21
bob 21
philippepoutou 21
denver 21
rdjfamily 21
rides 21
tourdumonde 21
acne 21
dzonl 21
adab 21
bb10 21
futurama 21
employeeengagement 21
fruit 21
humanri 21
temple 21
psychanalyse 21
freealkawaja 21
eindhoven 21
presidente 21
imac 21
economic 21
foucault 21
tfy 21
patek_philippe 21
cordoba 21
charger 21
tvazteca 21
pwc 21
parisbynight 21
sedan 21
nova 21
massacres 21
accordcadre 21
riche 21
final4 21
besos 21
cardio 21
cr����ateurs 21
spy 21
photog 21
76ers 21
foule 21
iwishyouknew 21
abu 21
sarkomenace 21
m1ny 21
photoblog 21
collection 21
gig 21
tolbiac 21
cartonrouge 21
sachesle 21
saq 21
mexicana 21
zzzzz 21
swaggman 21
alleluia 21
rmstunisia 21
lot 21
britneyarmy 21
toutmoms 20
wellness4mom 20
mignad 20
smv37 20
starterkitformigrants 20
lecentrepourlafranc 20
stateofstate 20
ungestepourlaplanete 20
errordetipeo 20
toiaussichoisistonpayspourl����gislativesump 20
shutupindia 20
lepatron 20
saik 20
pierrotlefou 20
teamroots 20
djokofear 20
ltop����ration 20
palabrasmalague����as 20
tenbyfotolia 20
tweetlocalisationireel 20
toiaussitweetcommelouis 20
raonic 20
fueravagosd 20
showerfahrung 20
hplovesmoms 20
fashiontelegraph 20
lefi 20
caloi 20
occupygrillo 20
circo7706 20
circo9104 20
dameargooo 20
tpp2012 20
bargain 20
circo6405 20
top50companies 20
laracroft 20
marquesesteam 20
coqs 20
warped 20
revoltedudrapeau 20
passionhalal 20
candidatumpp 20
despiertaaysen 20
hackcast 20
twonbgt 20
afm2012 20
itsawkwardwhen 20
debateunam 20
tunpharma 20
pagnol 20
filmelettorali 20
entenduaurestaurant 20
photopausedej 20
aptica2012 20
sawdwekonnen 20
drapeauxbastille 20
rabhi 20
ww108minutesilence 20
zappi 20
copiepr 20
f����ri���� 20
cacattaque 20
guerill 20
lesconnards 20
ptv 20
faclon 20
imhopingthat 20
caribbeanfamous 20
fractureethnique 20
demainlefigaro 20
kaoubakrepor 20
bravolesmecs 20
ampr����sidentielle 20
insertcoin 20
circo7701 20
indien 20
mosc���� 20
statesmensforum 20
genovavota 20
journ����edansmonbureaudevote 20
rainnews 20
paslemoral 20
candidatsdesriches 20
gpdz 20
valladolid 20
roughluxury 20
hendrix 20
codenoir 20
guys 20
gaffeaurhumedelaculotte 20
breacking 20
jourlepluslong 20
����l����ctions 20
jenevotepaspour 20
humanoid 20
groscalin 20
parisnormandie 20
premiereleague 20
bayage 20
35 20
sonialacen 20
affection 20
gillesvilleneuve 20
9������������ 20
finalfour 20
radiohongrie 20
cleanracing 20
lul 20
iwj_hokkaido1 20
toiaussiraviveleconfit 20
boyfriendbroketherecord 20
tutesvuquandtasbu 20
piccoli 20
wozniacki 20
vivelesocialisme 20
mcchat 20
tweetpascon 20
cdslair 20
manifavict 20
privil����ge 20
l����vy 20
freeza 20
nikesamere 20
fr5 20
olf67 20
normalit���� 20
173 20
lemondeecoent 20
rentr����e2012 20
saturdaynightfever 20
condenastinternational 20
saha 20
gauchecaviarsansmorale 20
scp 20
canalstreet 20
player 20
fredlechevalier 20
pinhole 20
mesfansmavie 20
complexe 20
giveback 20
d����adelamadre 20
12m15mscq 20
nicolas_sarkozy 20
whitney 20
aurevoirpr����sidentdelahaine 20
fp43 20
irb7s 20
operationdoryphores 20
suomi 20
sub 20
toushol 20
screenshot 20
wahrheit 20
����acommence 20
sv 20
hiphop4ever 20
pacific 20
������������_��������������������������������_�������������������� 20
jesignaleseulement 20
tophs 20
guadeloupe1ere 20
gestapo 20
whitehouse 20
zindienvoix 20
����voir 20
laisse 20
laune 20
dark 20
clichysousbois 20
dsk�� 20
bonvent 20
memolestacuando 20
directionners 20
antihollande 20
eci 20
erreursdefilms 20
bayrouge 20
crisemondiale 20
opend 20
bousquet 20
����afaitplaisir 20
hontederien 20
rscl 20
slashgear 20
activatenyc12 20
coupe 20
gbs 20
cdsair 20
snapit 20
educa 20
mouled 20
lafrancequipue 20
sarkozylavictime 20
rothschild 20
firstworldproblems 20
onceuponatime 20
edgerank 20
licenciementsboursiers 20
heg 20
backinthedays 20
acceslibre 20
euroland 20
sarkozygate 20
d����cret 20
hhls 20
nexus 20
cocaine 20
samsonite 20
marca 20
knowledge 20
twitt 20
chouquettesc����l����bres 20
craypiondor 20
europemisssp 20
tentation 20
europaligue 20
pbd 20
badtrip 20
sfax 20
alcohol 20
plans_sociaux 20
deathvalley 20
sachez 20
l����pine 20
chuisparesponsable 20
plan����temars 20
abuse 20
no2eu 20
cestnul 20
baiona 20
gucci 20
hel 20
teamkhaleej 20
9m 20
10kmlequipe 20
constatdujour 20
possum 20
b����te 20
portada 20
printing 20
graduation 20
maplespring 20
footballsoccer 20
brittany 20
nyrwsh 20
gg1 20
avouezputain 20
pressemorte 20
tories 20
programmetv 20
corinne2012 20
souvenirsouvenir 20
m����tamorphose 20
screw 20
needmoneygirl 20
definitions 20
pwinw 20
imout 20
greekelections 20
congress 20
nowatch 20
weapons 20
palfest 20
macmusic 20
cleveland 20
lavraietl 20
lakes 20
themes 20
lanouvellegeneration 20
coin 20
nndl 20
congratulations 20
votonstouss 20
cestunepresidencepartisane 20
thisisthee 20
chouchou 20
jesenslavague 20
cortex 20
apr����sle20hc 20
michelsapin 20
yaduboulot 20
jox12 20
immigr���� 20
levraisujet 20
debatrctst 20
eiffeltower 20
circulaire 20
ouvalemonde 20
bopb 20
conne 20
tupac 20
onjasela 20
pitbull 20
vandalisme 20
coursdescomptes 20
sort 20
marchededupes 20
selonsarkozy 20
d����tournement 20
highlevel 20
robindesbois 20
tribute 20
lesanges5 20
pourlafrance 20
milliards 20
grandebretagne 20
ferreri 20
ipadpourtous 20
hanouna 20
coupbas 20
dskstyle 20
pointkadhafi 20
faible 20
mobilepayment 20
franco 20
vaguebleumarine 20
oncroitr����ver 20
mentscmesarkozy 20
sarkociao 20
onvotehollande 20
ktunaxa 20
gesteteam 20
mathilde 20
botanique 20
collaborative 20
milwaukee 20
jaimeca 20
streetlooks 20
pokofamily 20
madameirma 20
uea 20
��������������������������������_�������������������������������� 20
hes 20
pariscirco1 20
lib����raux 20
ouaiouai 20
kansascity 20
clubselect 20
girlz 20
welovepodcast 20
itv 20
solweig 20
teen 20
charts 20
dragonballz 20
trollcad����ro 20
doctrad 20
incroyablemaisvrai 20
ope 20
mundo 20
cambodge 20
suisses 20
scarlettjohansson 20
jaijamaiscompris 20
d����veloppeur 20
bateau 20
pasdepitie 20
04juin2012 20
caravan 20
vraijournalisme 20
terraeconomia 20
assembl����enationale 20
boscontaganda 20
un4youth 20
m����lenchon2012 20
laurenceferra 20
saucisson 20
scarymovie 20
xbb 20
xab 20
pasdrole 20
lisbon 20
onjasel�� 20
lpo 20
taylorswift 20
jeblague 20
extr����me 20
figarobp 20
schauble 20
kamikaze 20
fightanimaltests 20
inadmissible 20
ilparait 20
missdusud 20
le8emenain 20
cavoletresbas 20
malta 20
maison����vendre 20
kitesurf 20
hw 20
libyanrevolution 20
clermontfoot 20
oust 20
latinamerica 20
r����cession 20
pemkabjombang 20
gobierno 20
omel 20
volontaire 20
dolphins 20
homesweethome 20
thumbsup 20
macgyver 20
royaumeuni 20
geohot 20
oxygen 20
atomic 20
unitedkingdom 20
beyonc���� 20
lejouroutoutabascul���� 20
hygi����ne 20
artistic 20
killbill 20
d����luge 20
deni 20
nazisme 20
assant 20
deauville 20
siseulement 20
jordon 20
marketinginternet 20
inspiring 20
pass����rieux 20
lugano 20
armand 20
ondqaer 20
internship 20
leverkusen 20
teamfollowbackfr 20
smartcities 20
numismatique 20
tal 20
fakequote 20
othfamily 20
tweetv����ridique 20
suicides 20
pdp 20
d����cisif 20
ressource 20
freedomwriters 20
workspace 20
t����l����phonesmobiles 20
athleticbilbao 20
cesoironmangeduflanby 20
graff 20
italien 20
forza 20
injonction 20
grunge 20
shocking 20
songoftheday 20
squareenix 20
rageuse 20
sarkostop 20
focus 20
demopart 20
series 20
rice 20
livrenum����rique 20
osce 20
pourri 20
hypnose 20
cmg 20
c����lin 20
bahrain2011 20
schavan 20
qui 20
asos 20
srpower 20
takacroire 20
mn_2012 20
gros 20
paas 20
unioneurop����enne 20
finesse 20
lolcats 20
colere 20
trouveunequalit��������hollande 20
imsodynamite 20
uhuh 20
americanhorrorstory 20
chaton 20
h����las 20
infostbrieuc 20
cmr 20
nausee 20
cricket 20
illumination 20
diversion 20
navishit 20
bienvenidomrbce 20
lespauvres 20
single 20
mercitwitter 20
mafiarose 20
questiondujour 20
nanjd����conne 20
compromis 20
foreignpolicy 20
caniveau 20
gift 20
motus 20
jk 20
ump06 20
gopro 20
omw 20
savealkhawaja 20
d����j�� 20
kunduz 20
mdamemichu 20
beethoven 20
lastrts 20
bluetooth 20
actionnaires 20
aspirine 20
convaincre 20
newton 20
cumul 20
lipservice 20
nolie 20
label 20
numerama 20
urbanart 20
fun����raire 20
bikini 20
lecompteestbon 20
educ 20
abeille 20
jobsearch 20
finansol 20
story 20
gendarmerie 20
dauphin 20
_messico_ 20
pantouflage 20
lesclients 20
homos 20
dictateur 20
aurev 20
charit���� 20
odwnantes 20
fridayclassics 20
casa 20
avraidire 20
d����guisement 20
postcore 20
blood 20
jblogs 20
r2d2 20
bogdanov 20
domaine 20
constituante 20
poussan 20
occupybloomberg 20
prudhommes 20
amato 20
fruits 20
correa 20
aujourd 20
marine_le_pen 20
amateurisme 20
region 20
happyhacking 20
����tats 20
sophia 20
meditation 20
203 20
grosseblague 20
hybrid 20
poissonrouge 20
deeeeead 20
idiote 20
dragon 20
hollandec 20
bobdylan 20
investors 20
echoroukonline 20
visite 20
teamsurf 20
fastestfollow 20
killmenow 20
background 20
marieantoinette 20
domactu 20
terrible 20
robepaschere 20
palaisdesfestivalsetdescongr����s 20
makeitcount 20
1981 20
boutons 20
ldnews 20
jeunepop 20
cirque 20
toureiffel 20
karlmarx 20
oceans 20
epson 20
jailbreaker 20
grandmoment 20
jealous 20
bangalore 20
natgas 20
plan����te 20
creatividad 20
chef2famille 20
smartwatch 20
todolist 20
teamfajr 20
streetview 20
decor 20
desig 20
greengrowth 20
hrm 20
survivor 20
fortlauderdale 20
lecker 20
legrandbuzz 20
gallery 20
glam 20
wuerzburg 20
xvdefrance 20
collabos 20
dulourd 20
toxic 20
arbre 20
uspp 20
khobar 20
fly 20
m1pdx 20
oit 20
����lectrique 20
topoli 20
dean 20
effanews 20
astier 20
honteaeux 20
jordanie 20
gastro 20
kidal 20
trocad����rostyle 20
tops4prez 20
mcs 20
wirecall 20
topten 20
mediap 20
indices 20
cemomenthonteuxo���� 19
estoyconelcampo 19
monazarart 19
las100detwitter 19
c2102 19
funarenecortazar 19
labb���� 19
entv 19
mspot 19
toulouselemiral 19
tulancingoconamlo 19
gayisok 19
lenguajedeportivo 19
deuxpoidsdeuxg 19
hack4europe 19
lacensu 19
deways 19
patrickbosso 19
makingra 19
pitt 19
fh2012analyses 19
ifpi 19
muertedigna 19
promessenontenue 19
happyeuropeday 19
plaquettes 19
usetittiesinamovietitle 19
noncepaolini 19
culturelemonde 19
achateaudeau 19
chilesinpi����era 19
momchat 19
fmx2012 19
reasonstosayamen 19
areyouin 19
5������9������������������������������������������ 19
positiveireland 19
voiridete 19
metball2012 19
pasm 19
zebraprint 19
theterminators 19
leurope 19
bondocu 19
nombresdeagrupaciones 19
elys����elavraiecampagne 19
ferroni 19
holzschuss 19
jeudegrossetruie 19
faitesleurope2012 19
rassembl����saujourdhui 19
unishier 19
7ell2 19
proview 19
leme 19
cartoonist 19
amgd2012 19
ladepensecestmaintenant 19
spararecazzate 19
fran����oisii 19
minutesilence 19
sirennesgagnecesoir 19
avilonjoel 19
laracaillecestmaintenant 19
jaimegranados 19
taskrabbit 19
spreadthetruth 19
generaldegaulle 19
jouyet 19
bombeatomique 19
bartolone 19
jeprendrailetrain 19
m����lenchond����put����s 19
submersion 19
lam����diocri 19
cartonjaune 19
freenabe 19
hollandeetpresident 19
taper 19
lafaillitecestmaintenan 19
touscoupables 19
sampiyonlukicinsaldirgalatasaray 19
aurevoirmickaelvendetta 19
refnatpro 19
nonmaisansblaguectropcourt 19
elezioni2012 19
ove 19
dameargooooo 19
hollandepresidente 19
kodotxgrizzled 19
rugbyfeminin 19
k����rcher 19
commentvoter 19
10mai1981 19
ltwsh12 19
chi2012 19
williamjhague 19
sofiaboutella 19
twps 19
saveringer 19
sidibousaid 19
bigbangfantasticvips 19
fenchkisstonicki 19
hablabiendemexico 19
aj2017 19
rubbyenfinaledethevoice 19
bribor 19
hollywoodgirls 19
pi����gedefreestyle 19
umpmensonges 19
opkodomotachi 19
eleccionesfrancesas 19
��������������������������������������������� 19
leweekendlepluslong 19
blunt 19
5maggio 19
constitutional 19
carroll 19
unevraieantillaise 19
unevraiguadeloup����en 19
plustardjaimerais 19
whitecollar 19
4thwanaforum 19
merc 19
demare 19
ilnousmanquailusquecaunbelorage 19
p����d����s 19
thingsnottodointhehungergames 19
1tweet1voixpourhollande 19
fdeg 19
dienbienphu 19
fightnight 19
customs 19
ctoblog 19
farniente 19
presientielle 19
reebok 19
cdansair 19
office2010 19
diet 19
gauchemorale 19
christianisme 19
reco 19
trauma 19
shabatshalom 19
monfrere 19
d����pistage 19
nosouci 19
animalrights 19
lechatmachine 19
rezension 19
lessable 19
blur 19
arjel 19
can2013 19
declencheur 19
paysage 19
auv 19
bees 19
loz����re 19
hindi 19
amourgloireetcite 19
cestpossible 19
grosbisous 19
onpeutlefaire 19
concoursps3psp 19
deaf 19
huffington 19
cyberpunk 19
afrobeat 19
magritte 19
cequimenervaisdanspok����mon 19
halftime 19
sameplayershootagain 19
ladragueengu 19
fcbd 19
twd 19
fp7 19
f_o_l_l_o_w 19
birmingham 19
moms 19
cestdanslair 19
brz 19
edhec 19
realsyria 19
skuzz 19
bouddhistes 19
mercier 19
cosmos 19
cestcalafrance 19
jespere 19
svoice 19
onlatousfait 19
desconvictionsetdesho 19
lioneljospin 19
picstitch 19
lad����cla 19
sources����re 19
ripbayrou 19
trota 19
ahou 19
grill����e 19
asdeq2012 19
rctriplex 19
aftereffects 19
lucide 19
kontest 19
harkis 19
pam 19
legislativesrouges 19
hariri 19
seomoz 19
singapour 19
d����sordre 19
coccinelle 19
vesnina 19
gnarkgnark 19
envivo 19
kayak 19
use 19
languedocroussillon 19
circo8502 19
d����couragement 19
jol 19
logitech 19
jeudiconfesion 19
multiversit����s 19
onva 19
metasploit 19
lamy 19
r_socialnews 19
pierremoscovici 19
cacestdit 19
monamiletgv 19
ind����cent 19
oz 19
ilestl�� 19
entre 19
lavrov 19
tecnolog����a 19
adieunadine 19
nayantdroits 19
moderncouple 19
arableague 19
generation 19
gameinterview 19
babord 19
aguirre 19
witsel 19
electionday 19
anecdote 19
sarkodelit 19
pattinson 19
x3 19
extension 19
thegazette 19
basketba 19
merlin 19
pelleamerde 19
poubelle 19
openeducation 19
alcorc����n 19
banca 19
francebleu107_1 19
knesset 19
nonafranceinter 19
����coute 19
shoeoftheday 19
urbex 19
eyes 19
multimedia 19
happybday 19
prenonslaplace 19
westmount 19
for 19
riseup 19
impunity 19
0 19
khartoum 19
mozart 19
scream 19
adc 19
darija 19
unit����nationale 19
lodge 19
makelele 19
fujisan 19
podcastaddict 19
antiakw 19
prono 19
gamine 19
aideznous 19
perception 19
cr����pes 19
mawazine 19
lagerfeld 19
icones 19
aboriginal 19
fiscalcompact 19
contenus 19
nostalgia 19
ehdaa 19
ps31 19
bahn 19
wmyb 19
saoneetloire 19
cronaca 19
pascal 19
team243 19
st����phaneguillon 19
pfiou 19
enterrement 19
friedman 19
tornade 19
tiensto���� 19
regrets 19
will 19
ingrats 19
siliconvalley 19
commer����ants 19
strausskahn 19
hauteurdevue 19
cucul 19
elmundo 19
emprunts 19
inquietude 19
fuckit 19
sisilafamille 19
burka 19
franci 19
traumatisme 19
letemps 19
lessentiel 19
healthy 19
mkmr 19
ccimtp 19
unioneuropea 19
jenote 19
fanclub 19
trlawards 19
sarkozyc 19
assez 19
tabou 19
dataprotection 19
jamaiscontent 19
2012sacrificiocero 19
deaad 19
horscontexte 19
unjourpeutetre 19
nouveaumot 19
merciflanby 19
pur����e 19
publication 19
diantre 19
bilandanstagueule 19
asusual 19
32 19
debile 19
vandetta 19
r����sum���� 19
politburo 19
amazigh 19
sijetaispresident 19
mallorca 19
landeslefilm 19
arnaquepiteuse 19
diesel 19
quelemeilleurgagne 19
condol����ances 19
vcfosasuna 19
regioncentre 19
suggestion 19
sarkozystyle 19
aumax 19
biendit 19
tardifmontwittergalere 19
clamart 19
wahou 19
d����lit 19
dans 19
blaguedujour 19
votezholande 19
lenord 19
tumetonnes 19
ferrarri 19
pourunefois 19
fallaitpas 19
doublediscours 19
arabsgottalent 19
lapolitique 19
suppo 19
mlp_officiel 19
aphrodisiaque 19
pouet 19
anonfm 19
ump67 19
noussommesdesgensmodestes 19
fdj 19
pasevident 19
rat���� 19
irony 19
faudraitsavoir 19
dilemne 19
pschitt 19
libertedexpression 19
courder����cr���� 19
lpc 19
douarnenez 19
grandoncle 19
vraiesvaleurs 19
iej 19
m����nage 19
lecomble 19
hatersgonnahate 19
ric 19
milanvsatalanta 19
nes 19
civil 19
circo5003 19
western 19
tabanou 19
abbassiya 19
lecturedusoir 19
policier 19
instafood 19
dvpt 19
m����sica 19
cristianoronaldo 19
estac 19
rb 19
khan 19
hollandimposteur 19
hourra 19
interviews 19
smfh 19
jecomprendspas 19
monk 19
webtv 19
followart 19
fnl 19
cgwjp 19
lead 19
europ 19
champselysee 19
rcs 19
drague 19
yellow 19
amontobin 19
tutoriels 19
lesfran����ais 19
lilwayne 19
templerun 19
mosqu����es 19
abrogation 19
mayor 19
jeudemot 19
croyances 19
quisait 19
jaimal 19
brazzaville 19
guybedos 19
sugarcrm 19
mince 19
lorenzi 19
alcoolique 19
moyenage 19
datacenter 19
extr����medroite 19
grosse 19
spn 19
schizo 19
indeed 19
delarue 19
dylan 19
sel 19
magreb 19
clavier 19
23 19
wadedegage 19
arabia 19
t����l����matin 19
fautpasd����conner 19
tirageausort 19
bachicfilles 19
project 19
com����die 19
icecreamsandwich 19
renard 19
mia 19
uv 19
mermet 19
labassijysuis 19
etsionchangeaitlemonde 19
itnews 19
deviantzone 19
bbcsnooker 19
delair 19
hargne 19
d����cadence 19
patricks����bastien 19
fouquequettes 19
baguette 19
wtc 19
sansissue 19
tweetmytho 19
sas 19
bergerac 19
wirtschaft 19
atheism 19
internautes 19
mt 19
moussakoussa 19
umpen 19
author 19
onlacheri 19
finder����gne 19
doublesens 19
penseedujour 19
musicvideo 19
ns12 19
mickael 19
ettakatol 19
michto 19
tribunal 19
lapechealanguille 19
zamalek 19
chatelet 19
carambar 19
ccnunistra 19
grecque 19
noirmoutier 19
links 19
kendraontop 19
tnssofres 19
lowcost 19
sivoupl���� 19
ouaisouais 19
north 19
teamsaxobank 19
joy 19
dieumerci 19
lafarge 19
nas 19
bv 19
vamosamorirtodos 19
videogame 19
royaume 19
d����batsarkozy 19
fidh 19
medioambiente 19
shoesofzeday 19
9o21o 19
tjhumble 19
m����ditation 19
bettancourt 19
beta 19
stupid 19
urne 19
energyefficiency 19
museums 19
ceoofdelatation 19
7km 19
jourdematch 19
cube 19
alialghanmi 19
seanpaul 19
rhonealpes 19
g����teau 19
paint 19
sodomie 19
countdown 19
traceurban 19
spiegel 19
ftp 19
fatality 19
blackops 19
reviews 19
sarkozyhollande 19
clasico 19
gearnetwork 19
calendar 19
zebda 19
jedisno 19
strat����gies 19
cavalier 19
vernissage 19
bilancarbone 19
grapheek 19
socialshopping 19
pasmoi 19
xkcd 19
humaniste 19
francefaible 19
megafail 19
sunnyday 19
askiparait 19
lbv 19
agde 19
sme 19
c2030 19
avast 19
racailleump 19
molland 19
cycle 19
lb 19
marin 19
flexbase 19
catchmeifyoucan 19
gasymagnifik 19
psoriasis 19
memetartine 19
perfume 19
valdoise 19
jolie 19
arme 19
onoubliepas 19
pu 19
vieilles 19
nadinday 19
youcef 19
cotillard 19
moncul 19
cinem 19
machiavel 19
montre 19
product 19
200000 19
oecta 19
axeljob 19
smb 19
lapremiere 19
bienfaits 19
bada 19
bomdia 19
gangbang 19
chronicle 19
schneider 19
onlyhug33k 19
elec 19
vastu 19
����������������_����������������������������_�������������������� 19
tolerance 19
printempsqu����b����cois 19
martizik 19
libyans 19
ts���� 19
jalisco 19
oldpost 19
flipclass 19
madinina 19
cspj 19
custom 19
onlinemarketingjob 19
eleccionesmunicipales 19
hyperlocal 19
melbourne 19
youthartsweek 19
doc 19
policestate 19
sexualit���� 19
dementia 19
ajman 19
tweeps 19
gamers 19
wiunion 19
sct0s5 19
barneystinson 19
breton 19
ikspainting 19
rimouski 19
buddha 19
tweetsex 19
indign���� 19
giftsformom 19
ryangosling 19
hibaku 19
violent 19
lait 19
l����che 19
schwaben 19
foodie 19
miss 19
q84bh 19
occupysf 19
estimations 19
grfs 19
longjumeau 19
reminder 19
yal 19
lafouine 19
courageuse 19
rideau 19
blackhat 19
poi 19
bofa 19
christianity 19
pokerstrategy 18
inventetondebat 18
deboutr����veillezvous 18
awakening 18
stopcop���� 18
gamefly 18
tweetitupthursday 18
217 18
stagan 18
jefilmelemetierquimeplait 18
choupette 18
mestre 18
meindeutschland 18
jeffosaurusrex 18
subsribe 18
4year 18
igfmenores 18
wolofal 18
kouvelis 18
petitbateau 18
inventeunjeuvid����ostupide 18
pinchat 18
donnonsunemajorit����auchangement 18
soukho���� 18
mercidel 18
����g����rie 18
lenouveaubicquicoule 18
circo7508 18
third 18
����eviri 18
moneurope 18
tousfautifs 18
fjob 18
hollandr����oudernier 18
iztacalcoconamlo 18
lesbidochon 18
lofficiel 18
anatomiadegrey8 18
jeregr 18
twittergate 18
argo 18
circo3302 18
lbsep 18
tedintunis 18
viole 18
changeme 18
extcirco01 18
pmiemea 18
bun 18
apteffect 18
ebproteinpower 18
arabsbring 18
fhenjuin 18
sillmereste24havivre 18
aquandlordre66 18
thecworddebate 18
infedele 18
socialimse 18
mtvswath 18
thehydrabay 18
epousesetconcubines 18
royalcheese 18
flanbyjet 18
jeterfh 18
bigsisterqueen 18
front_national 18
unavertissementpou 18
jesuisdanslar����sistance 18
lacohabitat 18
jemmer 18
reglespeciale 18
l����gi 18
aidezlesind����s 18
frontdegau 18
derniertweetetouiuner 18
d����sol����deruinerlambiance 18
sueursfroides 18
aldaih 18
vid����ographie 18
verhofstadt 18
freenabeelno 18
pr����sidentcible 18
alg����rien 18
fran����oisholland 18
checkmonbilancarbone 18
etjassume 18
grecia2012 18
2eeffetkisscool 18
monpresident 18
lavic 18
va_psg 18
amandineatalayatropbelle 18
tatcher 18
redoute2012 18
promislechangementcestdemain 18
wpdev 18
karzakkan 18
savelennox 18
rigolol 18
africachronicles 18
gpmonaco 18
cutkillerbirthday 18
semaineeurop����enne 18
sp����cialinvestigation 18
inac 18
participation57 18
passwords 18
thevitre 18
pr����sidentille 18
sarkobush 18
efab 18
grandplace 18
abidal 18
snowwhiteandthehuntsman 18
radiotrafic 18
horlogetweetante 18
appsec 18
selenators 18
ineedmoneymafia 18
orgy 18
unjourundestin 18
naindudesert 18
acc����spriv���� 18
sodasaison2 18
tristemonde 18
onlesconfond 18
teamrussia 18
lafrancefortesilencieusequise 18
futurinfo 18
reti 18
diazi 18
unstoppable 18
opshitstor 18
fh1914 18
fsback 18
wtcc 18
resistan 18
deraa 18
reforestemospatagonia 18
teworist 18
rihannanavyhatesbeliebers 18
parking 18
likes 18
soyatransg����nica 18
sujetdefond 18
peaudelours 18
10waystodie 18
khrn 18
goerges 18
mayol 18
monsterlove 18
s����lestat 18
larevancheduneex 18
����������������_��������_���������������������� 18
cjplq 18
tobrouk 18
johnson 18
fr����d����riclopez 18
croyezmoi 18
leweb12 18
dominiquestrausskahn 18
coupabledetremilitant 18
ata 18
sabiasque 18
surpriseguest 18
summerparadise 18
dive 18
casualisl 18
stigmatis����s 18
aquitheatre 18
sablesmouvants 18
electionssociales 18
onfray 18
coupdepoucem����moire 18
memory 18
chaussette 18
copy 18
franceusa 18
naindejardin 18
fanon 18
onnel����cher 18
grap 18
mtp 18
armenians 18
pspute 18
phonegap 18
ff1000 18
eiffage 18
humaindabord 18
futura 18
volvic 18
charentemaritime 18
naked 18
boudou 18
tulletour 18
discr����tion 18
rcrcday 18
folodredi 18
followbackmeplease 18
happystarwarsday 18
opel 18
tr����nsitosp 18
mouhahahaha 18
css4 18
foodprices 18
��������������������������_������������������������� 18
intern 18
strategedemes2 18
aeschlimann 18
montpelliersupport 18
calendrier 18
itgetsbetter 18
toutou 18
celebration 18
left 18
messagecod���� 18
umpue 18
darksun 18
mentiriguanyar 18
investisseurs 18
greg 18
leroymerlin 18
amara 18
vasavoirmapauvrelucienne 18
tap 18
tomassi 18
mymajorcompany 18
40days 18
le06maijevoten 18
airtime 18
inshallah 18
zaynmalik 18
saturday 18
fierte 18
citizens 18
pqn 18
diadelalibertaddeprensa 18
catalogne 18
ama 18
effzeh 18
cooknow 18
st����r����otypes 18
permanence 18
tvdcast 18
escrocs 18
tickets 18
grateful 18
creationentreprises 18
hacknowledge 18
quoteoftheday 18
dorar 18
box 18
coulommiers 18
paris8 18
foo 18
portsaid 18
psbe 18
victoryday 18
quiberon 18
dahan 18
worldrankin 18
patagonie 18
beurfm 18
mereindigne 18
malades 18
possible 18
tfw 18
lpf 18
breda 18
mercilagauche 18
belgi���� 18
dnb 18
littlemonster 18
contrat 18
noailles 18
fourmis 18
tomalacalle 18
bonjourtwitter 18
lui 18
g����nocide 18
scooter 18
wax 18
airline 18
aveugles 18
khadra 18
communicationpublicit����tvinterview 18
alpha 18
dusseldorf 18
teamhaiti 18
gifboom 18
parisnow 18
skyfall 18
libertarian 18
stl 18
papierpeint 18
nessma7orra 18
amoureuse 18
maliuni 18
feedback 18
fess����e 18
aveccourage 18
signals 18
monopinion 18
nysc 18
cpmobile 18
niceday 18
lesvieux 18
jesuisdanslamerde 18
sarkofrance 18
unitedbreaksguitar 18
rue 18
arnews 18
romance 18
02 18
espn 18
radioactive 18
interesante 18
newgtlds 18
bandedessin����e 18
itele20 18
maritimes 18
comp����tence 18
s����oul 18
jsf 18
secrets 18
afmx 18
greenhill 18
yyc 18
baghdad 18
gauck 18
gospel 18
goodnite 18
bonnenuitlespetits 18
developpementdurable 18
m����rite 18
kickass 18
moipr 18
economieentreprises 18
deuil 18
luipresidentdelarepublique 18
lenorman 18
presidentval 18
detelevision 18
jetexploseendirect 18
viiiiiite 18
biomasse 18
maliens 18
debris 18
muscle 18
presidence 18
actualites 18
_mexico_ 18
c����cileduflot 18
tout����atout����a 18
souverainet���� 18
mercimarine 18
est 18
mvendetta 18
retweetprecedent 18
timide 18
zap 18
nadine__morano 18
bigard 18
audace 18
grhollande 18
dro 18
berceuse 18
coachella2012 18
nan 18
mazo 18
lmp 18
mika 18
jeplaisante 18
sarkopi 18
roux 18
bureaux 18
glasgow7s 18
decu 18
jemincruste 18
invitation 18
stopsopa 18
smv 18
gardelapeche 18
sadlife 18
forrestgump 18
forumbrest 18
le6maije 18
r����gledor 18
soldats 18
vousmentez 18
frab 18
sarkvousment 18
anc 18
candy 18
responsabilite 18
correzepower 18
remember2007 18
hollanderenonce 18
verkiezingen 18
2012led 18
psgteam 18
rge 18
costil 18
coucoubayrou 18
dedroite 18
weightwatchers 18
ecm 18
paris12 18
onn 18
cestmignon 18
premiercercle 18
monoprix 18
francefort 18
digne 18
groenland 18
allezviens 18
nationalisme 18
jeannedarc 18
2����metour 18
renaissance 18
bachar 18
toile 18
cashback 18
����volution 18
sarkovoice 18
ler����ve 18
tropcesttrop 18
mets 18
billet 18
list 18
houston 18
marianne2 18
notation 18
gameofthrone 18
filmdavecchi 18
dotnet 18
fair 18
fr����res 18
march 18
empoisonnement 18
shooting 18
babylon 18
go����ter 18
tousavecns 18
am����rique 18
nooffense 18
arles 18
azpi 18
lobotomie 18
pragmatisme 18
antoineveil 18
skins 18
thorium 18
connards 18
tshabalala 18
vl 18
bpi 18
tlgspo 18
foodstock 18
postdebate 18
sarkozyout 18
gourmand 18
frci 18
verviers 18
tomboteam 18
mathieukassovitz 18
menaces 18
am����nagement 18
arc 18
contresarkozy 18
touareg 18
urlaub 18
citizen 18
raggasonic 18
2h12crew 18
kant 18
rechercheappartementoumaison 18
r����vision 18
rails 18
lidl 18
aubameyang 18
lucky 18
canadian 18
udpp 18
warriorgames 18
usarmy 18
chatnoir 18
twitterkurds 18
le06maijevotesarkozy 18
digikaap����ro 18
touch����e 18
ignorant 18
premiere 18
nulle 18
chp 18
mbia 18
kherba 18
tweetgame 18
larmepic 18
galliawatch 18
drwho 18
paroles 18
confessionintime 18
sup 18
pal 18
hayek 18
clothes 18
oppression 18
attaque 18
fastfeed 18
lostintranslation 18
wolf 18
xboxlive 18
teamgrosventre 18
noagenda 18
baltringues 18
thunderup 18
collcons 18
inspirational 18
fran����aisdel����tranger 18
imu 18
chiffre 18
tadawul 18
reform 18
comprennequipourra 18
etonnantnon 18
bluff 18
beckham 18
nouveaumonde 18
who 18
cacasurlesdoigts 18
paslechoix 18
musiq 18
mfm 18
cr����acuervos 18
bosnia 18
cestpasfaux 18
emails 18
nombrilisme 18
palestin 18
perso 18
abus 18
tapette 18
croiselesdoigts 18
amphoreduberry 18
nepasconfondre 18
mercredi221 18
fantastique 18
reisen 18
pep 18
_lille_ 18
��������_���������������������������� 18
116 18
guerrecivile 18
liquidmetal 18
veep 18
bondi 18
anal 18
fps 18
tweetpr����c����dant 18
wemeantravel 18
maggle 18
b2c 18
sneakersaddict 18
topinambours 18
planet 18
comeback 18
fababy 18
jdc 18
fhm 18
charlie 18
bouffe 18
mythe 18
norge 18
marne 18
suicidi 18
salafist 18
icg 18
jewanda 18
curiousabout 18
ouest 18
norage 18
musiqueclassique 18
ehfcup 18
gud 18
michael 18
ccijp 18
roots 18
f����ministe 18
2d 18
asperges 18
locat 18
mobilite 18
gentleman 18
inn 18
businesscard 18
origami 18
antisarkozy 18
hazara 18
ppcs 18
sarkocartonrouge 18
addicted 18
positive 18
portfolios 18
toilettes 18
entreprise20 18
tablets 18
betc 18
24h 18
giappone 18
inst 18
verre 18
microfinance 18
bathogate 18
hier 18
mondiale 18
turchi 18
sarkotraitre 18
humanitech 18
bringthen3aal 18
oscour 18
mickaelmesere 18
ecriture 18
therapture 18
crumb 18
zzzzzzz 18
dettepublique 18
papua 18
twaperoangers 18
voyons 18
routine 18
frank 18
webrealtv 18
nationalgeographic 18
coffeetime 18
na����vet���� 18
alwaf 18
physics 18
piloupilou 18
overblog 18
granddebat 18
exotique 18
eczema 18
commemoi 18
for����t 18
surmonblog 18
pendaison 18
globalwarming 18
succession 18
cultures 18
ableton 18
dancing 18
todo 18
sortezledesa 18
fcc 18
salafiste 18
transpole 18
brrr 18
aus 18
p����nal 18
autopartage 18
lyonnais 18
malbarr���� 18
duh 18
liebe 18
beautemps 18
umc 18
homeinteriors 18
zzzz 18
actualit����sinternet 18
girona 18
����olienne 18
indo2k12 18
commequoi 18
bee 18
bilingual 18
injuste 18
bust 18
latinos 18
maurienne 18
frederiquebel 18
didyouknow 18
ibrahimafall 18
governance 18
charbonneau 18
coal 18
insurance 18
shale 18
followmasivopa 18
pubs 18
ob 18
alberta 18
interiors 18
sportsbiz 18
workers 18
salesforce 18
boicottvazteca 18
buenosaires 18
frandroid 18
vosgueules 18
occupydetroit 18
neuroscience 18
osama 18
secdef 18
bea 18
minnesota 18
plc 18
freebrad 18
robocalls 18
epa 18
universite 18
rebels 18
hugochavez 18
knowledgeispower 18
fda 18
freesaif 18
illusions 18
occupybuffalo 18
turbo 18
imprensal����o 18
911buff 18
mtvwehateyou 18
esl 18
sael 18
khalifistyle 18
playoffs2012 18
affiliates 18
vdd 18
jeconstate 18
aur 18
vasco 18
multi 18
happybirthdaytwitterlaura 17
les10enfantsquemadamemingn 17
complementenquete 17
mairiesoc 17
lecentrepourlafr 17
graciasnosemolesten 17
marketingmusical 17
matlab 17
jaimeangelam 17
tajalousie 17
badoumba 17
hollandestop 17
curiosph����re 17
industriaseguros 17
dfshow 17
thatsmymom 17
stephanerottenberg 17
finaleeuropaleague 17
saviac 17
brustier 17
rousselot 17
salviacgate 17
hollandophobes 17
joshfire 17
laissezpasser 17
llorente 17
portadaslarazon 17
vitainsalto 17
unedesechos 17
mercidelecomprendr 17
vannepourrie����pr����v 17
����thiopie 17
esdivertidogritar 17
����������������������������������������������������������������������������������������������������������� 17
dustinhoffman 17
annunziata 17
lebediesekunde 17
gollsnich 17
babaamer 17
nov14 17
������������_������������������������� 17
thierrysansfamille 17
salvemoselbm 17
boycottons 17
pompiers_de_paris 17
assezclasse 17
songstoplaywhilehavinsex 17
moroccofootball 17
majorit����pourfh 17
dechetterie 17
keanin 17
legendarmesemarie 17
crowdweek 17
bureau����partager 17
passidupes 17
hidalgo 17
thisisspain 17
airflanby 17
rumooz 17
rip_la_france 17
sechaud2012 17
matamore 17
bisouuus 17
ontaimesarkoforever 17
willkommenfran����ois 17
dbkai 17
pastaabankiano 17
sep 17
10chosessurmoi 17
gangr����neraciste 17
dingos 17
fdw 17
cinq 17
astuquillca 17
led����senchantementcestmaintenant 17
effethollande 17
vafc_psg 17
lovesarko 17
lebonheurcestmaintenant 17
reporterk 17
hollandebabyyyyyy 17
tweetquipasseinaper����u 17
antigone34 17
3����me 17
rotweiler 17
chasseauxsorcieres 17
victoirehollande 17
grp 17
����amerappellequelquechose 17
bastilles 17
dtcump 17
avionpresidentiel 17
inside2012 17
quandungar����ontedit 17
beachweek 17
recherc 17
potager 17
jehaislesso 17
polit 17
finocchiaro 17
montrouge 17
seco 17
tourn����edesbureaux 17
warnschild 17
copiepriv����e 17
hautesaone 17
windowsphon 17
souljaboy 17
erotica 17
gomezfact 17
craypion 17
radiodespoumons 17
radioath����nes 17
tumafaitvoyager 17
talentevident 17
whatissexy 17
min6 17
roanne 17
fluxxxement 17
rapfrancais 17
carlafaitlesvalises 17
portedrapeau 17
cemomento���� 17
monego 17
teamlouis 17
roger 17
macao 17
sarkouzi 17
fetedeliris 17
rugbicat 17
s����lection 17
merciii 17
opqs 17
charlesbelmont 17
laurentruquier 17
promoci����n 17
ponelefrepasoalapelicula 17
mlm 17
occupynorthkorea 17
fgc 17
amesysgate 17
eburg 17
vousmesuivez 17
leno 17
virapik 17
ctiaw12 17
haveyahuurdit 17
wac 17
newsbarca 17
electionpresidentielle2012 17
starstory 17
libertecherie 17
thinkpink 17
jevotefhdimanche 17
eliselucet 17
aurevoirsarkosy 17
monsters 17
twtw 17
presidentialelections 17
arvor29 17
dilmavetatudo 17
lagaucheacte2 17
clarins 17
indymedia 17
beastyboysforever 17
monthlytechnobrief 17
thehealthinitiative 17
meetingantisarkozy 17
udem 17
trouveunechansonentulle 17
nonosvamos 17
molotov 17
betterdeadthanred 17
fiorentino 17
tusaisquetusupportesnancyquand 17
helenesegara 17
honor����e 17
nopa 17
moicitoyendelar����publique 17
furiani1992 17
reseaudfg 17
p����t 17
dicosarko 17
22m 17
stenop���� 17
bidun 17
newyorktimes 17
coder����savip 17
nouveaut����s 17
teamboussa 17
gi 17
anorexie 17
lessablesmouvants 17
villecresnes 17
titoff 17
videjuridique 17
mondeparallele 17
piggybackme 17
conseildami 17
margarita 17
lachutedebayroucestmaintenant 17
fullmoon 17
lusurfacebook 17
ps10e 17
pontivy 17
diaz 17
glossypinup 17
nodisconnect 17
demokratie 17
patents 17
circo1311 17
occupynato 17
moby 17
happyfriday 17
chan 17
rg2012 17
giro2012 17
meir����ademasiado 17
frase 17
heine 17
esn 17
todaclo 17
usuariosmetrosp 17
notpp 17
600raisons 17
delahoussiennement 17
shqip 17
yop2012 17
anarchisme 17
hoffnung 17
onlac 17
rooney 17
nrw2012 17
morue 17
aulit 17
tbp 17
presentation 17
convivialit���� 17
apr����s 17
crea 17
haineux 17
mefiance 17
sarkofriendly 17
dansle77 17
afnor 17
delire 17
gnote 17
livrenum 17
voir 17
jpr30 17
escroquerie 17
ghriba 17
outkast 17
warren 17
tweetmoqueur 17
bayou 17
nikolic 17
rhinoc����ros 17
kinderbuch 17
sustainability24 17
hyperugalleria 17
millions 17
personnalbranling 17
usbpa 17
quechoisir 17
col 17
d����sillusion 17
falco 17
chabat 17
tulipes 17
1gm 17
blanchard 17
opensim 17
toiaussitweetcommeunepute 17
candidate 17
lavidameense����o 17
kabyle 17
skaigr 17
bosco 17
rubber 17
snow 17
43 17
nvidia 17
thekooples 17
sanitat 17
tweettalife 17
wannasee 17
chester 17
pge2012 17
camilla 17
cronenberg 17
rainbow 17
croixrouge 17
tits 17
blackout 17
thesinglecrew 17
joyeuxanniversairejane 17
pentest 17
thisdigitallife 17
maviedepeople 17
barclays 17
subli 17
langioletto 17
oenologie 17
insects 17
baghdadi 17
h����oui 17
placeauxtwittos 17
settler 17
aglagardere 17
khitab 17
floraison 17
avtovaz 17
bittle_ 17
imbuvable 17
pavillonbleu 17
franke 17
developpeur 17
throwbackthursday 17
tutu 17
aznavour 17
sicherheit 17
confessions 17
level5 17
cpp 17
sherlockpbs 17
mood 17
jetman 17
cher 17
acr 17
tarek 17
farmville 17
mylove 17
ahora 17
roadtrip 17
inter_ar 17
radiolibre 17
inventaire 17
ya 17
chevrolet 17
alo 17
detecteurdemensonges 17
killbill2 17
ptn 17
justepourdire 17
trb 17
misterjoevibry 17
bayrouday 17
etouijaicompt���� 17
monuments 17
vibrattitude 17
aumoinscestclair 17
glori 17
semiocast 17
teach 17
soyezsurpris 17
meurt 17
lacomplex 17
mujeres 17
colorado 17
pasgrave 17
appletv 17
joeystarr 17
poitoucharentes 17
inseguridad 17
opnhealth 17
trees 17
environmental 17
otplanet 17
visualisation 17
tf 17
avantage 17
ripauste 17
ibrahimovic 17
matchdesmots 17
bm 17
watches 17
hit 17
rwnj 17
abstentionnistes 17
cestpasalordredujour 17
quandmeme 17
rufuswainwright 17
emissiondetimbres 17
jb 17
chapron 17
r����ac 17
moimoimoi 17
productdesign 17
tout����faitdiff����renteneffet 17
artisans 17
mechant 17
africarising 17
toipr����sidentdelar����publique 17
reset 17
cora 17
z����ro 17
wearethechampions 17
bide 17
psos 17
albanie 17
mvp 17
tweetraciste 17
danstoncul 17
rerebim 17
mabiche 17
montparnasse 17
tropcool 17
oxford 17
windowspho 17
euskadi 17
fish 17
lestwins 17
b����illement 17
africanisation 17
teambieber 17
cestlaf����te 17
cloclo 17
d����batz����ro 17
fonctionnaire 17
firefly 17
professeurs 17
jimmy 17
r����trop����dalage 17
teuf 17
teamsonia 17
jeveuxquecehashtagsoitentt 17
classes 17
explosion 17
sextape 17
chomsky 17
punch 17
lapetitephrase 17
afflelou 17
villepiniste 17
ohlebotor 17
ohlebotorrrrrr 17
electronique 17
jeris 17
bayernmunich 17
soudans 17
agendaduchangement 17
girly 17
pausechaton 17
whatwouldrihannasay 17
courdescomptes 17
genoa 17
teamandroid 17
dam 17
ladiesdusud 17
nig����ria 17
laizipad 17
biglove 17
mitt 17
votehhollande 17
crack 17
leprofesseur 17
ros���� 17
incoh����rent 17
hilarant 17
sarkocas 17
xprss 17
learnliberty 17
pointpiscine 17
cestlafauteaux35heures 17
stadium 17
fraisede 17
sniper 17
l����ger 17
hollanded����gage 17
gad 17
foutagedegueulle 17
ceciexpliquecela 17
lebebat 17
nda2012 17
teamps 17
intelligent 17
vs 17
renewables 17
psc 17
akamai 17
couillesmolles 17
zoneparanormale 17
thatisthequestion 17
glouglou 17
horace 17
lunenburg 17
communiqu���� 17
ahahahah 17
lanuitetudiante 17
exmrpingeot 17
retouche 17
cou���� 17
montypython 17
ouishare 17
grandesgueules 17
groupiasse 17
demorand 17
picoday 17
obraniak 17
magpies 17
jdemande 17
57 17
fh2102 17
cafeweb 17
fr����d����ric 17
bigjoke 17
mjsrouen 17
ilookforward 17
brfutebol 17
hallelujah 17
pazylibertad 17
mascarade 17
ellendegeneres 17
2mainsrouges 17
businesscards 17
nycjazz 17
sourd 17
potus 17
r����chauffementclimatique 17
arroseurarros���� 17
opa 17
vpn 17
sciencefiction 17
bild 17
pacman 17
allezom 17
btt 17
centrales 17
contraste 17
pasdagr 17
kimkardashian 17
mandat 17
paname 17
pujudas 17
gerland 17
fugain 17
urdangarin 17
jnj 17
europeplaceaupeuple 17
lenteakkoord 17
hollandepipo 17
soan 17
cestmieux 17
pow 17
dirty 17
aperotime 17
jameldebbouze 17
michelcombes 17
masseffect 17
ddj 17
teamsadique 17
tweetperso 17
niallhoran 17
bouledecristal 17
das 17
streetplayer 17
questiondusoir 17
v����lodrome 17
quotas 17
microcr����dit 17
boo 17
oranje 17
lanaudi����re 17
assassin 17
mst 17
cestlong 17
comportement 17
instacanvas 17
plusbellel 17
altmaier 17
contraception 17
celebrities 17
simulation 17
pointculture 17
bonbons 17
nichon 17
pi����g���� 17
sorbonne 17
����videmment 17
harcourt 17
barbar 17
novent 17
invention 17
xperia 17
nel����chonsrien 17
onestfoutu 17
cassos 17
shark 17
nonaevajo 17
liar 17
innov 17
frites 17
����lire 17
centrisme 17
tun 17
oubli 17
markets 17
garnazelle 17
elf 17
heaven 17
cruel 17
philosophe 17
walftv 17
senior 17
googleapps 17
greader 17
havefun 17
nicolasentaule 17
bfmbiz 17
tvow 17
scala 17
beatdown 17
atenco 17
partenariat 17
electricit���� 17
ou 17
����lectionpr����sidentielle 17
p����leemploi 17
prozac 17
ipj 17
recap 17
rhcp 17
gigot 17
moipascomprendre 17
flammedelavie 17
thewestwing 17
artwork 17
rib����ry 17
backtobasics 17
jaibon 17
pressclub 17
pasnormal 17
loca 17
cheyrou 17
c����taitmieuxavant 17
sharkfoot 17
joyeuxanniversaire 17
quonseledise 17
ent 17
insectes 17
droitsdauteur 17
parfums 17
stelena 17
corrupci����n 17
ladroite 17
ibex 17
sgs2 17
twins 17
seguela 17
on6maito 17
donn����es 17
cestquoileprojet 17
losers 17
linkedd 17
emballage 17
relation 17
bonheursimple 17
moroco 17
riennevaplus 17
lefevre 17
dyson 17
tomate 17
ennuie 17
homeos 17
pourpasquesarkommence 17
confused 17
coolstorybro 17
tim 17
rc4 17
inutiles 17
anw 17
d����veloppeurs 17
caapproche 17
toiaussicherchelamerde 17
mossad 17
salafists 17
justepoursavoir 17
potterheads 17
cccp 17
la_fage 17
lemeilleur 17
ladrogue 17
passepartout 17
observateurs 17
anjou 17
mecbien 17
libros 17
elect 17
tousmobilis����s 17
henry 17
6maijourn����enationalducoupdepiedaucul 17
josianebalasko 17
loriefamily 17
ramos 17
clahsarko 17
corps 17
dprk 17
unpaysuni 17
morsay 17
moma 17
digitalwanderer 17
toomuchemotion 17
travailler 17
dely 17
radiookapi 17
projection 17
biofuels 17
ohputain 17
daube 17
aveugle 17
circulation 17
quilssenaillenttous 17
dishwasher 17
espagnols 17
l����gumes 17
gui 17
jack 17
tao 17
partout 17
rime 17
amreading 17
solidaires 17
originalit���� 17
lauvergeon 17
hermes 17
optimisation 17
movienews 17
digitalisation 17
recompense 17
parrain 17
hotmail 17
granola 17
bullying 17
frenchweb 17
palh 17
antisarkozysmeprimaire 17
nonsense 17
electio 17
chezlesblancs 17
woof 17
sunday 17
coyg 17
seeyou 17
nh 17
all����luia 17
twunchcarto 17
ser 17
expos 17
nourrisson 17
smacad 17
olamaa 17
fiscalite 17
pasenvie 17
bain 17
dollars 17
aulasestunb����tard 17
twittcyclotteuses 17
alshabaab 17
q8instagram 17
sarkovshollande 17
vierge 17
voyance 17
lakings 17
jihad 17
nanjedeconne 17
staffpicks 17
��������������������_��������������������������������_2012 17
onestdaccord 17
externalisation 17
bains 17
romantisme 17
oldtimer 17
migraines 17
majnoni 17
dailymotto 17
tls 17
iso 17
freesharif 17
idiots 17
und����nerpresqueparfait 17
findemoi 17
boissons 17
dove 17
hadoop 17
islamophobe 17
sicksadworld 17
ligne7 17
liber 17
stargate 17
gnome 17
occupyboston 17
cire 17
thinklikeaman 17
discretement 17
fnacspectacles 17
pottermore 17
int����r����ts 17
chime 17
jusdefruits 17
tweetironique 17
connectedhealth 17
darfur 17
pod2g 17
d����bloquer 17
batiment 17
sunnews 17
elena 17
nowatching 17
aouch 17
traditional 17
accord 17
portland 17
mal���� 17
45 17
satan 17
saudiembassyaus_aus24 17
ace 17
newfollowers 17
vjse2 17
gdf 17
mobilebanking 17
eplateau 17
system 17
body 17
aapta 17
whoknows 17
tweetm����chant 17
humantrafficking 17
marmotte 17
that 17
newromneyforeignpolicyslogan 17
france20 17
picasso 17
case 17
sexandthecity 17
cestpasmoi 17
guetta 17
bourd 17
redemis 17
anthropos 17
channel4 17
citas 17
occupydc 17
tn1mai 17
lambrusco 17
sai 17
dtla 17
lazy 17
jen 17
sleep 17
highfollows 17
fashionweek 17
phoque 17
pleurs 17
o����valemonde 17
hont 17
redcarpet 17
eviantg 17
carlabrunisarkozy 17
grasser 17
drunktweet 17
madamelar����publique 17
salegauche 16
onujusticiaabc 16
proc����dure 16
commefogjesavais 16
operationed 16
lecentrepourlaf 16
elcvdereposo 16
ms13 16
directionersarereadyformorethanthis 16
cantat 16
otakutec1 16
europress 16
saharidj 16
idate 16
grazienesta 16
francei 16
rumeurdetwitter 16
7506 16
vercingetorix 16
endofseasonfamilyparty 16
salviaclive 16
comportementantir����publicain 16
salviaquerie 16
chuchotement 16
handaction 16
jtemmene 16
pnlyon 16
ferney 16
traiten����gri����re 16
educoteca 16
rotana 16
courommune 16
mychildhoodheroes 16
propri����t����intellectuelle 16
9demayo 16
excipit 16
modernmuslimproposal 16
ripterzopolo 16
thehungergamestaughtme 16
gentedetwitterque 16
sportmafiaetcorruption 16
howtokeepsomeonehappy 16
potenzialisti 16
lapolitiquecamedepasseparfois 16
christinebravo 16
toiaussimetsunfarfadetdanstapetiteculotte 16
dys 16
extcirco02 16
circo9209 16
extcirco03 16
flambycasuffit 16
staking 16
peoplewhowerebulliedbutnowsuccessful 16
lechangementdeclassecestmaintenant 16
theaaaaatre 16
enjuinunit����umpl����gislative 16
coabitation 16
fdglegislatives 16
realafricans 16
lechangementpartout 16
motscrois����e 16
disquedor 16
stoneniko 16
qlmg 16
votochiquito 16
avigliana 16
jaimeraisetreunefille 16
webmondayzh 16
mobilemetrix 16
enjuinjevoteum 16
rapprochement 16
wordsineverwanttohear 16
legislativesump 16
ferrandelli 16
ol����gislativesjevo 16
mvcoup 16
glo 16
guerredeschefs 16
ps10juin 16
spreadtheword 16
fromantin2012 16
tvrealite 16
leblingblingcestmaintenant 16
cfa12 16
audiencesdemai 16
pe����apierdeporque 16
ledodocestmai 16
swathworldpremiere 16
sds2012 16
lechangementces 16
victoi 16
2012enmusique 16
mariagehomosexuel 16
lechangementtout����a 16
poesiedeselec 16
supermoonphotoflash 16
co����n 16
vaguebleue2012 16
celarie 16
laresistancecmaitenant 16
tweetvangeance 16
interele 16
ferrara 16
1981style 16
denisgrogniart 16
kucheida 16
leplandegauche 16
tousenchoeur 16
aber 16
l����gislativ 16
yayatour���� 16
boutef 16
tour���� 16
deuxh 16
raja 16
stencil 16
loud����ac 16
huupuchh 16
gayporn 16
sawpatkonnen 16
allezhopo 16
touzehollande 16
pellegrino 16
fuckyeahafp 16
tropcon 16
congr����sdereims 16
marchtoathens 16
stic 16
vivement20h 16
dadalove 16
newpresident 16
devoirdem����������moire 16
sokotoko 16
radioneuilly 16
oncp 16
ilfautsauverlesoldatusfp 16
novivisection 16
novivisezione 16
fuckinterpol 16
g����rardcollard 16
radiodubras 16
schrumpfgesiechter 16
reverseprogress 16
gericht 16
unchainedmelody 16
radiobagdad 16
fracture 16
radiorgb 16
anonymou 16
saturdaynight 16
veladorasporlalibertaddeprensa 16
ancoudmainpouayiti 16
goggle 16
happybirthdaybreezy 16
woeth 16
tresclasse 16
t24 16
ligasagres 16
savethefarfadet 16
votemanuel 16
cargodenuit 16
n����onazi 16
goreds 16
�����������������_�����������������������������_��������������������� 16
woo 16
inforoute 16
detoutcoeuravecvous 16
twomage 16
tchiiip 16
rabobank 16
terry 16
brewers 16
tuvoiscequiseputaindepasse 16
manifav 16
giants 16
islamistes 16
ava 16
expressiondafricain 16
yadesjourscomme����a 16
bigsmile 16
thewantedfollowme 16
oletu 16
feuxsurtoi 16
triplefeuxsurtoi 16
keuuursurtoi 16
instapartytunisia 16
spect 16
ltw 16
dodgers 16
dervalli����res 16
specialinvestigation 16
quandjemer����veille 16
heteros 16
vierzon 16
f_ 16
meetingelancourt 16
akincilar 16
chocdesphotos 16
lovatics 16
hollyscally 16
egyptians 16
deloittehrt 16
onl����cher 16
inj 16
try 16
victoire2nsarkozy 16
brefvotonstousle6m 16
futurpr����sident 16
fierdesarko 16
cholet 16
dontdo 16
gaypride 16
mana 16
doudouiste 16
maptoulouse 16
frontex 16
thev 16
umpute 16
teamrescue 16
disaster 16
armelection 16
yogafreak 16
trollolilol 16
watching 16
sequenceemotion 16
litteraturejeunesse 16
merlande 16
����mouvant 16
beads 16
virginradio 16
cooperation 16
gr����le 16
decompression 16
marilynmonroe 16
amgvf 16
catholiques 16
livret 16
milquet 16
nabisaleh 16
cuicui 16
lw012 16
bizital 16
jemyvoyaisdeja 16
ppt 16
tenerife 16
sportavi 16
jaimebiencettepetite 16
alainbenichou 16
ansar_dine 16
opmsm 16
cnlr 16
danielserrat 16
sevrage 16
destacadas 16
bluejays 16
generator 16
jidh 16
aali 16
teamp0ison 16
tweetfavoritepictureofnicki 16
toiaussiinventetonproverbe 16
paws 16
martelly 16
tna 16
eklo 16
jefaisunepetition 16
keephopealive 16
fnn 16
prplxprpgnd 16
freegizawy 16
textselection 16
jap����n 16
welcomebb3 16
sogay 16
voterblanc 16
notmygov 16
maxilol 16
carioca 16
foundersforum 16
mutyi 16
ligaendesa 16
f����licitation 16
vendredisex 16
nam����ho 16
handba 16
nouveau_centre 16
highcourt 16
tlc 16
agreed 16
unsigne 16
mcfcawards 16
louisdefun����s 16
racistes 16
papyfaitdelar����sistance 16
wth 16
catchingfire 16
bombedulundi 16
rom����oetjuliette 16
lachansondudimanche 16
fauxculs 16
histware 16
terzaketv 16
astrium 16
ghostreconalpha 16
cloudgaming 16
ripmodem 16
lostinthemiddle 16
villesaine 16
fastandfurious 16
pobreza 16
kadath 16
axelbauer 16
outlook 16
calle13 16
verslavictoire 16
mobilisonsnous 16
fonderie 16
tokpaite 16
glencore 16
fakir 16
fsi 16
quinetenteriennarien 16
lafrancfort 16
jeboude 16
franccfa 16
bcaribbean 16
reporters 16
josefina 16
comicout 16
100mag 16
najaf 16
victorhugo 16
����aballance 16
twilightzone 16
radiogiroll 16
rdv19h 16
trabelsi 16
blanko 16
lad���� 16
vub 16
philips 16
umpourris 16
������������_�����������������������_���������������������������������� 16
squat 16
santegidio 16
electronicarts 16
77 16
zeitgeist 16
bass 16
d����cryptage 16
elegance 16
followthursday 16
pm2012 16
asaprocky 16
autismo 16
nessmatrial 16
nouvelalbum 16
rue89pr����sidentielle 16
passurca 16
tweetrageux 16
cheriparleendormant 16
jbenillouche 16
strat����giemarketing 16
couragefuyons 16
innovati 16
haut 16
westcoast 16
theory 16
60minutes 16
rainforest 16
invinoveritas 16
san 16
freezeng 16
positivesvibes 16
jemecomprend 16
iglt 16
vladimirpoutine 16
yvesthr����ard 16
belgacom 16
droguedure 16
honte����moi 16
theodor 16
ahl 16
occupyfr 16
ilesttropfort 16
maytheforcebewithyou 16
k21 16
fucking 16
accounting 16
rcbb 16
1jour1sonpourju 16
mexi 16
dessins 16
panama 16
hbr 16
stranglers 16
eprdctn 16
inkedmag 16
mari 16
catstagram 16
omar 16
niftynews 16
eminem 16
ivresse 16
ccetupes 16
mopar 16
customerservice 16
scifi 16
po����te 16
appeldupied 16
onvasemarrer 16
rassemblement_bleu_marine 16
nextlevel 16
sinc����re 16
droitdelafamille 16
agqr 16
civjob 16
lacharte 16
d����gout 16
jekiff 16
eh 16
lavaguearrive 16
reniement 16
bilingue 16
minuteblonde 16
saymyname 16
ittybittypiggyonpinkfridaytour 16
monh����ros 16
dangerous 16
teamchocolatine 16
sobri����t���� 16
malentendu 16
groumpf 16
noproblemo 16
taquin 16
myownjukebox 16
girouettes 16
sdm 16
revision 16
nousysommes 16
addisababa 16
cisse 16
montage 16
turing 16
zf2 16
����������������_�������������������������������� 16
retour 16
capelloseretournedanssatombe 16
asile 16
indepedancedelajustice 16
lahaineforte 16
flux 16
davidbowie 16
cestmonavis 16
cr7elmejor 16
tweetmechant 16
achevezmoi 16
toiaussifaistalisteaup����refran����ois 16
autruche 16
vilaine 16
lafranceflop 16
d����tresse 16
pandanstesdents 16
macquebec 16
voyageurs 16
6maitous 16
quellesurprise 16
syriaremembers 16
jairiendis 16
petitebite 16
����lancienne 16
onsefaitchier 16
pandanslebec 16
kef 16
orthophonie 16
d����calage 16
melo 16
perou 16
nopassaran 16
umpaniqu 16
bilandesarkozy 16
leniveaumonte 16
planteverte 16
potiches 16
orgasmique 16
klarsfeld 16
ziphone 16
und����batpresqueparfait 16
sarkoentaule 16
jeuxdemots 16
sur 16
interaction 16
socialnetworking 16
tvaantidelocalisation 16
familles 16
hollandetothedream 16
comedie 16
lautr 16
mwahahaha 16
vraid����bat 16
nurember 16
thalys 16
baltringue 16
politico 16
lledebat 16
debat2mailr 16
modernit���� 16
humble 16
presidentpaul 16
cambriolage 16
googletv 16
frenchfan 16
holdup 16
mixit���� 16
homeschooling 16
pres2012 16
inchaallah 16
hecicity 16
gafsa 16
rivers 16
kidding 16
louche 16
sebastian 16
timing 16
fcbarcelona 16
montmartre 16
rc 16
tahiti 16
changementcestmaintenant 16
leonesp 16
eric 16
niarkniark 16
maisons 16
otrogobierno 16
multiculturalisme 16
justaskin 16
queltalent 16
playskool 16
st����phane 16
findetoi 16
guess 16
ornithologie 16
factcheck 16
rhoomillie 16
deezerhh 16
imjustaskin 16
devoirs 16
rugbyleague 16
tronchedecake 16
dimatteo 16
freeboosie 16
lecomplot 16
jeanmarielepen 16
enjoyers 16
torrent 16
balladur95 16
tropical 16
tedxbordeaux 16
tedxand 16
idv 16
cabininthewoods 16
inconscience 16
cavasaigner 16
aveu 16
kleenex 16
wrap 16
slut 16
webcommt 16
bisousbisous 16
futebol 16
3etoursocial 16
futsal 16
maubry 16
relationshumaines 16
jevotebayrouausecondtouraussi 16
ant 16
ldh 16
weill 16
bafa 16
ohlebatard 16
biladalqadeem 16
peurderien 16
bethio 16
jeveux 16
monopoly 16
expatri����s 16
lestempschangent 16
topacki 16
mohamed 16
justmarried 16
lesange4 16
damnit 16
infotraffic 16
serp 16
fotos 16
siestetime 16
maisonneuve 16
lagrosseblague 16
umpiste 16
r����actionnaires 16
gasp���� 16
maisbiens����r 16
locitatv 16
plustard 16
biotechnologies 16
muscadet 16
sanction 16
km 16
foiredeparis2012 16
unpeudeserieux 16
justicesociale 16
exploitation 16
thatsall 16
sarkoziste 16
livreblanc 16
lagrandeclasse 16
socialgood 16
innocence 16
anger 16
plaza 16
gem 16
mrx 16
zou 16
owi 16
delhi 16
nuffsaid 16
aieaieaie 16
lookdujour 16
fon 16
s����riea 16
bershka 16
prototype 16
lhc 16
paslol 16
fnmdp 16
clas 16
s����cheresse 16
pr����sidentiellefrance2012 16
a3 16
kmn 16
actualitetechno 16
grohe 16
okdaccord 16
aufait 16
rdf 16
lafamilleelchab 16
kerviel 16
����diteur 16
3maiaffiche 16
sim 16
bataille 16
motiv���� 16
pekin 16
minceur 16
sfw 16
toutsimplementnico 16
aoc 16
oral 16
icatcher 16
survivre 16
lemensongecesttoutletemps 16
d����gueu 16
kikoo 16
webanalytics 16
volley 16
blocidentitaire 16
h����tels 16
52 16
nostatusquo 16
lad����fense 16
twittprecedent 16
memoirecourte 16
innovate 16
th����orieducomplot 16
motiv����s 16
milka 16
pens����es 16
choisir 16
tuttobene 16
planete 16
sarkolahaine 16
trollinside 16
auteurs 16
bouchemaine 16
ventepriv����e 16
jevoteps 16
jayz 16
freaky 16
brevik 16
netlinking 16
kirikou 16
nuc 16
12h45 16
csi 16
lafatigue 16
lamborghini 16
land 16
salsa 16
audacieuseintelligence 16
energy4all 16
horloge 16
whybvideo 16
p����re 16
scarface 16
telco 16
st����phaneplaza 16
seven 16
petitcon 16
esprittordu 16
languedepute 16
autosatisfaction 16
cuisinedefete 16
lafranc 16
buzzetvideosbuzz 16
rolemodelshit 16
lamp 16
swaggy 16
90 16
consistoire 16
crying 16
masseffect3 16
f_info 16
recruitment 16
lavieestdure 16
edithpiaf 16
conti 16
90s 16
cbcns 16
bedycasa 16
vaseline 16
literacy 16
pudeur 16
ilovepolitics 16
neosecurit���� 16
fortune 16
webapp 16
excitation 16
ferguson 16
brestactu 16
islamists 16
hersant 16
salledattente 16
����meutes 16
tshirts 16
rats 16
barbarie 16
russes 16
papertoys 16
smap 16
saatchi 16
lipdub 16
contrefacon 16
ldj 16
justforfun 16
����lectronique 16
mumbai 16
n����ant 16
giresse 16
ftushc12 16
luttedesclasses 16
realtv 16
responsivedesign 16
radian6 16
tcheck 16
mediacratie 16
computing 16
paro 16
cestgravedocteur 16
s����re 16
honn����tet���� 16
pertedepoids 16
syfy 16
19mai 16
novice 16
investigation 16
nicolassarkozy2012 16
recrutements 16
lib����ral 16
le06maijevote 16
messenger 16
pipeau 16
arabie 16
networks 16
hassansafadi 16
latinoamerica 16
kateupton 16
contactless 16
transmission 16
integration 16
le22avriljevotens 16
cologne 16
risques 16
ibmsecurity 16
latribune 16
courtois 16
journ����edemerde 16
radars 16
phrasesdebats 16
levraitravail 16
lesotho 16
comme����acestclair 16
lekiff 16
mermorte 16
barleduc 16
aws 16
maddyness 16
chiemgau 16
innovations 16
tdf2012 16
fidelite 16
nopal 16
antiage 16
hydratant 16
protectrice 16
infrastructure 16
conviction 16
noma 16
linkedln 16
quieromasseguidores 16
compote 16
montsaintmichel 16
braquage 16
antirides 16
dentelles 16
gifts 16
bourde 16
diantrefamily 16
realshit 16
bouvard 16
feyenoord 16
orages 16
retallades 16
general 16
osstf 16
niggaplease 16
immanquable 16
cesgens 16
nettoyant 16
teamlevetot 16
down 16
figuedebarbarie 16
educators 16
cestcon 16
matin 16
airprint 16
qt 16
skills 16
taches 16
happymonday 16
qclibre 16
seiji 16
leg 16
yum 16
afg 16
youporn 16
����������������_������������������������_�������������������������������� 16
ayiti 16
rondo 16
lesex 16
adbam 16
muckreads 16
sinai 16
sl 16
beyhive 16
lajeunesse 16
tx 16
nsa 16
macheme 16
prototype2 16
buonanotte 16
inequality 16
morph����e 16
bonnenuittwitter 16
prettylittleliars 16
espa����istan 16
nt 16
berita 16
mines 16
tweetincruste 16
occupylsx 16
clac 16
belouizdad 16
gaspillage 16
block 16
goo 16
dictator 16
royals 16
brillant 16
supdepub 16
soutiennajatbelkacem 16
tro 16
moreno 16
pslahonte 15
bandedenfoir����s 15
provenzano 15
bankiacracia 15
objectiflr 15
vivirconmiedo 15
soutiengorge 15
psvoleur 15
manifestocultura 15
apoyemosqlosregresen 15
lhommequinedevaitpasetrepr����sident 15
cpco5 15
mauriziocevenini 15
schreisolautdukannst 15
publicsector 15
lupusal 15
ltcupcakes 15
eple 15
sufism 15
london2012torchrelay 15
felizdiadelasmadres 15
momsdaymoney 15
illner 15
lesconneriescommencent 15
tuessexy 15
labeouf 15
quinquennatculturel 15
athl����ticbilbao 15
casqueintegral 15
aasocialtv 15
meetinglive 15
vafalloirsyfaire 15
plusbelle 15
foutaged 15
lereniementcest 15
messagedegratitudeanicolassarkozy 15
occ29 15
lereniementce 15
admd 15
watchthegoom 15
lereniementcestmaintenan 15
icentopassi 15
kvpizle 15
imaginetonconseildesministres 15
marchadignidad 15
rusedesioux 15
atentado1985 15
maven 15
smallthings 15
dpulo 15
f����tedeleurope 15
lafoiredutr����ne 15
lemondeenface 15
alerteevenement 15
feteleurope 15
filsdepetain 15
circo3408 15
fetus 15
hoffman 15
senadoesp 15
commission_europ����enne 15
yaquierotenerhijospara 15
tirailleurss����n����galais 15
silagauchegagne 15
sarra 15
joginparis 15
depuisquehollandeestpresident 15
etatfran����ais 15
sunsetdrivers 15
fdm05 15
admettrelar����alit���� 15
villequebec 15
noenerg����aaustral 15
lesivoiriens 15
picofthedate 15
dolan 15
bgtlive 15
neun 15
assangert 15
jeanmathieuboris 15
kills 15
kpakpayoya 15
vivelacohabitation 15
1dsextape 15
racismedeco 15
stopaufn 15
may8 15
lostcountry 15
ancelo 15
frontpopulaire 15
fondationtfc 15
sux 15
h����catombe 15
mahfouz 15
pinwheel 15
commemoration 15
pol����miquealacon 15
foodphotography 15
votez3 15
mitchellandness 15
l7a9ed 15
leracismeselectif 15
craziness 15
5boro 15
freenabeelraj 15
kepargui 15
clubdeslosers 15
motiondecensure 15
pingeot 15
hollandeffect 15
gauchec 15
grandejuve 15
plo����rmel 15
emprendedor 15
premi����rer����forme 15
dame 15
derbymilanais 15
kelclasse 15
nissarebela 15
lafrancereconnaissante 15
lesemmerdementscommencent 15
aurevoiretajamais 15
enfinlagauche 15
sall 15
drda 15
aupilori 15
jetweeten2002 15
athene 15
vivelavaguebleue 15
aubedoree 15
epnestoycontigo 15
1dquote 15
����20hjarrete 15
scholes 15
asot600morocco 15
theoldgodsandthenew 15
prestige 15
powerofonevoice 15
jaua 15
larumeurquitue 15
premi����resr����clamations 15
africable 15
resistances 15
catanzaro 15
fran����oishollandepr����sident 15
boubapr����sident 15
romorantin 15
yen 15
mozinor 15
indivanados 15
������������������������������������������������������������������������������������ 15
rb_troll_news 15
commissioncontr����le 15
ententedeprincipe 15
accousticlive 15
sodmg 15
coranenbraille 15
aolg 15
voyageenterreinconnuepourvendetta 15
deathnote 15
2012etvous 15
josephineangegardien 15
suzuki 15
amisfbdurs����virer 15
discount 15
accueillons 15
greecr 15
mprj 15
stuxnet 15
weareluton 15
arcueil 15
newsshow 15
recordsbattus 15
tuttisumacao 15
igersparis 15
bloodybcn2 15
hess 15
proverbeelectoral 15
checkpoint 15
jer����fl����chis 15
asl 15
bordelais 15
nuuulisatani 15
samoan 15
freecomicbookday 15
xman 15
acampada 15
release 15
acgala2012 15
yarien 15
����ava 15
feonjestpatriotikbabougaw 15
loirepower 15
wp7dev 15
catholique 15
journ����edelafemme 15
mustang 15
lopez 15
gro 15
photodusoir 15
may9 15
fric 15
kau 15
zacefron 15
massmedia 15
specialff 15
rollingstone 15
ciclismo 15
uav 15
sevelnord 15
curiosity 15
internationale 15
yourock 15
boniver 15
failure 15
theafghanistanyouneversee 15
noombeno 15
mobileme 15
fuckcancer 15
schavanplag 15
ferraritsam����re 15
10mentirasquehedicho 15
hollande52 15
jevousledit 15
coder����saprivil����ge 15
bsk 15
scha����ble 15
mondialisme 15
jmusic 15
nagui 15
apeupresque 15
maillotom 15
team229 15
bienvenueauclub 15
ennuyeux 15
spanis 15
codecodecode 15
hal9000 15
oopsnoncestpasceuxla 15
neolengua 15
minist����res 15
enduro2012 15
dreyfus 15
ffsp����cial 15
courtm����trage 15
sainteanne 15
buffettwatch 15
staderennaishollywood 15
alapoursuitedubonheurplatine 15
vg2012 15
lepresident 15
inventeur2012 15
toutchaud 15
lesambianceurs 15
chanter 15
iihf2012wm_1 15
patrickbuisson 15
boycottonsm����dias 15
����criture 15
o����sontlesfemmes 15
gaad 15
suivezmonregard 15
roadshow 15
rabin 15
tortur����parlepen 15
maythefou 15
toussaint 15
jlm����lenchon 15
alzheimers 15
firstnations 15
4yearsinarow 15
marketi 15
vamosu 15
sachezletous 15
blocus 15
sackvotes 15
batards 15
knicks4life 15
manufestation 15
kauwait 15
le2012 15
ilfaut����trefoupourparler����unrobot 15
rtl2 15
brejnev 15
rays 15
dagestan 15
judaisme 15
onlinesafety 15
breastfeeding 15
n����ger 15
d����mocratieendanger 15
pornographie 15
khalifasall 15
replacesonglyricswithpaul 15
accordingtothemedia 15
tranquilou 15
affairedetat 15
quatar 15
tweet4taiji 15
goodyears 15
vaseco 15
mar���� 15
witnessbahrain 15
pi����ge 15
game3 15
tweetbourr���� 15
tenteregrete 15
moa 15
pasdutout 15
electric 15
cubs 15
vrd 15
cdiscount 15
sectionderecherche 15
armstrong 15
objectif1500 15
bayroutise 15
sabha 15
goheat 15
nva 15
hihih 15
d����mocrate 15
byebyebayrou 15
d����sert 15
in����dit 15
eden 15
caturday 15
pourvuquecadure 15
f����lins 15
recovery 15
rickrosssurtoi 15
keek 15
modeling 15
roberthue 15
d����centralisation 15
chantdespartisans 15
thebeatles 15
dawn 15
givenchy 15
fruncut 15
celebrityrapsuperstar 15
causeur 15
grandprix 15
montbeliard 15
mtnafricanmusicnite2012 15
nelson 15
freekahuna 15
attias 15
deeead 15
coucoulamn����siq 15
acc����slibre 15
paire 15
nextgen 15
tonnerre 15
marais 15
slowmotion 15
savoirinutile 15
malouines 15
teamjessie 15
teamc 15
oxafr12 15
quetzal 15
georgepaulangevin 15
lada 15
vandalis����e 15
gniark 15
10mai2012 15
actie 15
r����formes 15
dukancestpasmaintenant 15
twatson 15
girou 15
march����dufilm 15
swiftguad 15
balavoine 15
globaldev 15
evidemment 15
workinggirl 15
kidink 15
g����ne 15
dageneral 15
r����gion 15
globalhealth 15
teamst 15
diva 15
liens 15
cemo 15
bitches 15
primaveravalenciana 15
gd 15
euroblog 15
onp 15
customers 15
arenas 15
���������������������_�������������_�����������������_���������������� 15
finistere 15
grassemat 15
onerepublic 15
vieille 15
cnccep 15
loule 15
erika 15
reggaetonrankiado 15
oldladyswag 15
mouvement 15
yvesrocher 15
supporters 15
mathematics 15
11circo 15
teamracing 15
mouuaaah 15
sourires 15
quiestqui 15
desesperance 15
goinfres 15
galaxysii 15
bipolaire 15
centredroit 15
5������5��������������������������������������������� 15
pleurer 15
����������������������������������� 15
jeanmarcayrault 15
twusic 15
ismoothrun 15
spider 15
m����diaschiensde 15
tan 15
personal 15
vigo 15
blogue 15
������������������������������������������������������������������������������������������������������������ 15
tal3mrak 15
freekhawaja 15
dsm 15
emaratalyoum 15
tas 15
hambre 15
tr����ve 15
webcup2012 15
altexpo 15
hollandie 15
sfbay 15
sa����de 15
inmigrantes 15
graphicart 15
enlafamiliasiemprehay 15
leak 15
������������_����������������������������� 15
oncomptesurvous 15
pasfort 15
doitquitterlafrance 15
suicidepolitique 15
hollywoo 15
mouak 15
iranele 15
r����el 15
95 15
teamdrizzy 15
asian 15
pire 15
cestdupropre 15
taket 15
onenredemande 15
lolz 15
patisserie 15
p����nis 15
pouahahahahahahah 15
oreo 15
0n 15
blas���� 15
fiawec 15
tweetsuspect 15
gameone 15
iter 15
demenagement 15
fouinyvoice 15
votezh 15
nickel 15
johanna 15
instacool 15
egystudents 15
bbdo 15
unpeudhumour 15
pens����edusoir 15
alerteenl����vement 15
questionity 15
xl8 15
publicitaire 15
marylin 15
terrabrasil 15
pln 15
etfo 15
univers 15
miaelectric 15
cdt 15
smcf 15
v����g����tarien 15
lookbook 15
backoffice 15
sting 15
policy 15
commodities 15
canvas 15
couchsessions 15
tchaopantin 15
unitaid 15
lar����plique 15
whatever 15
explosiondens 15
p����nitencier 15
vasavoir 15
freethierrydol 15
ladj����fr����nou 15
sarkosed����bat 15
nepaszapper 15
dodenherdenking 15
4mei 15
desktop 15
mod70 15
thewanted 15
dougoutigui 15
ddr 15
d����fil���� 15
gueule 15
lenormand 15
fli 15
umwelt 15
r����p����tition 15
freeourflowers 15
faa 15
cristiano 15
mondecruel 15
iscom 15
polqcfr 15
virtuel 15
casseroles 15
le6maij 15
convictions 15
41 15
balotelli 15
franceunie 15
prevtweet 15
grosmot 15
gatea 15
teamfollow 15
sobre 15
encoreheureux 15
croisiere 15
indepedancede 15
pourd����tendre 15
mobili 15
moinsde18ans 15
monpr����sident 15
r����sister 15
pointhalal 15
f����d����ralisme 15
tweetvulgaire 15
checklist 15
berlusconiesque 15
coolmavie 15
ftv 15
bravitude 15
tweetsing 15
jaipasbiencompris 15
boycotte 15
cmoche 15
vottehollande 15
fingercrossed 15
grindcore 15
hollandea 15
www 15
pers����polis 15
waterloo 15
haribo 15
dontsweatmoms 15
rapportabbepierre 15
danslamerde 15
wireless 15
cmb 15
gifle 15
pointlaurence 15
menson 15
207 15
pr����visible 15
teamgros 15
chefnini 15
outre 15
suspect 15
caf 15
ezpublish 15
labranl����ecestmaintenant 15
ann 15
lib����r 15
d����cevant 15
cjp 15
arbitre 15
sarko����asuffi 15
fuyezmonregard 15
cestgrave 15
riseupnyk 15
chroniqueisrael 15
realtime 15
maillon 15
3may 15
yawn 15
consommateurs 15
travaillerpluspourgagnerplus 15
energies 15
cenestpasvrai 15
perplexe 15
zenattitude 15
lag 15
pointhallal 15
escro 15
point35h 15
2012le 15
ni����os 15
goblues 15
yomomma 15
defunes 15
legrosmenteur 15
lesmotsontunsens 15
dichos 15
refranes 15
pointstaline 15
vivelechangement 15
administration 15
pl����onasme 15
unehonte 15
tera 15
xalapa 15
jycroispas 15
strauss 15
commentaires 15
cheminade2017 15
upr 15
s����gol����neroyale 15
lobs 15
coppe 15
����vomir 15
jemyengage 15
thailande 15
sianko2012 15
socialgeeks 15
diamond 15
brodinski 15
bayrout 15
commedesfreres 15
ouijesais 15
insulte 15
keketu 15
bling 15
bolton 15
albinmichel 15
cana 15
pasunemention 15
jeanlucm����lenchon 15
coupedumonde 15
petitchatonsousacide 15
kpakpato 15
melen 15
sissoko 15
edomex 15
lhumanit���� 15
noticia 15
empire 15
vivela 15
aliabdulemam 15
jeuxvideoenlignejeuflashetjeuxgratuits 15
aessonelfail 15
pleague 15
r����volutioncitoyen 15
enormeblague 15
horrorfilms 15
multiplex 15
resist 15
imm 15
trouble 15
auchoix 15
galileo 15
rci 15
l����gende 15
r����ves 15
progress 15
ligne4 15
foutaise 15
echelon 15
grossetruie 15
narcissique 15
fulham 15
vivementlafin 15
dossiers 15
studentlife 15
afterwork 15
kiffance 15
mercimaman 15
slowcookerveg 15
lassitude 15
actualit����sduweb 15
s����go 15
jesuisfan 15
kitten 15
sushis 15
stalker 15
iae 15
vraisjournalistes 15
phantom 15
mercibien 15
cazeneuve 15
gildas 15
d����gustation 15
aa 15
artdevivre 15
futureoffood 15
sunny 15
214 15
wrangler 15
galerieslafayette 15
xbla 15
sostenibile 15
uaf 15
adolescence 15
aeroport 15
justicepourtous 15
tarajidawla 15
wolfville 15
zzzzzz 15
devinette 15
dipnote 15
lemondeestfou 15
w����rzburg 15
alternatif 15
ek2012 15
corn 15
jeunessocialistes 15
onvotens 15
conscience 15
nouveauconcept 15
perroquet 15
girlfacts 15
cestlamerde 15
bonnesoiree 15
scon12 15
bienbien 15
s����te 15
investing 15
doux 15
accent 15
ciotti 15
patient 15
choice 15
juge 15
caprice 15
salades 15
3emetour 15
intelligenceeconomique 15
nosinternautesontdutalent 15
partidegauche 15
bball 15
vraissujets 15
cergy 15
ep2012 15
meecbdx 15
quefaire 15
bib2paris 15
racailles 15
ara 15
viedemaman 15
worklife 15
bless���� 15
wherehaveyoubeen 15
skyline 15
gigabyte 15
jelejure 15
sw87 15
dal 15
chers 15
long 15
rsv 15
bienvenu 15
mspsmt 15
peta 15
crevard 15
ppsoe 15
ic 15
ru_ff 15
nomdedomaine 15
digitaldiplomacy 15
chti 15
nk_m 15
pinkfriday 15
fussball 15
bdx 15
badday 15
tss 15
dramaqueen 15
galtier 15
lerobert 15
sdv 15
raincy 15
vivetwitter 15
californication 15
raviolis 15
major 15
photographes 15
independance 15
ronaldsmith 15
californie 15
eurocopter 15
utah 15
alimentaire 15
tucomprends 15
garcia 15
oynaknihat 15
grasse 15
autrejeunesse 15
johnnyhalliday 15
vomis 15
interception 15
envi 15
zintan 15
unsg 15
bdx11 15
piscines 15
serious 15
technews 15
followyouback 15
waiting 15
teamchirac 15
titrologie 15
int����rieur 15
thunderbird 15
simoneveil 15
ie9 15
darkvador 15
smack 15
chasse����languille 15
sarkosy����asuffit 15
potdedepart 15
freemedia 15
koch 15
tntv3 15
campioni 15
wwi 15
reorc 15
toiaussideformelesnomsdesstars 15
pretty 15
spirit 15
200 15
hilarious 15
ptsd 15
mercipapi 15
grosfail 15
dansedelajoie 15
legalizeit 15
verigreedy 15
battlefield 15
ing����nieur 15
innova 15
twitoutouyoutooo 15
parlamento 15
prochaineclectik 15
callmefitz 15
mobilemonday 15
cestunfait 15
quiditmieux 15
tri 15
carburants 15
carton 15
cochonne 15
nkotbsb 15
thevow 15
chevenement 15
kidon 15
pourquoitantdehaine 15
sarkonazy 15
accents 15
observation 15
funding 15
champ 15
eurostat 15
arbitrage 15
jedebarque 15
glauque 15
copropri����t���� 15
sennheiser 15
ilovemyjob 15
festivalaao 15
theclientlist 15
all����docteurs 15
aznar 15
scam 15
colopl_msg 15
caravanesecondtour 15
danke 15
diamondjubilee 15
emmawatson 15
nicoleslackjones 15
pasjuste 15
allezvouspendre 15
rozayvoice 15
jardinage 15
dents 15
houry 15
interessant 15
aemh 15
extradition 15
calameo 15
mouahahaha 15
usq 15
hecparis 15
relief 15
survie 15
landes 15
uzes 15
paille 15
anatomy 15
volunteer 15
jav 15
directsenat 15
honn����te 15
blogpost 15
ruine 15
asco 15
jaune 15
seulaumonde 15
igerstoulouse 15
murder 15
stfu 15
wif12 15
francoallemand 15
zeldzameziekte 15
wimax 15
lit 15
reglementees 15
becareful 15
yvesj����go 15
greglemarchal 15
zionist 15
couilles 15
d����batpr����sidentiel 15
verit���� 15
intimidation 15
critiques 15
ledessindujour 15
campus 15
diff����rence 15
infodujour 15
gameplay 15
tntexpress 15
lgv 15
42 15
ligne9 15
giulia 15
newspapers 15
chantier 15
ligne3 15
colnago 15
serveur 15
softskills 15
futurecac 15
sarkotroll 15
vivemercredi 15
stickers 15
lib����ralisme 15
jelly 15
zik 15
frankrike 15
1190be 15
luxemburg 15
lahague 15
badant 15
vieillissement 15
apod 15
arnosantamaria 15
d����gout����e 15
allergies 15
prevention 15
jesortpas 15
1stbook 15
assurancevie 15
����tzi 15
delena 15
allah 15
toiaus 15
kiel 15
eur1 15
proshark 15
tesigoymesigues 15
viktator 15
fotd 15
velotaf 15
honte����vous 15
bigquery 15
troc 15
actualit����sinformatique 15
labor 15
sadface 15
hologramme 15
cerises 15
hopeso 15
chemtrail 15
hardlife 15
kobe 15
pair 15
gtfo 15
activision 15
terrorismo 15
oklahoma 15
1corinthiens 15
wheat 15
nenuit 15
lematch 15
mine 15
handbook 15
bre 15
reginamart����nez 15
atelier 15
egypresident 15
crouch 15
speechless 15
mountainlion 15
islamic 15
boys 15
cptm 15
ipaded 15
maypam 15
venezuelareciclada 15
bff 15
tendu 15
tchek 15
wikistrike 15
toiaussiessayed����treaussiconquemicka����lvendetta 15
dedication 15
lnyhbt 15
youwin 15
vieetterre 15
balzac 15
pesticide 15
baselworld 15
������������_������������ 15
lawyers 15
hallucination 15
hautegaronne 15
mercibian 15
isla 15
occupytoronto 15
teambulls 15
lolade 15
allezsalut 15
restaurants 15
primaveraglobal 15
cancun 15
jor 15
princesse 15
iphoneaddict 15
gesundheit 15
nm 15
tableau 15
nola 15
independent 15
planetgreen 15
fauxetusa 15
aquarians 15
bizit 15
toiauss 15
occupyaustin 15
malkiya 15
rebel 15
ye 15
korruption 15
regret 15
galatasaray 15
grillon 14
aproposdubonheur 14
operationnaughtyed 14
hatersareallstupid 14
envoy����spec 14
remplaceletitredunfilmparlemotphallus 14
danslevaldoise 14
adelit 14
alfers 14
jaimeraisboireuncaf����avec 14
f35b 14
jeanfranoiscop���� 14
28degre 14
gangstersquad 14
classiciporno 14
antipathique 14
aupays 14
olympicflame 14
sortiescolaire 14
celebratemom 14
sossopunchline 14
onleslacherapas 14
sdg 14
plp 14
murdelar����a 14
vpmv 14
ligaeuropa 14
gluenglitter 14
frustr����sdelabraguette 14
quandjeseraipr����sident 14
circo7803 14
vraimentnazi 14
gagnon 14
sasfaytropa 14
irebiz 14
baratwitt 14
d����d����cha 14
digiculteu 14
alegriadevivir 14
rphoto 14
mercidelecompr 14
debiancolombia 14
revivalfrnz99 14
rosanvallon 14
softaculous 14
balla 14
actueco 14
virginitytests 14
maischberger 14
adieumerkozy 14
frenchfamily 14
onnoubiepas 14
syrianrefugees 14
ikaf����ysiw 14
bpmtrendseries 14
jeusro 14
cemomentorgasmique 14
mygirlfriendplayingjourney 14
umpniddefachos 14
jevotenon 14
yabadabadoo 14
cestuncauchemarjevaismereveiller 14
francoislam����che 14
aung_san_suu_kyi 14
publicoparalostrabajadores 14
syndromefigaro 14
noego 14
breitman 14
hplovesmom 14
solucionya 14
legislatives20112 14
icantstandpeople 14
envisat 14
lovezoizzzzz 14
vinage 14
onresteetonc 14
reclamejustice 14
lulasejalouvado 14
disparaitvite 14
listadellecosespuntate 14
s����amax 14
banglife 14
walydia 14
ffestival 14
cdpzenith 14
mariabouzasa3 14
moccia 14
rescatemospersonas 14
tuesday 14
h����mophiles 14
infoscar 14
jaimeraitetreunmecpour 14
teammontpellier 14
protectourfuture 14
leg����n����rique 14
joiebonheur 14
telehuman 14
chiulta 14
gorrini 14
jepleuremafrance 14
g����rarddepardi 14
bo3likhonjy 14
reimsquigagne 14
fouquets2012 14
charlize 14
vivehollandepr����sident 14
follie 14
humoursaleetmocheetquipueloignondanslesfesses 14
unepenseeemue 14
hollandedemission 14
demandezcequevousvoulezahollande 14
����achange 14
discoursfh2012 14
lepr����sident 14
d����connepashollande 14
blablat����l����visuel 14
toiaussiengrainelesgens 14
ellenestpasauteur 14
tyms 14
letitredufigarodemain 14
tweetsquipassentinaper����us 14
lacrisecestmaintenant 14
gravit���� 14
sarkozyforever 14
yallahhh 14
politilol 14
meninblack2 14
electionp 14
radiolondressurtf1 14
r����sist 14
onestp 14
firstlady 14
noborder 14
voteoutremer 14
d����gagehollande 14
juliafamily 14
1dpresidentsoffrance 14
filippetti 14
yaya 14
suduku 14
ap����rorh 14
guipavas 14
alg���� 14
centrist 14
vaulx 14
alg����riennes 14
rtbfinfo 14
tonystarkpresident 14
promenade 14
cafen 14
jaivot����ns 14
grossedescente 14
vraitictac 14
tournan_en_brie 14
athkar 14
floydmayweather 14
nicohou 14
raphael 14
woody70 14
p����russecit���� 14
duplicitous 14
turchia 14
liberatelitutti 14
teamnaija 14
triches 14
whitesox 14
radioiceberg 14
����adevientlanormalit���� 14
wolfenstein3d 14
urba 14
basques 14
sexandthecinema 14
okjsors 14
phinney 14
vindicte 14
machines����voter 14
streetartlehavre 14
amalyaisthevo 14
trouveunmec����carla 14
sourceump 14
mariemadeleine 14
asavoir 14
spicegirls 14
vieenrose 14
cestcomment 14
glorybox 14
vigilancecitoyenne 14
thierryroland 14
noteauxmilitantsump 14
10000arrests 14
parthenay 14
radiollondres 14
psychoth����rapeute 14
pointr����visions 14
worldchampionship 14
vacancestransat 14
tiot 14
rapex 14
prixdupresidentdelarepublique 14
alhyetlouisenfinal 14
radin 14
xhtml 14
lechangementcestdemain 14
trinkspiegel 14
davfs2 14
goodyearsi 14
tullevilledemerde 14
vagin 14
chateauneuf 14
etjenecoutepaslesmedias 14
encryption 14
bandaid 14
balinese 14
menilmontant 14
5myths 14
�����������������_����������������_ 14
jer����p����te 14
niptuk 14
flashm����t����o 14
transbordement 14
terrebonne 14
mohammed 14
rrrrrr 14
los 14
buggingout 14
abe 14
belhadj 14
surlaroute 14
bonn 14
magny78 14
maredevance 14
hollandepresiden 14
hollandepr����sid 14
thankyoupatrice 14
onelife 14
archlinux 14
racsf 14
clausura2012 14
alaindelon 14
justin 14
assist����e 14
venteli 14
sofia 14
l����g 14
jemevends 14
culturelle 14
tropchaud 14
ffm 14
ilyaencoreduboulot 14
ggr 14
ddv 14
morsi 14
proverb 14
shoutouts 14
viens 14
15e 14
cratipus 14
cestoulecamping 14
bjork 14
asobal 14
grexit 14
camembertflamby 14
euscience 14
exp����rienced����cevante 14
����ad����nonce 14
horoscope20minutes 14
amertume 14
newipad 14
fdla 14
vivementminuit 14
toiaussidittesoriginesasarkozy 14
aquila 14
diplomacy 14
adaptation 14
klm 14
tweetcommesarko 14
awareness 14
teammorel 14
villiers 14
gastronomy 14
nairobi 14
lar 14
sefyuvoice 14
dengue 14
buissonscope 14
enfoir����s 14
aristote 14
wildenstein 14
bluecoat 14
moiavec50m 14
wallemme 14
teamrct 14
samirkassir 14
hidd 14
srgal 14
guerredal 14
teamgrosse 14
aurevoiraurevoirpr����sident 14
occhioa 14
teinturier 14
reconquista 14
canne 14
lasrubiasqueremosaber 14
allezracing 14
conf����rences 14
monanalysepolitique 14
somepeopleshould 14
attentatislamisteenburqaaursa 14
riennestjou 14
��������������������_������������������������_������������������������ 14
terrorists 14
underwater 14
maythe4bewithyou 14
kainryaumax 14
exercise 14
teamminajfrance 14
eu103 14
prian 14
fauxsondages 14
hilton 14
personofinterest 14
cestfou 14
daluyan 14
cosmo 14
kp 14
pleinelune 14
bienvenidaypfgraciascristina 14
��������_������������������������ 14
gestetour 14
stevie 14
����������������������������_������������_�������������������� 14
instantturnon 14
gaullistes 14
desmarais 14
syriatacticalmaps 14
ema 14
anglet 14
smoking 14
twiteroff 14
vidivodo 14
teamkobe 14
manvswild 14
gand 14
laurentlamothe 14
tamaulipas 14
ilnedoitenresterqu 14
rhinos 14
goasguen 14
debtocracy 14
philatelie 14
expatri���� 14
kimmel 14
israe 14
ycare 14
v����tements 14
domino 14
superrebelle 14
compolitique 14
untethered 14
jeposelaquestio 14
caramel 14
aheum 14
rail 14
justified 14
ademain 14
1erministre 14
pirateba 14
reglenumero1 14
desperatereinscass���� 14
wbchat 14
socmed 14
persian 14
dynastie 14
envoy����sp 14
djs 14
sdr 14
trouveuntitredefilmpourbayrou 14
pikachu 14
99conf 14
artfire 14
gilbert_montagn���� 14
abdulhadialkhawaja 14
ambassadeurs 14
mollitude 14
ondes 14
paparazzi 14
ellen 14
krkrkrkrkr 14
sarkotesfini 14
alapoursuite 14
����apasse 14
htconex 14
t����l 14
ns012 14
dure 14
ajalive 14
aipac 14
j9 14
karting 14
cens 14
mouloud 14
pap 14
restotour5 14
exp 14
exceptionnel 14
bayroususpense 14
svu 14
penn 14
toulou 14
cacao 14
palais 14
sauvegarde 14
huelga 14
tfbjp 14
shangai 14
sarace 14
ilssontpartout 14
bilanhollande 14
documents 14
ansesdarlet 14
basque 14
recruter 14
teamhhls 14
palestinien 14
asmmurcia 14
pastouche����mafacture 14
wcgrid 14
southampton 14
substrateglassbottle 14
yesyoucan 14
alexandreastierdanseclectik 14
omnisports 14
tati 14
sniperelitev2 14
optimus 14
ramleh 14
11mai 14
10ansgamecube 14
norahjones 14
integrity 14
civsocial 14
iremember 14
faussealerte 14
smeu 14
paris15 14
actuasahel 14
istr 14
disco 14
tyran 14
lapolitiquepourlesnuls 14
idaho 14
remiseenquestion 14
pastop 14
foodstagram 14
notredamedeslandes 14
scarlett 14
ald30 14
209 14
fdg26 14
anpe 14
cannesfilmfestival 14
balade 14
aviron 14
feq 14
personnalit���� 14
studioharcourt 14
noum����a 14
tremplin 14
militaire 14
sinontoutvabien 14
mobileweb 14
cocus 14
jfk 14
goodtimes 14
kad 14
brocantage 14
maurice 14
beachhouse 14
whoelse 14
insulin 14
amende 14
montres 14
feltman 14
c����line 14
anima 14
bars 14
wrc 14
bibs 14
melenc 14
ela 14
assist����s 14
ch����meur 14
alf 14
birdflu 14
meprisance 14
becauseitsthecup 14
cognition 14
hollandepreside 14
mobil 14
c����lins 14
karlsruhe 14
monument 14
beautifulday 14
vraievie 14
tweetbisous 14
voisins 14
ph 14
������������������������������������������_������������������������� 14
protectiondesdonn����es 14
bms 14
��������������������_���������������������_���������������������� 14
freeinternet 14
plusonlit 14
titan 14
wholesale 14
worldtravel 14
mensongeps 14
diycrafts 14
whatsonwhatson 14
adieuxsarkozy 14
tribute2012 14
cosasfeas 14
dont 14
sothebys 14
g����chis 14
lecondujour 14
altamira 14
soupirs 14
rienaajouter 14
thenoise 14
schi 14
��������������������_������������������������������ 14
charsrusses 14
toulo 14
marinistes 14
glorytogod 14
xoxo 14
vrebos 14
harlem 14
lessujetsoubliesdudebat 14
pointg 14
bambipresidentdelarepublique 14
hahahahaha 14
euroleague 14
last_tweet 14
sujetsoublies 14
bouyon 14
droitdasile 14
mtfuji 14
ojo 14
passionpit 14
makom���� 14
vrais 14
redes 14
stages 14
ohjoie 14
gamejobs 14
esth����tique 14
mieuxvautenrire 14
monreve 14
kfm 14
faussejoie 14
mauvaiiiise 14
twalue 14
radiovl 14
tresdrole 14
egypreselex 14
fsf 14
teva 14
rapport����soi 14
whales 14
worwat 14
stopnato 14
echatillons_offerts 14
macaron 14
pr����histoire 14
fichajes 14
sneeze 14
ocytocine 14
crha 14
supplychain 14
uqam 14
tweetamis 14
salafisten 14
hadith 14
runrunes 14
levante 14
hpc 14
studyabroad 14
infob����sit���� 14
cameleon 14
risperdal 14
obispo 14
jourdren 14
puissance 14
foodies 14
inventherb 14
criticalthinking 14
bravolesgars 14
pressepoubelle 14
mythoughtsatschool 14
surprenant 14
plateautv 14
votonsns 14
gym 14
smartgrid 14
opini����n 14
moipresidentdlarepublik 14
danstagueulelebilan 14
nv 14
afdk 14
jezappe 14
flashfiscal 14
cotonou 14
statistique 14
bizutage 14
olympus 14
omd 14
refroidissementdesreacteurs 14
pffffft 14
trav 14
valise 14
ftc 14
effetboomerang 14
levrai 14
lien 14
goaaaaaaaaaaaal 14
fautedefrappe 14
mairie 14
paffmagique 14
immigra 14
salopard 14
flamenco 14
133bis 14
tweetcalin 14
cave 14
holeass 14
nh2012 14
mitterrand1981 14
by 14
shakespeare 14
����pilation 14
lesvraisprobl����mes 14
lesvraispro 14
louvrier 14
hentai 14
dlr2012 14
d����put���� 14
fastchecking 14
invalidit���� 14
aidez 14
pluscestgros 14
����crivain 14
fis 14
doping 14
recul 14
naturheilmittel 14
bienouej 14
ornot 14
hontesurmoi 14
tropmarrant 14
pointlapluie����amouille 14
it����l 14
trash 14
bayroutunousmanque 14
starac 14
assexpsg 14
jaicompris 14
snowstew 14
lering 14
saveurlibre 14
cstmonchoix 14
brigitte 14
laphrasequivarester 14
d����cr����ter 14
leitmotiv 14
continental 14
gouvernancemondiale 14
mdg 14
motos 14
irrespon 14
ehpad 14
lynx 14
sarko_pipo 14
chiendegarde 14
tapadizip 14
racl����e 14
messi68 14
park 14
languefrancaise 14
ohmerde 14
leschiffres 14
produire 14
doubleko 14
sarkocalim����ro 14
electricity 14
pointdevue 14
philly 14
shutup 14
ledebats 14
bilansarkozy 14
votepourmoi 14
sangfroid 14
justepourv����rifier 14
frenchdebate 14
maternelles 14
ledeabat 14
pantalonnade 14
circo3301 14
biendommage 14
ns����asuffit 14
lisbonne 14
streetfighter 14
fageaday 14
mindestlohn 14
favoritisme 14
julien 14
petitephrase 14
charlesdegaulle 14
ed2012 14
allocin���� 14
otg 14
f5 14
teamfh 14
comicconparis 14
reyni���� 14
permaculture 14
voisin 14
����demain 14
recrutementdigital 14
copain 14
monterrey 14
kombouar���� 14
paimpol 14
m����decin 14
entrenous 14
poes����a 14
scop 14
toutlemondesenfout 14
dancehall 14
ovajab 14
occupyparis 14
conseillers 14
agent 14
failed 14
momentdesolitude 14
cemomentgenant 14
stopad 14
dccomics 14
tomhiddleston 14
teamfront 14
kilo 14
nrjparis 14
backhome 14
repasa 14
tangier 14
cit 14
daily 14
aiffres 14
sarkozyjt 14
votetravel 14
refusing2occupy 14
tweetsondage 14
na����ve 14
atoll 14
luckisanattitude 14
ventes 14
neuillysurseine 14
raoul 14
afpak 14
charisme 14
zorg 14
capoue 14
����difiant 14
obamacare 14
droitdesfemmes 14
jmlp 14
schelin 14
ctv 14
intensives 14
southwinners 14
axelkahn 14
flood 14
philippegildas 14
forreal 14
quandjetaispetit 14
juarez 14
bro 14
televisa 14
ranking 14
suceur 14
cassezvous 14
ricard 14
donc 14
movistar 14
compagnie 14
terremotolorca 14
mafille 14
bossdutweetgame 14
pujadasstyle 14
lagazettedessports 14
mbf 14
matos 14
swf 14
vivelesport 14
commerceequitable 14
wfbr12 14
alkhawajas 14
judex 14
morts 14
t����moignage 14
nonahollande 14
chauffeur 14
maispourquoi 14
pdc 14
realitycheck 14
questionalacon 14
chart 14
halalwin 14
lax 14
avecsarkozi 14
sou 14
gorgeous 14
petitbourgeois 14
ligne8 14
aero 14
skateboard 14
spaceaboveandbeyond 14
boulette 14
meilleur 14
mobinautes 14
guttenberger 14
onavaitditpaslephysique 14
biere 14
erdf 14
tweetaide 14
olympique 14
unparisienquiserespect 14
autoentrepreneurs 14
sousse 14
foss 14
fuel 14
doccubus 14
����������������_�������� 14
siteweb 14
apparemment 14
ctgluxembourg 14
5maimybirth 14
ukip 14
artprice 14
june 14
terra 14
doctor 14
grill 14
neo 14
uja 14
tarbes 14
oncf 14
amusingfacts 14
cesttriste 14
pr����somption 14
hyfr 14
mynavinews 14
reforme 14
forceethonneur 14
iiba 14
bagarre 14
camembert 14
perrier 14
gesteavantlalbum 14
veloactif 14
communautaire 14
59 14
seoul 14
viaggi 14
newsudans 14
narcissisme 14
inconscient 14
brandarex 14
deaaaaaaaaaaaaaaaaad 14
moustache 14
lafac 14
crecimiento 14
circo9303 14
camps 14
exclusion 14
incompris 14
ladebacle 14
proudofme 14
pouetpouet 14
����go����ste 14
ethnic 14
autribunal 14
dora 14
genest 14
paietonjob 14
happydays 14
tasi 14
macroeconomie 14
postcrossing 14
pemex 14
teamtunisie 14
tracetv 14
mal����diction 14
istia 14
tacos 14
benjaminbiolay 14
sensemaking 14
andr����kuipers 14
thatsthequestion 14
badam 14
seriesaddict 14
piercing 14
lalettre 14
nanmais 14
sarkoca 14
subtweet 14
epinal 14
interface 14
cw 14
fardc 14
sweepstweet 14
magnus 14
larousse 14
concordancedestemps 14
prescription 14
terreur 14
cyprien 14
disiz 14
thegoodwife 14
degout 14
zone 14
sephora 14
aha 14
volcans 14
openinnovation 14
contrepouvoir 14
zerohour 14
51 14
b����uf 14
synap 14
pr0n 14
comme 14
optimiste 14
ducoup 14
cor 14
bie 14
chateau 14
tomtom 14
mhrc 14
duckduckhack 14
directriceartistique 14
portraits 14
barriosdespiertos 14
deeeeeeeead 14
offres 14
pasdejaloux 14
argentpublic 14
brigadedelamode 14
kigali 14
alecexposed 14
corrupt 14
conneries 14
prog2012 14
dontworry 14
mus 14
hollanchon 14
accor 14
normalquoi 14
babysitting 14
gochelsea 14
d����tail 14
fedup 14
gtron 14
niquezvous 14
exit 14
artedebat 14
bonneambiance 14
murphy 14
bauern 14
r����volutioncit 14
billets 14
thks 14
signature 14
cartedepresse 14
hardwork 14
temoignage 14
apparel 14
nwow 14
froid 14
kubrick 14
prepcom 14
scolarit���� 14
cfpreform 14
village 14
organes 14
recycled 14
crossmedia 14
lapeur 14
bizi 14
onkelinx 14
ogilvy 14
perdue 14
companies 14
googledoodle 14
kasabian 14
clio 14
wilkinson 14
erepday 14
lru 14
thierry 14
tvconnect����e 14
newscron 14
imagedujour 14
cybersecurite 14
stupidit���� 14
copenhague 14
flowerpower 14
hacktivism 14
busy 14
futuroscope 14
onfire 14
freekherba 14
nouveaut���� 14
w3c 14
raciss 14
grandedistribution 14
p����dophilie 14
jedisnonan 14
sprite 14
akihabara 14
arbuste 14
goodidea 14
grrrrrr 14
botnet 14
pomme 14
easttrip2012 14
infosport 14
todd 14
writer 14
tweetcommeunlynx 14
accessibility 14
archi 14
fred 14
insead 14
hague 14
tartuffes 14
workplace 14
violon 14
lac 14
����������������_��������������������_������������������������ 14
nolan 14
nar 14
coca����ne 14
pontoise 14
chezmoi 14
steelbook 14
����tanches 14
l����chet���� 14
otzi 14
ap����roentrepreneur 14
superhero 14
lighting 14
loft 14
sudia 14
tempspourri 14
ride 14
competence 14
sucks 14
difficile 14
latinfollow 14
fotoyoda 14
coup 14
senato 14
asmlei 14
soci����t����s 14
ordinateur 14
psychiatrie 14
lebano 14
eurostar 14
fetish 14
pastwitt 14
freepod 14
pales 14
aungsansuukyi 14
designdev 14
investissements 14
obligations 14
sarkophobie 14
looool 14
managers 14
robotics 14
theorieducomplot 14
tel 14
alba 14
iphoto 14
zzz 14
pertedetemps 14
openbar 14
awesometeam 14
videomarketing 14
self 14
toussah 14
corpo 14
lenouvelobs 14
literatura 14
friedrich 14
����������������_����������������_ 14
soif 14
cancre 14
blogtalkradio 14
2012gc 14
afrika 14
vdp 14
fesses 14
asthme 14
marineturchi 14
blessed 14
remarque 14
ice 14
riot 14
hc 14
mkt 14
malaisie 14
feb17crimes 14
aol 14
afganistan 14
toiaussititreco 14
������������������������������������������������������������������ 14
abbas 14
sportssports 14
stock 14
rep 14
oatx 14
newbie 14
elt 14
139 14
r����ussite 14
traveltuesday 14
venus 14
underground 14
garedunord 14
tourn����e1995 14
kvr 14
didier 14
ousontleslesbiennes 13
celuiquiprotesteseravire 13
cfcpoty 13
smallbumpvideo 13
princecharles 13
alliancefoireuse 13
trierveler 13
sellette 13
metroparalys���� 13
socle 13
bougervosfesses 13
����piph����nom����ne 13
dergeldgripfler 13
histotweet 13
ignorehitler 13
lechantre 13
dielinke 13
digitalceo 13
attentionc 13
nomdevoitureaumaroc 13
a2bulles 13
ecoutelapetitevoix 13
faudraitleurdire 13
methodescommunistes 13
actoelabcn 13
leydoring 13
coachcourbis 13
athletico 13
twittechecs 13
lachutecest 13
fadbennice 13
9mai2009 13
����puration 13
socialads 13
battlepeachr 13
pasmonpresiden 13
drawtb 13
worldwar 13
bioshockinfinite 13
lmt_web 13
aiematete 13
condamn����s 13
toiaussitweetcommemehdi 13
circo1102 13
labometre 13
regretsns 13
madressinhijxs 13
maillotsw87 13
tdsasia 13
euaindasoudotempo 13
pabeauvais 13
carfilms 13
d800 13
sichtung 13
winwithchicken 13
turcs 13
complexedupauvre 13
celtique 13
queenspeech 13
rdvei 13
rdvinconnu 13
rait 13
bankiapublicaya 13
circo9202 13
fallujah 13
fonddecommerce 13
discipline_budg����taire 13
parlement_europ����en 13
dcn 13
r����sistancebleumarine 13
cocker 13
lareconqu����te 13
rememberbastille 13
francoislementeur 13
londoncallin 13
princeharry 13
brn 13
chapter 13
innondations 13
demasiadotarde 13
domdroidapps 13
energiesolere 13
sol����re 13
notonewco 13
unacasaparadosto 13
hugefan 13
visleurviedepolitique 13
votegrahambgt 13
midinettetime 13
jfc2012 13
gauchededroite 13
cincohermanos 13
patronsvoyous 13
julesbocand���� 13
alg����rienne 13
incaseumissedit 13
denit2defaite 13
machotweet 13
bluecar 13
onvadechirerauxlegislatives 13
legislatives20 13
toutenfinesse 13
cruchot 13
procesdelisle 13
weimareece 13
merciprofesseur 13
92ump 13
lyon6e 13
chaquejoursuffitsapeine 13
hollandeaidelasuisse 13
emploi62 13
artsdur����cit2012 13
polo 13
monadversairelafinance 13
14febr 13
pancarte 13
allef����ralle 13
nautisme 13
negocios 13
empresas 13
hollandecensure 13
vogliamozero 13
voyageauboutdeladroite 13
11emecirco 13
syrizia 13
pdlm 13
mondaymotivation 13
uds 13
observatorioelectoral 13
front15 13
grazieditutto 13
raconv12 13
sorti 13
poutoupresident 13
mercijuliengueganpourcettefineanalyseconclusive 13
groupuscules 13
vrae 13
enghien 13
tacompris 13
manoukian 13
yvain 13
finetatdegrace 13
parisforlife 13
saintlouis 13
haye 13
maverite 13
minist����reinterieur 13
histor 13
sarkocfin 13
pipole 13
caissesdeletat 13
acquissociaux 13
ripfrance 13
tweetquipasseinapercuacausedelapolitique 13
encuestaivadabril 13
politiqueoff 13
longisthe 13
pignouze 13
tampabay 13
tvafairequoi 13
grimaldi 13
mercinicolassarkozy 13
lejourlep 13
watib 13
nettoyagedeprintemps 13
electionsfrmtl2012 13
stagen 13
pir 13
absolumentsur 13
r����gie 13
qgump 13
findestemps 13
soir����ecolorectale 13
saursojasun 13
reverse 13
atraverslerideau 13
quandunmectedit 13
tbwa 13
vivelequ����beclibre 13
beaumoment 13
fc3 13
monti2 13
����a_sent_le_sapin 13
requetealacon 13
edano 13
noda 13
sijesuispresident 13
coir 13
seagrass 13
accurso 13
jetaillem 13
adiezmoi 13
beautifulgirl 13
scandicci 13
toutankhamon 13
paris10e 13
my 13
pzsundaychat 13
terriennes 13
humourpourri 13
bigmike 13
presi17 13
ilaughalotwhen 13
bureau38 13
votage 13
sopau 13
pressedemerde 13
escrosi 13
vismaviedepresidentdebureau 13
boursemolleday 13
thoughtsduringoralsex 13
trya 13
antisarkopen 13
experiencehaiti 13
pr����������sidentielle 13
atl����ticomadrid 13
prettygirl 13
veta 13
giovanniloporto 13
pti4judiciary 13
monday 13
d����slundije 13
listentolondon 13
memvslac 13
tweetchantage 13
������������������������������������������������� 13
mi4 13
streetdiamond 13
ledevoir 13
storyline 13
braqu����s 13
lahm 13
laxou 13
ev����nements 13
dsdskids 13
naphtaline 13
jamescameron 13
roselyne 13
flamme 13
africans 13
s0da 13
evirtuoses 13
charentes 13
lafrancefortesilencieusequis 13
objetperdu 13
monprono 13
snapbackaddict 13
happybirthdaysuperbassvideo 13
thingsbetterthensex 13
journalismetotal 13
metric 13
adana 13
teamsuarez 13
szcz�����sny 13
gorvp10 13
fauxepoux 13
ncfc 13
debrouyas 13
lindner 13
play20 13
huy 13
timemachine 13
afm 13
happy23rdbirthdaychrisbrown 13
racingmetro 13
pndci225 13
boretti 13
nouvellecaledonie 13
pontarlier 13
bundestag 13
wheresmywater 13
boycottjapan 13
awamiya 13
acwsvenice 13
fia 13
glop 13
conflictminerals 13
����������������������������������_������������������������������� 13
lef����vre 13
followsaturday 13
wah 13
bbbh 13
futile 13
sharedlinks 13
dracula 13
tul����ar 13
votehollande_et_deviens_espagnol 13
hasardducalendrier 13
semaine 13
radio_londres 13
chersvoisins 13
chapeaulartiste 13
alw 13
sarkoadegag���� 13
coquinou 13
lasentenceest 13
cnosf 13
sadisme 13
ibra 13
216 13
olympiques 13
harpersindex 13
harcelement_sexuel 13
dancefloor 13
hollande2012formation 13
euskoskills2012 13
diaspora 13
asca 13
toutd 13
croiver 13
dumont 13
csv 13
monmemoire 13
turnup 13
bankholiday 13
kurds 13
numberone 13
prepa 13
cigarette 13
terredeblues 13
criseeconomique 13
daniasuarez 13
mammouth 13
bonneaffaire 13
mareagroga 13
transphobie 13
eklog 13
bildung 13
gtmo 13
revolver 13
persie 13
lomography 13
ki 13
belgica 13
rabbit 13
civsecurit���� 13
etsi 13
e2 13
jet4you 13
fe012 13
cannesinside 13
gauchedemerde 13
moij 13
tryo 13
junkfood 13
pierrelaurent 13
undiaenlauba 13
mld 13
superyeti 13
loldefeu 13
paella 13
type 13
euromedmgmt 13
titulolibrozp 13
salvados 13
pentesting 13
lapdance 13
fol 13
nonauxmachinesavoter 13
mangeraubureau 13
pasgraveonremo 13
panth����on 13
tweetfromthe90s 13
����lectorale 13
gingembre 13
kopimi 13
bluefriday 13
magnet 13
stat 13
adbs 13
��������������������_������������������������_���������������������������� 13
bg11 13
vwdarside 13
4ecirco 13
fnaeg 13
sisteron 13
civilisation2_0 13
topsecret 13
lafrancejuste 13
bfhtv 13
lesplanade 13
followmyfriendsspecial 13
sncfail 13
ff_sp����cial 13
calembour 13
6������������ 13
voyageauboutdelanuit 13
yr 13
voteagainst 13
alepo 13
afguadalajara 13
sprint 13
nepotisme 13
nunalik 13
haring 13
wech 13
nail 13
jou 13
scoopit 13
quepaguemoreira 13
d����batdevoir 13
supra 13
sailsafe 13
aucasou 13
netvibes 13
gua 13
abdulemam 13
vu 13
forexsignals 13
tourdecorse 13
mynet 13
angagnary 13
alcoolisme 13
fmtkitle 13
tomalafacultad 13
blessure 13
bogart 13
inuit 13
mavuba 13
condom 13
entente 13
iasp 13
weirdo 13
pointpolitique 13
qneptunea 13
teamgraillance 13
virezsarko 13
qotn 13
jtrts 13
herve_morin 13
workingirl 13
kacewig 13
mobilis����pourlavictoire 13
karbala 13
breakingdawnpart2 13
extreme 13
tch����tch����nie 13
aliothman 13
pititchat 13
armenian 13
bayroutraitre 13
edalam 13
asmca 13
nellyfurtado 13
marketingmobile 13
dumistan 13
ilovelebanonbecause 13
politi 13
umad 13
couchsurfing 13
4s 13
jcvd 13
arganda 13
fi����redelui 13
lacompromissioncestmaintenant 13
cx 13
iciradiolondres 13
pr����sidentielle2017 13
sign 13
relocalisation 13
mob 13
guerrilla 13
tweetconfession 13
faitcommebayrou 13
ladecisio 13
oublanc 13
venez 13
ultragonzo 13
bruges 13
planetearthlive 13
tokpa 13
pressf 13
iloveparis 13
tunise 13
vacancy 13
ungarsunefille 13
dawson 13
cluny1120 13
tsdh 13
enveloppe 13
lamballe 13
thekills 13
are2012 13
bronzage 13
grandgen����ve 13
pomedbah 13
mor 13
merdias 13
ladyuniversity 13
dmfail 13
tropforte 13
sma 13
paridebile 13
djangounchained 13
plenoasambleamadrid 13
glofo 13
lov 13
carcelona 13
cannes_2012 13
cie 13
hrdreport 13
froidansledos 13
jpp 13
leplusbeaupaysdumonde 13
tapisrouge 13
lestrepublicain 13
petitejoueuse 13
artistique 13
unitedfamily 13
dalli 13
landolt 13
ducati 13
botafogo 13
desfoisaumcdo 13
smartfools 13
ttn1 13
algerian 13
dtm 13
unite 13
iluveu 13
d����formationprofessionnelle 13
mobilisez 13
rdr 13
mona 13
gaygrenoble 13
south 13
cork 13
control 13
��������������������������_�������������������������� 13
patch 13
lagrandemuette 13
collablife 13
jayleno 13
actualit����eteconomie 13
dpe 13
jycrois 13
sarkozyest����rudit 13
majtour 13
livebox 13
romanpolanski 13
soumission 13
libreville 13
caroll 13
baillements 13
brocante 13
partiti 13
sost 13
scuzezmoimsieur 13
successstory 13
supportuk 13
perspepolis 13
diabetesfact 13
meetings 13
lemondefr 13
toiaussitweetcommeunemeuf 13
ravel 13
responsivewebdesign 13
68 13
director 13
bnn 13
playthenet 13
fidelisation 13
northafrica 13
matem����tica 13
zohr 13
baron 13
khaderadnan 13
etsybot 13
fbon 13
americans 13
cata 13
vivelafac 13
reverso 13
carlaetnicolas 13
consigne 13
autoff 13
allemands 13
millionshort 13
coh����sion 13
enjoyit 13
nih 13
vivement2017 13
asics 13
poissy 13
conversation 13
4real 13
openstandards 13
centrafrique 13
mdm 13
sahin 13
mf 13
desperate 13
destinationsante 13
niark 13
newgtld 13
jisin 13
santacruz 13
default 13
badoo 13
iof 13
����������������������������������������������������� 13
jamaskunk 13
streetstyle 13
grass 13
mustwatch 13
inm 13
paris13 13
nashville 13
vejabandida 13
salafis 13
manology 13
parentaladvisory 13
leventtourne 13
wakeuptour 13
atrium 13
umpaniquetotale 13
bambara 13
mola 13
varennes 13
official 13
jenaimepas 13
atdr 13
level2 13
mysuperpower 13
pareil 13
desbisouxx 13
mixlesnews 13
marabout 13
lepied 13
deutschewelle 13
pr����sidentielle12 13
hollandenorris 13
faf 13
angerssco 13
lesbleus 13
sesquiquadricentennial 13
jacksonville 13
jeanribault 13
radiofrancia24hrs 13
tweetforyoucef 13
maritime 13
frentecomu 13
rural 13
sealhunt 13
adorable 13
innovative 13
marches 13
pale 13
artetv 13
mariahcarey 13
piketty 13
nuls 13
how 13
texto 13
102 13
tchintchin 13
sant����mentale 13
autos 13
columbia 13
decision2012 13
hotelnews 13
hub 13
gnomeshell 13
contentcuration 13
f1chat 13
form 13
rivesud 13
vusurleweb 13
lesnews 13
montchamp 13
enssib 13
telenovelas 13
retrait����s 13
lechoc 13
motards 13
queremosabellas 13
terroriste 13
moisijetaispresident 13
geekndev 13
tbanon 13
bigre 13
ponce 13
larupture 13
presidentielle2017 13
50millions 13
lounge 13
hawai50 13
eelv2012 13
larmealoeil 13
r��������ducation 13
bduperrin 13
surferphotos 13
moilepresidentdelarepublique 13
moipr����sidentdela 13
deontologie 13
sarahfamilly 13
dipshit 13
13hfoot 13
questioncon 13
lequinquennat 13
lepage 13
eneffet 13
d����tecteurdemensonges 13
professional 13
poire 13
hon 13
renouvelables 13
cattenom 13
osezlefeminisme 13
graciaskanout���� 13
osezlef����minisme 13
bouddhisme 13
blaireaux 13
problemsolved 13
memecombat 13
betisier 13
oeilpouroeil 13
mito 13
multilive 13
islamdefrance 13
votezblanc 13
d����sinformationdesesprits 13
avoue 13
avecgu����ant 13
avechortefeux 13
avecmorano 13
aveclefn 13
avecunmytho 13
mdrrrrrrr 13
alors 13
finderegne 13
cum 13
sayurjant 13
mougeotte 13
fcommerce 13
sarkokaputt 13
laclasseamericaine 13
champomy 13
journosecurity 13
kill 13
grenouille 13
notepourplustard 13
licenci���� 13
espion 13
classics 13
oc����an 13
gagn���� 13
doucenuit 13
debatsocialiste 13
sansgene 13
contamination 13
soyonss����rieux 13
csh 13
bienetre 13
ladmb 13
rantanplan 13
newgeneration 13
humoriste 13
brasenm 13
copieprivee 13
simplicit���� 13
����������������_����������������������������_������������������������ 13
mabite 13
sous 13
brlaa 13
messipichichi 13
60ans 13
muller 13
justepourinfo 13
hazan 13
metduvert 13
maitressedecole 13
hennessy 13
tweetfutile 13
costaconcordia 13
mmo 13
desendettement 13
d����go����t����e 13
norbert2012 13
mex 13
dreams 13
jardiland 13
figuration 13
����nerg����tique 13
iladumal 13
debatdeprofs 13
querelledechiffres 13
quandyaduflou 13
sifhpasse 13
aaalleeezparis 13
lecombat 13
ke 13
ffrance2 13
geographie 13
enfer 13
lezidebat 13
bricedenice 13
sarkozyment 13
aploush 13
votezpourmoi 13
cestcool 13
placementdeproduit 13
polio 13
nousbayrou 13
beatgeneration 13
rassembler 13
videoclip 13
il����taittemps 13
n����n���� 13
sadomaso 13
hollandesarkoz 13
pinnochio 13
avectoi 13
bichette 13
autoritarisme 13
javaispasvu 13
abstentionnisme 13
69 13
ping 13
gohollande 13
vlan 13
ledebat20 13
hollandelenul 13
r����cr���� 13
grosseficelle 13
kennedy 13
onc 13
hallamadrid 13
fhflo 13
sarkozy����asuffit 13
pointfashion 13
bonneraison 13
����lectionspr����sidentielles 13
allezsarko 13
junior 13
cabcl 13
dinosaure 13
juniorseau 13
hollandemain 13
muamba 13
office365 13
hirsh 13
bellegauche 13
grandedame 13
tictactictac 13
����t����2012 13
wonderwoman 13
pj 13
countrymusic 13
inspire 13
orangesport 13
alkebulan 13
imaginetoncoupdethe����tre 13
onsecalme 13
ak 13
doyoubuzz 13
priorit����s 13
rugbyaide 13
curious 13
dingo 13
seau 13
r����publiquetch����que 13
ska 13
projetmims 13
d����jeuner 13
resilience 13
bowie 13
messilevrainumero1 13
teamleacastel 13
essayeencore 13
20heures 13
ali 13
coma 13
fonctionpublique 13
nimportekwa 13
derecho 13
����nerv���� 13
cho 13
saintnazaire 13
petrolfied 13
cyberguerre 13
fh2013 13
vk 13
osamabinladen 13
groupe 13
lassant 13
touspourris 13
medi1tv 13
luck 13
revoluci����n 13
caledonie 13
fouquetsdegauche 13
humeur 13
pensioni 13
merdiapart 13
courseautitre 13
jevaismependre 13
amonavis 13
bckstg 13
barometre 13
rossoneri 13
asshole 13
dribbble 13
fesskam����n���� 13
bilbaobbklive 13
oxymore 13
nexttime 13
laquais 13
nouveaudepart 13
fos 13
hackerspace 13
fes 13
lebuzzm����dia 13
mexes 13
f����minin 13
st����r����otype 13
youdontsay 13
whedon 13
wimbledon 13
eldr 13
ilyadesdiff����rencesentrefnetump 13
coupdepression 13
egyfootball 13
projets 13
degueu 13
anges 13
pebble 13
orwell 13
aftravelbook 13
sites 13
framboises 13
saints 13
gueuheuheuheuhahahahahahah 13
iaas 13
tuvois 13
volont���� 13
iipc12 13
softwarelibre 13
nasrinsotoudeh 13
climate_denial 13
momo 13
refraneroporno 13
weblife 13
debatpresidentielle 13
unasur 13
nos 13
olbotor 13
darmon 13
akon 13
abercrombie 13
neon 13
sotheby 13
occupymedia 13
logic 13
biscarosse 13
ocpa 13
carottes 13
superbe 13
drug 13
winwin 13
riresadique 13
colour 13
onenightinparadise 13
kfor 13
branleur 13
vice 13
jacquescheminade 13
fenix 13
enough 13
parcdesprinces 13
abily 13
toxique 13
gloire 13
somali 13
vienna 13
lognes 13
sarkorruption 13
roilion 13
p����lerinage 13
cardons 13
��������������������_����������������������������_���������������� 13
mancini 13
kowe����t 13
springbreak 13
notw 13
acer 13
produireenfrance 13
popart 13
soyonspr����cis 13
d����cision 13
rds 13
dapressarkozy 13
chamakh 13
toutseperd 13
puces 13
essai 13
stupidhoe 13
d����mographie 13
onavance 13
lyon3 13
moebius 13
hessel 13
regledor 13
pinkfridaytour6julyinparis 13
lerelecqkerhuon 13
jurisprudence 13
bypass 13
cretin 13
a7a 13
rpki 13
marine2012 13
kindlefire 13
retina 13
backboris 13
dvdtrafic 13
gadistes 13
kdo 13
coop 13
plat 13
camel 13
ootd 13
nanmaisoh 13
nullit���� 13
schyzo 13
lmd���� 13
oliviermazerolle 13
dxb 13
fautpaspousser 13
tuconnais 13
shoot 13
small 13
montblanc 13
laguiole 13
saintrowthethird 13
ausecourslagaucherevient 13
monch����ri 13
hamburger 13
chieuse 13
mozambique 13
toiaussiinventedesmots 13
honn����tet����radicale 13
cestlafin 13
bukkake 13
adobelive 13
trolol 13
disneychannel 13
cheese 13
replacebrunosongswithpigglydiggly 13
sdw 13
cybers����curit���� 13
volontariat 13
awesomenauts 13
copine 13
citronbien 13
teamtv 13
bongo����t 13
blogueurs 13
inboundmarketing 13
emp 13
rai3 13
participatif 13
paludisme 13
tony 13
inserm 13
thinking 13
piraterie 13
militant 13
thequestion 13
australian 13
weqatar 13
tribe 13
bienpublic 13
bruit 13
ppr 13
wutangclan 13
endthefed 13
antalya 13
twunchmulhouse 13
rsi 13
latestnews 13
upmc 13
arcadefire 13
lovelovelove 13
annoying 13
pontlabb���� 13
ap����rotranquille 13
cdh 13
ordinateurs 13
anachronisme 13
hillaryclinton 13
fedora 13
questionnaire 13
sandro 13
terrain 13
classy 13
pool 13
dumb 13
jupiler 13
aidra69 13
r1s 13
viajar 13
wanted 13
wall 13
americandream 13
lemondealenvers 13
engros 13
christie 13
chatte 13
lamort 13
agency 13
soinspalliatifs 13
asmpower 13
chair 13
ldp 13
punchlines 13
cairotraffic 13
jazzday 13
telethon 13
sonyplaystation 13
missblackfrance 13
eas 13
tropdur 13
province 13
spoileralert 13
makingof 13
matt 13
statigram 13
jevotebayrou 13
summeriscoming 13
drawsome 13
cbre 13
ademe 13
jeuxvideos 13
leboulet 13
chant 13
chanvre 13
boy 13
hft 13
nonne 13
enpassant 13
swagman 13
farright 13
symfony2 13
huishoudtoets 13
1wtc 13
democrazy 13
doom 13
veja 13
mairie_toulouse 13
fables 13
sein 13
electrabel 13
courbis 13
chicha 13
moscato 13
sarkhadafi 13
tartare 13
million 13
cnr 13
theguardian 13
greentech 13
debat2007 13
puntland 13
linguistique 13
nissa 13
theexpendables2 13
plu 13
candidatsortant 13
����tonnant 13
imprimerie 13
motiv����e 13
developers 13
onlinevideo 13
karzai 13
alhamra 13
toiau 13
incredible 13
j17 13
formaci����n 13
allweneedislove 13
turquoise 13
movietime 13
dabo 13
redcross 13
toy 13
aucun 13
branleurs 13
r����gression 13
mountain 13
followmx 13
unbuenmexicano 13
backtowork 13
philippe 13
qpuc 13
jaur����s 13
andrerossinot 13
freethepress 13
bahai 13
maislemotgestedansuntitredechanson 13
l�� 13
muguet 13
walyfamily 13
thankgod 13
viper 13
occupywallst 13
badgov 13
prospection 13
abstrait 13
meldoesgeorgia 13
stosur 13
brief 13
umppoubelle 13
hausse 13
challenger 13
tla 13
kritkrit 13
fckenpp 13
introspection 13
2nd 13
filsapapa 13
list4list 13
chinatown 13
forfaiture 13
methodecou���� 13
conasse 13
h����sitation 13
moda 13
zmalik_zm 13
webby 13
rhume 13
francia2 13
sportbiz 13
topdutop 13
charestdegage 13
encuesta 13
senate 13
reisemagazin 13
biblioth����ques 13
tranchedevie 13
mccain 13
desmatamentozero 13
joiedevivre 13
menteuse 13
savsa 13
feusurmoi 13
libras 13
pigiste 13
d����fiscalisation 13
zambia 13
afk 13
newpp 13
lastnight 13
create 13
nextperience 13
teamcancellation 13
quevilly 13
larcenciel 13
libraries 13
tahr 13
civilwar 13
employerbranding 13
shirt 13
bonanniversairemarvin 13
tutcass 13
alainjupp���� 13
enbref 13
truecolors 12
disneytv 12
jacquesboutet 12
magouillegaucheplurielle 12
saladetomateoignons 12
avosportables 12
apr����sle20cest 12
warriorgirl 12
votoerrazuriz 12
lecent 12
coupspourcoups 12
27ans 12
garba 12
fh2010 12
laverdad 12
websourcing 12
brein 12
corforum 12
podor 12
posthume 12
inventeunsloganalump 12
msante 12
laprog 12
babydaddyshit 12
iwannabethenewpierresalviac 12
gourinette 12
10ansdavances 12
cristinakirchner 12
aperopirate 12
triercescu 12
pamyu 12
jdi 12
noal 12
siollantanofuerapdte 12
ibnabbass 12
justicens 12
mojfwa 12
stopcenizos 12
cuisery 12
reunionislandwantbieber 12
annulationdelapr����sidentielle 12
athleticomadrid 12
lacausedeschiennes 12
coll����geahuntsic 12
lacensurecestmainte 12
oled 12
libel 12
montella 12
happybdaypierre 12
primaverasevillana 12
acfas2012 12
trouverunjob 12
trillard 12
webagency 12
circo6802 12
ags 12
deloitteobi 12
caf����mobile 12
flotoir 12
psirr 12
boulestin 12
emploiftv 12
howardcarter 12
mercidelecom 12
minidebconf 12
caracol 12
esd 12
ifex 12
filmmischiati 12
eltigrecolombiano 12
paralys����e 12
parolesdepro 12
num���� 12
mercidecomprendre 12
15juin 12
joissainsmasini 12
faudrapassetromper 12
freeyouness 12
cestcalej 12
bulleogier 12
ellenousprendpourdescons 12
ballaro 12
livestreamkittens 12
paralympiques 12
puisrouge 12
welovexmjx 12
quell����che 12
jesuisn��������aixetjaihonte 12
veritobxl 12
dany 12
quisesouvient 12
ripmauricesendak 12
jalilinstagram 12
telef����nica 12
schmutzundgeld 12
patagoniasinrepresas 12
tweetcanin 12
nazisno 12
tremontiproject 12
puddingfh 12
londonmarathon 12
voldedonn����es 12
ran����on 12
fierdemonpresident 12
thiaroye 12
democratieapaise 12
m����cherebelle 12
noncen 12
noncenestpasmonpr����sident 12
kpn 12
queldommage 12
hola 12
bankpissoir 12
kurf����rsten 12
aeemum 12
impossibleconver 12
passionbarbus 12
ilfaut����trefoupourparler����yassine 12
unhogarparadosto 12
�������������_����������������_��������_������������_����������������� 12
desnonament 12
rajoydelincuente 12
senotasesiente 12
parlamentib 12
paslephysiquemaisbon 12
vousallezrendreauwatibsquiappartientauwatib 12
sipudieramegustaria 12
itsawesomewhen 12
loz 12
st����abannir 12
appeldu18juin 12
startv 12
kanald 12
showtv 12
luisamarantoperea 12
chutemarseille 12
nayl 12
balledanslecrane 12
sansha 12
coder����satwitter 12
jaimeraietreunmecpour 12
putti 12
ekvoetbal 12
enjuinonvoteump 12
enju 12
tuitadas 12
franceapais����e 12
la7tv 12
fiscfuck 12
35_60_1700_20 12
londres2 12
jos����phineangegardien 12
digitaldiaries 12
dama 12
bonjourbureau 12
denisrobert 12
iguanacafe 12
dataharvest 12
siwonelf 12
sg12 12
coteivoire 12
bildt 12
eyeem 12
ammini 12
datapublica 12
19bh 12
delphinebatho 12
fabrique 12
roumanoff 12
paslesmemevaleurs 12
saveusydjobs 12
fabula_acta 12
lechangementilcommencemaintenant 12
escadrille 12
sarkojug���� 12
circo7703 12
omgim 12
����tatdegr����ce 12
lamajor 12
laprisonpour 12
boeingboeing 12
m����l 12
hollandecasu 12
schyz 12
nykvsmia 12
pasdanslamerde 12
tullelive 12
lavictoir 12
changementdambiance 12
pasmaconceptiondujournalisme 12
pierreberg���� 12
franciasocialista 12
editionspeciale 12
retra 12
pareffraction 12
majeurenlair 12
espritr����publicain 12
socialismedemerde 12
graciasiv 12
fenneczd����put���� 12
fuckhollande 12
alergie 12
envidiadefrancia 12
vualatv 12
cop����vadire 12
standardrausch 12
mm2012 12
lavictoirecmaintenant 12
gu����rir 12
lafoliedesgrandeurs 12
pourbagher 12
ellelamettraauprochainmariagedecarla 12
chutzpah 12
metzicimetz 12
domingo 12
gazdesc 12
jfcope 12
jerendhommage 12
icilo 12
fhollan 12
dansmonbureaudevote 12
spectacteur 12
masochiste 12
taser 12
freena 12
sanctum 12
sisal 12
directrfi 12
professions 12
flunch 12
srb0605 12
tochigi 12
ann����esbonheur 12
intervsmilan 12
affluenza 12
cincinnati 12
chelles 12
lafrancefraude 12
hizbullah 12
pharmacie2012 12
greece201 12
tweetm����t����o 12
6maijevotens 12
candidatsdesric 12
html5pr����sidentielle 12
lematin 12
trollmood 12
chiotti 12
esodati 12
lancerdenain 12
deuxheuresplustot 12
prodi 12
ireport 12
motor 12
blaguesex 12
dansletemp 12
trasplantedepulm����nparakony 12
recentrernotreavenir 12
trevidic 12
tbs 12
bar����������a 12
radiovictoire 12
onnestpascouche 12
cyberstrategy 12
syst����med 12
globaltt 12
hol�� 12
lovens 12
concertforcharity 12
lossbo 12
ecartminime 12
leodagan 12
voternicolassarkozy 12
goldenvoice 12
xavierdolan 12
nouvellecal����donie 12
montecarlo2012 12
aubled 12
indianpalace 12
r����sistant 12
bestcoach 12
phillies 12
amalyais 12
delon 12
fhimposteur 12
iphonemag 12
catchattack 12
faussepub 12
justathought 12
sitoi 12
bloodynightcon2 12
onoublierien 12
supremecourt 12
fltdm 12
youss 12
dizihd 12
diziadresi 12
icilondre 12
lavieautaff 12
vegetarisch 12
festivaldellatv 12
benayoun 12
circulationcirculairedelinfor 12
picqu���� 12
laff 12
2nddegr���� 12
alhyetlouisenfinale 12
ohayo 12
amloser����presidente 12
hollandeatulle 12
jerespectele 12
21avril2002 12
colours 12
surdit���� 12
avecswarozy 12
bisonfute 12
bpdch 12
chateauneuflesmartigues 12
compliqu���� 12
beatla 12
luc 12
goodmorningvietnam 12
radioliberty 12
visituganda 12
padres 12
f����tedeliris 12
late 12
observatorio 12
placebo 12
marinafo����s 12
nonjdemande 12
d����gagez 12
etoile 12
svenvath 12
ducos 12
radionova 12
baldelli 12
petitequestion 12
peoplewitness 12
milleans 12
marcaespa����a 12
investitures 12
kellyslater 12
mcc 12
spread 12
instago 12
gir 12
birth 12
cityville 12
gabes 12
maria 12
reprises 12
gang_family 12
blackmicmac 12
lanouvellefrance 12
lockout 12
livejazzfest 12
rancune 12
sisarkozyd����gage 12
cenestpasuneblague 12
copie 12
fund 12
etampes 12
powa 12
paron 12
tengodebilidadpor 12
dems 12
banken 12
mcarip 12
udes 12
ffsuperhero 12
magny 12
lejt 12
julliard 12
monet 12
lostintheworld 12
unechansonavectulle 12
sarkatapulte 12
ambientmarketing 12
sarkod����gages 12
carter 12
jhonymalouf 12
agsp����ciale 12
c����ncer 12
char 12
nevoustrompezpasdadversaire 12
eportfolio 12
mariefrance 12
bounty 12
thiriez 12
psvitafr 12
verdo 12
3maipub 12
mg 12
ihwc 12
teamchukilandia 12
����lu 12
gerber 12
10twittosquetunoublierasjamais 12
foreveryoung 12
athen 12
choisyleroi 12
syssec 12
christophelambert 12
snack 12
jesuisfierdertededroite 12
malika 12
larbins 12
civilisations 12
toiaussisoisenretard 12
teammusic 12
jevotenicolassarko 12
yaatal 12
chrysler 12
stop����laviolence 12
soustitre 12
presstalis 12
sablesdolonnes 12
teamclash 12
mariegalante 12
fontainebleau 12
indignes 12
futureofmoney 12
ntv 12
anticapi 12
ulule 12
lemaijevotens 12
bondage 12
vetp 12
ncwien12 12
montezemolo 12
magazines 12
retoursurterre 12
palmer 12
proust 12
cicr 12
immigrationdubai 12
alwakrah 12
twithaiku 12
crossfingers 12
pragma 12
compteavecdesmorceaux 12
diehard 12
christ 12
carteblanche 12
jevousaicompris 12
happybdayjudi 12
clemenceau 12
pkk 12
tricheurs 12
d����classification 12
m����diocratie 12
cuentamequesesiente 12
eux 12
entomophagie 12
grey 12
majoritesilencieuse 12
paidsearch 12
domiciliation 12
ncaa 12
medievalpickuplines 12
popcorner 12
westernsahara 12
post 12
acampad 12
morton 12
tchuipps 12
theroots 12
tacleocou 12
lesbienne 12
lebronjames 12
trollman 12
psychiatrique 12
balenciagastew 12
tullecentredumonde 12
ucad 12
webd 12
octogon 12
patriotact 12
boat 12
loversrock 12
bear 12
shababalmanama 12
serps 12
laminutegeek 12
infoutile 12
idc 12
polca 12
lastcall 12
moli����re 12
communitycommunity 12
12m1 12
laforceg 12
mediaprism 12
emelec 12
afab 12
dataconnexions 12
afghanwomen 12
urbanfoot 12
pf 12
d����sseldorf 12
avengers2 12
languede 12
bollinger 12
teamstark 12
aime 12
������������������������������������������������������������������������������ 12
mncp 12
slip 12
tweetfriends 12
bron 12
howimetyourmother 12
pr����sage 12
milesdavis 12
noird����sir 12
rcl 12
crysis3 12
t����l����ph����rique 12
juin2012 12
fleursdebach 12
desperatehousehusbands 12
santanch���� 12
fhf 12
infinitize 12
askbieber 12
ouganda 12
katara 12
coop����rative 12
redshow 12
envo 12
tb 12
tesonline 12
bbva 12
incident 12
tweetvia 12
qp 12
journalistrights 12
boulanger 12
opencamera 12
n����o 12
youmademyday 12
victorganise 12
franceen2edivision 12
drives 12
justdoit 12
punchlinedujour 12
keolis 12
fanpage 12
pr����dictions 12
clc 12
loque 12
traitrise 12
escape 12
allerco 12
fh2012procuration 12
leserpentsemortlaqueue 12
bulgaria 12
afghanistantuesday 12
keywords 12
mqrf 12
actagainstacta 12
upian 12
teub���� 12
assadcrimes 12
breitling 12
unc 12
grandgeneve 12
g����n����tique 12
ekolympia 12
bethesda 12
petitbonheur 12
marketingterritorial 12
hach 12
kanye 12
vfb 12
baccarat 12
trucdefou 12
launch 12
perigord 12
rapt 12
analyses 12
bootstrap 12
newmorning 12
criducoeur 12
jetaquine 12
loulou 12
novaeuropa 12
droitepopulaire 12
soulag����e 12
carabobo 12
bergamo 12
gen 12
bugbrother 12
assises 12
toledo 12
oldies 12
acp 12
consutant 12
hitech 12
circulaires 12
outaouais 12
canpol 12
����mergents 12
bcyconso 12
eccehomo 12
openspace 12
relirelespapiers 12
hollandistes 12
eutitulares 12
g����n����ral 12
duckface 12
stallone 12
sialavida 12
monnaies 12
neworleans 12
surprisesurprise 12
vismaviedecm 12
bundesbank 12
lln 12
lbespc 12
huffpost 12
expressyo 12
cop 12
cds 12
60 12
japanesegrooves 12
stadefrance 12
countries 12
william 12
nouveaubillet 12
m����di 12
rfiactualidad 12
verticalroad 12
nogov 12
g����n����ration 12
avocatdudiable 12
rednation 12
pushbiz 12
tnlogic 12
cqtm 12
signal 12
guadalajara 12
vmadrid 12
imagination 12
onlacherarien 12
verdi 12
evenementlille 12
partir 12
placeauxjeunes 12
trance 12
dothemath 12
seul 12
carlin 12
biology 12
bustaflex 12
missiles 12
tdg 12
midipyrenees 12
aftonbladet 12
amalfitano 12
pestepowa 12
webapps 12
harley 12
arag����n 12
rit 12
po����sielatine 12
����������������������������_������������_���������������������� 12
etcapersonneneledit 12
jaileseum 12
normale 12
attentiondanger 12
nsabb 12
caf����journal 12
lesguignolsdelinfo 12
wwwcdorg 12
bill����re 12
zliten 12
allodocteurs 12
caroline 12
tbt 12
gobiernodimisi����n 12
s����curit����enligne 12
spo 12
sapjobs 12
contemporary 12
timoshenko 12
falseflag 12
normalement 12
comassoc 12
mesrq 12
wizkhalifa 12
heartattack 12
articulate 12
���������_������������������������� 12
kimjongun 12
blacknews 12
listening 12
confessionnight 12
bikes 12
naxos 12
netprof 12
aboyfriendshouldalways 12
venezue 12
costarica 12
jaimepaslesmecs 12
����������������_���������������������� 12
pfffffff 12
nerevolution 12
us2012 12
rassdalg 12
toutcatoutca 12
justeunpeu 12
bisouxx 12
cgpeyton 12
binche 12
o����vaton 12
pouah 12
alala 12
idole 12
lasrt 12
drought 12
francebleutoulouse 12
����lmeister 12
���������������������_����������������������������������_2012 12
desolant 12
alive 12
kaoubak 12
devoirdecitoyen 12
notbad 12
versqu����bec 12
barrederire 12
xanax 12
pitre 12
konesans 12
mouahah 12
monr����ve 12
duplex 12
rirejaune 12
jmedisais 12
ejl 12
vlc 12
needhelp 12
jutarnjagimnastika 12
lumbroso 12
nieuwe 12
asselineau 12
prochoice 12
onsed����tend 12
sinaloa 12
vc 12
absolument 12
flyer 12
occupyisrael 12
m����rignac 12
leather 12
d����sintox 12
occitan 12
gourmet 12
shareables 12
iu 12
sanchez 12
republican 12
b����le3 12
chateauroux 12
dubizzle 12
carthage 12
ubu 12
gameloft 12
courtsm����trages 12
vols 12
einstein 12
cartier 12
ehess 12
debrief 12
fuyons 12
enmanque 12
ralliements 12
03 12
je6maijevotens 12
����ditocrates 12
chewinggum 12
casanova 12
motdelafin 12
gester 12
choque 12
houhou 12
davidcarroll 12
anthropology 12
cassetoipauv 12
mouahahahaha 12
pendant 12
artichauts 12
eurgbp 12
irr����prochable 12
rebellion 12
avx 12
nsexplos����endirect 12
figuredestyle 12
alarabiyaenglish 12
proportionnelle 12
insee 12
godbless 12
thedecision 12
phrasesdud����ba 12
cdeao 12
pluies 12
arroseurarrose 12
tory 12
pasdou���� 12
photovoltaique 12
vannepourri 12
jaimepasleflamby 12
quellearrogance 12
framasoft 12
about 12
300 12
thai 12
maischut 12
stopdrones 12
sujetserieux 12
mexicanos 12
_paradise_ 12
r����ciprocit���� 12
supacombo 12
bighoops 12
etranger 12
mels 12
deboussole 12
alerterouge 12
panamestateofmind 12
gateau 12
mada 12
retention 12
jevomis 12
franchement 12
circulairegu����ant 12
twopack 12
parolesparoles 12
str 12
patrice 12
mercifrancois 12
polen 12
rentabilit���� 12
copieur 12
monchat 12
bient����t 12
splendide 12
bonnevanne 12
passuivi 12
carry 12
merveilledelatechnologie 12
kifkif 12
fise 12
n����gociation 12
lynchage 12
viedeprof 12
sarkozigzag 12
grosset����te 12
incomprehensible 12
portenawak 12
autoportrait 12
gogunners 12
finalementnonpasavecsarkozydutout 12
airsarkoone 12
jorda 12
fete 12
antwerpen 12
danslesdents 12
d����butant 12
doudou 12
fdgl����gislatives2012 12
karashi 12
venezpasfamily 12
maitrecapello 12
panam 12
croco 12
myst����res 12
pasledebat 12
iacq 12
agentdouble 12
houmous 12
bogoss 12
nic 12
barthes 12
toscana 12
hippie 12
devops 12
lengletnost 12
questions 12
gestiondeladette 12
tautologie 12
antiseche 12
desespere 12
stup����fi���� 12
branchez 12
insolence 12
enallemagne 12
ripostepart 12
ehoui 12
dialoguesocial 12
pano 12
quidemontequi 12
nomoney 12
lemensonge 12
exportation 12
ouinouin 12
cestaffreux 12
blagues 12
projet365 12
somuchwin 12
highfive 12
jepleurederire 12
lavraievie 12
cook 12
pslille 12
end����sordre 12
onestla 12
perrin 12
lapalissade 12
debat2 12
cabella 12
edebat 12
blaguedusoir 12
hollandefail 12
pipi 12
multitasking 12
sarkopipeau 12
junkie 12
����������������_���������������������������������������� 12
scanner 12
derechoshumanos 12
pmshithead 12
etatdeslieux 12
actualidad 12
athome 12
dyslexie 12
benjaminlancar 12
vieillefrance 12
pure360 12
t����tedecul 12
ouletipunch 12
onjoueletitre 12
vinyl 12
rep����blica 12
leinster 12
merite 12
fairpride 12
zoom 12
uniondelagauche 12
astrologie 12
quitus 12
forums 12
����avasaigner 12
francefor 12
ericwoerth 12
etatdesprit 12
petitgar����on 12
noaa 12
pasd 12
noraj 12
atalanta 12
fridayalo 12
teamflamby 12
iznogoud 12
pirlo 12
naturaleza 12
troudem����moire 12
lescarottessontcuites 12
so90s 12
vayavoirdusport 12
footnational 12
onip 12
reportlive 12
ales 12
jfc 12
ffr 12
satire 12
journalismedinvestigation 12
obey 12
freedomscore 12
jewel 12
cantelou 12
tierslivre 12
knol 12
hell 12
roboalmalaga 12
jyetais 12
rivoluzione 12
cestchaud 12
microcredit 12
cooper 12
assurances 12
exemplaire 12
cacommencemal 12
bromance 12
boucemissaire 12
limoux 12
pearltrees 12
sharethelove 12
francesolidaire 12
invasionconcert 12
nguemo 12
telemedicine 12
filesharing 12
for����abar����a 12
ledbat 12
hmm 12
lebonhashtag 12
fourbe 12
jtfrance2 12
tokiohotel 12
lablaguedujour 12
capcom 12
dialogue 12
timetoeat 12
examen 12
smartercommerce 12
batterie 12
ios6 12
touriste 12
actuweb 12
hohoho 12
tweetcurieux 12
criminalminds 12
1010t10 12
scorpions 12
ennahda 12
ausol 12
onenparleoupas 12
edreform 12
perbet 12
vignobles 12
libert����presse 12
jevoteblanc 12
crepuq 12
shia 12
bzhlab 12
kyiv 12
blaguecarambar 12
tec 12
nobrain 12
cestballot 12
forumphp 12
seriestv 12
ucrania 12
bigmac 12
lechangementcesturgent 12
valencienne 12
stark 12
forcesdelesprit 12
conseildujour 12
sandwichs 12
n_km 12
superheros 12
sortonsle 12
laverite 12
channel 12
clearstream 12
fooding 12
sarkoblabla 12
madoff 12
hillary 12
ligne2 12
xen 12
catherine 12
debatapero 12
catvertising 12
����������������������������_�������������������������������������������� 12
illegal 12
finaledahoam 12
invader 12
teleperformance 12
peugeotaulnay 12
lafonderie_idf 12
paperli 12
opnewblood 12
dan 12
wolfsburg 12
freeware 12
codigosqr 12
olol 12
jay 12
cestpasfacile 12
vehicles 12
bornvillain 12
occupywalls 12
infograf����a 12
mafieux 12
harryfact 12
script 12
aljazira 12
skg 12
bouddha 12
puceau 12
hantz 12
marcoule 12
iwj_tokyo1 12
starhawk 12
lie 12
fotografie 12
jarrete 12
haute_savoie 12
thehives 12
crude 12
bourdon 12
saintes 12
allg����u 12
ouimaisnon 12
paiementmobile 12
trackmania 12
umpoubelle 12
boorlo 12
liby 12
vivre 12
feb1 12
twapero 12
roel 12
bobigny 12
croatie 12
360 12
manipulateurs 12
kiko 12
essie 12
jaieupeur 12
tum����tonnes 12
annonces 12
leseleves 12
broadband 12
ironiedusort 12
whistle 12
benedictcumberbatch 12
dechets 12
teammarinelepenforever 12
yumyum 12
eniso 12
holyshit 12
pertedem����moire 12
bradleymanning 12
nishinippon 12
kindletouch 12
hunt 12
anzoategui 12
jmlepen 12
vieillesse 12
mesphotos 12
closer 12
rhodes 12
saison 12
maintien 12
lasalle 12
mrap 12
followmasivop 12
bbcinbrief 12
skull 12
camille 12
ul 12
f22 12
lovestory 12
insat 12
chante 12
petitspois 12
tech24 12
urbanism 12
orvault 12
clashs 12
edqc 12
matign 12
lesgoutsetlescouleurs 12
dictators 12
valor 12
osaka 12
helbert 12
infoouintox 12
arabmoney 12
lesjalouxvontmaigrir 12
tpe2012 12
pinkfridaytour 12
elbaradei 12
vd 12
bengui 12
teamjuriste 12
daughter 12
picframe 12
blanche 12
tweetbisou 12
hour 12
campbell 12
15march 12
elchab 12
cereq 12
evjf 12
opi 12
torchwood 12
ridiculous 12
ffe 12
nginx 12
clap 12
markzuckerberg 12
canonical 12
moederdag 12
eedd 12
civau 12
tube 12
tdlt 12
marioland 12
faut 12
killuminati 12
goodtime 12
trait����delisbonne 12
����quitation 12
hortefeu 12
pr����monition 12
parlementaires 12
f����tedesm����res 12
larage 12
leba 12
hollister 12
trick 12
sensuels 12
frootloops 12
dealwithit 12
valeur 12
metoo 12
ldbsa 12
arabaspring 12
bastacasta 12
leblogfc 12
scorsese 12
izilife 12
lab���� 12
sinmiedo 12
pitch 12
allergique 12
dk 12
moombahton 12
lafrancelibre 12
troplong 12
dansmatl 12
lhopitalquisefoutdelacharit���� 12
soir 12
ccp 12
libanais 12
julienlepers 12
gandhi 12
pornichet 12
photographies 12
suprise 12
checked 12
francesoir 12
geekinside 12
nonstop 12
gong 12
civ20 12
garfield 12
stage2 12
humanistes 12
kgb 12
eventprofs 12
dar 12
assurance_vie 12
remake 12
reader 12
forest 12
tourismus 12
musterdermacht 12
pourchanger 12
burlesque 12
yulsant���� 12
waw 12
bibi 12
sauvonslafrance 12
gangstagumbo 12
nuwave 12
notieneprecio 12
decalage 12
malbouffe 12
nycbaby 12
campagnedecaniveau 12
seriesmania 12
consolation 12
teamscrewhead 12
lesgrandsespritsserencontrent 12
llcm 12
tnlabs 12
hastings 12
lisboa 12
grosmytho 12
ladur����e 12
ons 12
occupyatlanta 12
kikoulol 12
mongodb 12
foutaises 12
booty 12
seminar 12
impact2012 12
tactile 12
trolling 12
csf 12
lesexpertse1 12
savetheamazon 12
pyr����n����es 12
escalade 12
101 12
d����plorable 12
������������_�������������������������������� 12
r����fugi����s 12
trister����alit���� 12
chassealangu 12
digitalrecruitment 12
gangsta 12
rmc_gg 12
reindustrialisation 12
chanceuse 12
npt 12
scbastia 12
betise 12
petroplus 12
bite 12
commedhabitude 12
bourreur 12
flippe 12
homoparentalit���� 12
retourenenfance 12
ibmpuresystems 12
jeunesactifs 12
jeunesump 12
islamist 12
jedisnonasarkozy 12
sosialbudaya 12
404 12
dulery 12
degueulasse 12
b16 12
navigation 12
danube 12
cookiesteam 12
r����f����rence 12
survintuesday 12
5mai 12
keuchonne 12
avoirlechicdevivredecale 12
cunnilinguisme 12
moneymoney 12
metronomy 12
tropcher 12
piqu���� 12
ghm 12
rossel 12
jr 12
pleasure 12
elgin 12
fau 12
fran����aises 12
maxpayne 12
greatbritain 12
opensenato 12
velodrome 12
gr���� 12
moviesaddict 12
phot 12
orthophonietoujoursplusloin 12
gmst 12
nocensure 12
ophl 12
cadremploi 12
haraldschmidt 12
tobin 12
xubuntu 12
just 12
soir����e����lectorale 12
smbc 12
r����ductions 12
gastronomiz 12
choquer 12
farcs 12
amiga 12
monopole 12
hackathon 12
usj 12
urbain 12
mydream 12
pdx 12
dernierelignedroite 12
occupychicago 12
lille1 12
cartographie 12
socialismisdead 12
communications 12
accouchement 12
penal 12
mantra 12
d����guisements 12
pigasse 12
clohars 12
soundtest 12
nomnomnom 12
civblog 12
am����lie 12
economist 12
cross 12
resume 12
s����jour 12
omarabushalal 12
lts 12
vecu 12
sceptique 12
bhopal 12
jolicloudme 12
payment 12
tweethoraire 12
lyme 12
no_bullshit 12
poc 12
ultimate 12
latotale 12
nothing 12
niche 12
interlude 12
ferrero 12
circo3702 12
comp����tition 12
twitterland 12
borderline 12
nikkei 12
gachis 12
jma 12
orne61 12
kadafhi 12
mall 12
digitalcollisions 12
z����rich 12
socialo 12
promotions 12
pack 12
��������������������_���������������� 12
rhooo 12
morales 12
urdangar����n 12
80 12
tyga 12
cestpasevident 12
leduel 12
conventiontrait����acte 12
ehoh 12
duras 12
navigateurs 12
toutaf���� 12
yoo 12
jericho 12
earlybird 12
dolby 12
e3teqal 12
iseeyou 12
echographie 12
b����chir 12
genesis 12
voldemort 12
michoacan 12
optique 12
hyposlide 12
uchupnews 12
levinence 12
decision 12
scorpios 12
comparatif 12
sometimesigetsickof 12
youknow 12
bofbof 12
audiotuts 12
kati 12
tests 12
dap 12
biographie 12
cartedecr����dit 12
coupon 12
qualit����relationnelle 12
onpoli 12
feusureux 12
hungerstrikers 12
pittsburgh 12
touaregs 12
fatiguee 12
lakersnation 12
and 12
succ����s 12
racist 12
megauplaod 12
����������������������������_2012 12
oncroitrever 12
thetruth 12
leer 12
redaction 12
irbid 12
verizon 12
auditinterne 12
connecttheleft 12
occupyla 12
cdnpol 12
jankovic 12
d����linquance 12
d����fiscalisable 12
lightroom 12
teamlesbian 12
seconddegr���� 12
frpr 12
m����diath����que 12
deephouse 12
jfa 12
sportsnewsrss 12
soyonsfous 12
heathrow 12
taxchurches 12
kawait 12
creativecloud 12
variante 12
������������������������������������_���������������������������� 12
gomez 12
soutienmarineturchi 12
sexuallyharassing 12
umpf_haine 12
teamknicks 12
habile 12
cj 12
maybe 12
viols 12
typeyournamewithoutvowels 12
mesures 12
cina 12
nouveauministreculture 11
mariagep 11
nicolasdecr����cy 11
askdems 11
plandereformas2012 11
smallsoldiers 11
bodin 11
senkore 11
libert����_d_expression 11
eudigitalpulse 11
lecentrepourl 11
tafkak 11
proudtobealittlemonster 11
soshfaitsoncine 11
telek 11
sloganump 11
circo3106 11
gdid 11
irsc 11
nukesout 11
volkshymne 11
peteaucul 11
jaimepaslagourde 11
disturbinglyon 11
frontrenvers���� 11
hollandetv 11
wannabeyourdog 11
eurzone 11
r����publ 11
30secondmom 11
howtogetrejected 11
marysse 11
g����n����ration97 11
avaldereuil 11
teambondy 11
sassoon 11
jdg2012 11
vidal_sassoon 11
reussirlait 11
graciastigreyperea 11
lagross 11
allostreaming 11
����mulation 11
ecotrip3ans 11
����consommersansmod����ration 11
grevegenerale 11
nadined����put����e 11
kuster 11
13sw 11
v����niz����los 11
saubatte 11
p����rol 11
socialmatic 11
amoilepou 11
bioshock 11
wehoperihannawillbebetter 11
cassiop����e 11
bionique 11
agencechamarel 11
francop 11
plastiques 11
expressiontwitter 11
eltigre 11
isrc 11
sosplannacionalsida 11
collet 11
jes 11
monasm 11
equalityforall 11
worldlupusday 11
toiaussijouelaumpl 11
simeone 11
9maifetedeleurope 11
facteurpub 11
freetorrent 11
popay����n 11
guadeloup����enne 11
gleeprom 11
desafioguarana 11
circo7801 11
steuerling 11
askmichelle 11
tmg 11
sarkozypreside 11
kawcomprenn 11
tellemen 11
livche 11
agedeglace 11
sarkof 11
pina 11
p����dophile 11
ripang����line 11
grevedelafaimsauvage 11
dansmonbain 11
s����quenced����frisage 11
cr����onsnosdictons 11
asmussen 11
riocuervo 11
francoisnormal 11
matchdimpro 11
uncharterpourbes 11
ripsendak 11
geminiani 11
campagneenfanfare 11
chauffard 11
sarkozynotrepr����sident 11
wherethewildthingsare 11
listenoire 11
logiquequoi 11
newtreaty 11
wdd2012 11
commerzbank 11
le8mai 11
heraldodearagon 11
impossibledenepasyetre 11
poaching 11
soldatinconnu 11
opposition2 11
gosier 11
metontour 11
bedrock 11
ete 11
gueri 11
putaindeconcert 11
sitencujong 11
isuppo 11
rennes_montpellier 11
paris1ere 11
salvemosalcaja3 11
kellythomas 11
votedesimmigr����s 11
enjuinjevoteps 11
soya 11
lass���� 11
jenemenremetspas 11
hackingfashion 11
hackinpeace 11
holabucarest 11
polcdq 11
tweetmusic 11
10demayo 11
jidha 11
g����n����rationmannequin 11
kitsun���� 11
chicharito 11
sansriendemanderen����change 11
sortilege 11
onvaladorer 11
breizhentropy 11
virginiecaprice 11
iopretendodignita 11
coop����ration 11
ilfautpositiver 11
fpp 11
onestrassur���� 11
division1 11
plasil 11
whitneyhouston 11
congreso 11
isabellebalkany 11
jouano 11
phase2 11
circo7509 11
afterfrance 11
passation_de_pouvoirs 11
bisousbonnesoir����e 11
unnouv 11
lulureturn 11
lemeilleurdentrenous 11
cene 11
molobolo 11
laviedegauche 11
cursosveranounia 11
roussillon 11
dramedu7mai 11
israelinside 11
cesunmauvaisreve 11
presidentmentant 11
bsdcan 11
manamasouq 11
lavraiecri 11
dit 11
boudoucorrupto 11
esmomentodem����xico 11
prisonniers 11
manam 11
cinqansces 11
90enqu����tes 11
resurgir 11
igersbahrain 11
swatch_watches 11
bahrainfist 11
jidhaf 11
lecha 11
boitedeneufs 11
mailly 11
jaimesarko 11
jmg 11
falconhollande 11
howhigh 11
mercicyril 11
instruire 11
terzastella 11
bolazec 11
d����pucelage 11
jugedinstruction 11
stopump 11
hollandre 11
inter_milan 11
loveislove 11
francaismaispasfrancois 11
benchmarking 11
journalismederemplissage 11
opfreex 11
kaoubakreporter 11
nicholassarkozypro 11
elwatan 11
hollandev 11
vanves 11
unfollowmassif 11
francoishollandepresident 11
hollandelenouveaupr����sident 11
umweltschutz 11
10defectosquetengo 11
pointroute 11
20h00myass 11
radiobce 11
bol 11
allezenenfer 11
tweetvieillesblagues 11
paill���� 11
trollsohard 11
lemondevoteaujourdhui 11
lagaucheagagn���� 11
droledepoque 11
nereviensjamais 11
empiezaatemblarpenanieto 11
adakar 11
onnel����che 11
wewanttokiohotelnewalbum 11
happybirthdaycaliforniakingbed 11
gijoe 11
edld����faite 11
vous����tesuneho 11
sondagesetreunionsconsommateurs 11
tawakkulkarman 11
maillothome 11
tesmonhomme 11
sijetaisunestar 11
dfb 11
rassemblem 11
elys���� 11
dufric 11
excitenews 11
explosions 11
dzeko 11
chaperonrouge 11
freehamza 11
10chosesasavoirsurlui 11
j����go 11
10choseasavoirsurmoi 11
ententedemarde 11
elys����e201 11
saudi_embassy_aus24 11
aguero 11
gpmoto 11
ticketcaisse 11
paseluetselajoued����j����legrosmou 11
lad����mocratiecestaussicrierfortsesconvictions 11
laibya 11
dayoff 11
luckylife 11
lacourneuve 11
ind����niable 11
privas 11
eure 11
lmsl 11
balcon 11
churchmessage 11
bonneconscience 11
adieunkm 11
adieuhenri 11
adieufrederic 11
adieueric 11
jaivot���� 11
comicon 11
jemesou 11
saintmitrelesremparts 11
videovintage 11
toiaussitweetcommebiebergasmers 11
jeme 11
wearethe99 11
eurodisney 11
faulfiguren 11
pr����sagefavorable 11
amloganadebate 11
dtp 11
pasdemain 11
s����rillon 11
paranomagazine 11
tweetoffpourdebon 11
f����camp 11
votezeliminez 11
epnmiente 11
ayem 11
outremers 11
bafbynight 11
efsf 11
sh2012 11
frenchbelieber 11
aimhigh 11
knucks 11
thetelliershow 11
mutu 11
nagios 11
puppet 11
jeltepreuvetypebacterminales 11
adorablegirl 11
ripbooba 11
victoiredenicolassarkozy 11
replacepotterquoteswithpineapple 11
mascherano 11
fermaregreenhill 11
thevoic 11
coophostile 11
uhainep 11
ikissedagirl 11
onjase 11
overthelimit 11
carlafaitle 11
tauxdeparticipation 11
blaguecarmabar 11
risotto 11
eltiempo 11
epheremide 11
texashomesweethome 11
w������������������������ 11
h4cked 11
soniamissyou 11
cif 11
articlel49 11
trotskistes 11
thatsoundsgoood 11
kharkov 11
ramires 11
chelsealiverpool 11
suspicions 11
forstergamble 11
teambubar 11
c����sium 11
pickupline 11
stojanovicfamily 11
sarkofraude 11
orgie 11
moranole7mai 11
betheone 11
pourquivsvotez 11
saoul 11
happybdaythekill 11
unepens����e 11
pcinpact 11
lafrancedeladiversit���� 11
teamgerrard 11
landairrock 11
soproudofyou 11
unibail 11
prototypes 11
fatwa 11
ptdeburnie 11
nieuw 11
enl����vement 11
ilovebeingabelieberbecause 11
photoshoot 11
forzaferrari 11
replacekatysongswithcandy 11
sefossigiovane 11
ecohabitat 11
soug_aljomaa 11
libyaelection2012 11
bouches 11
urgen 11
radiotirana 11
sabadomagazine 11
develop 11
shower 11
c2mtl 11
larouste 11
lahure 11
donatingtweets 11
kokel 11
manifvi 11
newyorkcity 11
unvraimartiniquais 11
findecampagneofficielle 11
fluminense 11
jrg 11
jimihendrix 11
madeinchelsea 11
santementale 11
d����nen 11
acamp 11
other 11
d35 11
radiodonrvm 11
project366 11
ndrangheta 11
species 11
tahuu 11
ouvrier 11
parabl 11
freeze 11
econ 11
vendreditou 11
cotillons 11
harryslaw 11
bienjou����mongars 11
circo7518 11
simplement 11
questioninutile 11
13congr����sppc 11
swisslife 11
etcaveutdiriger 11
99 11
cavaillon 11
p����nalit���� 11
enquetedaction 11
wfb 11
fina 11
ummah 11
monbo 11
unity3d 11
sk 11
impitoyable 11
����abalance����paris 11
melun 11
willkommen 11
stalingra 11
79 11
lnb 11
jeudico 11
minimalist 11
habbointernational 11
kitch 11
fanart 11
ekel 11
senebasket 11
simples 11
toiaussid 11
laser 11
sabo 11
gaucheennemiehistoriqu 11
volgers 11
teamcab 11
nefollowers 11
movement 11
dicohollande 11
onestmalbarr���� 11
turbine 11
degenkolb 11
unfollowsarko����minuit 11
lancement 11
nuwaidrat 11
lesmeufs 11
ath����n����e 11
circo1 11
pernaut 11
jeudemotpourri 11
zahia 11
ramikazejoueasupermeatboy 11
dacia 11
goodriddance 11
malistedes23 11
circuitscourts 11
teamgwada 11
agoco 11
badidea 11
vendrediquestion 11
pasteur 11
grandsoir 11
insultegratos 11
affairen 11
dimancheon 11
newsweek 11
yeshomo 11
tweetpoli 11
apparition 11
wishlist 11
sauvonslesoldattron 11
forthelulz 11
lesvivantsetlesmorts 11
fas 11
vesak 11
tonydize 11
eygis 11
olonne 11
pwned 11
bamakosurseine 11
demimoore 11
del 11
coup����cabrioletroadsterd����couvrable 11
impots2012 11
nousaufn 11
igersbh 11
eraldalab 11
sziget 11
thanx 11
ducray 11
faq 11
lyrique 11
24hessec 11
inexperien 11
citoyenne 11
hirsch 11
bipartisme 11
jakegyllenhaal 11
cfpj 11
utopia 11
charssovi����tiques 11
dimanche6mai 11
brunorogerpetit 11
puriste 11
alezzparissssssss 11
twitterbootstrap 11
improvisation 11
aux 11
apf 11
downwithracism 11
sephoraseriously 11
1bis 11
sqbb 11
lessons 11
merckserono 11
tff 11
lolesque 11
menschenrechte 11
enjoythesilence 11
foi 11
jesaispourquijevote 11
l����onarddevinci 11
aubagne 11
eninja 11
fridayreads 11
iwj_osaka1 11
whoop 11
apsante 11
180 11
vendredisexe 11
desbarresderires 11
ff_special 11
aristegui 11
iranel 11
sieresmexicanorecuerdas 11
realbadman 11
cro 11
mdgs 11
indians 11
lenouvelalbumdelafouine 11
clemenceaupaiesoncine 11
snn 11
vector 11
puke 11
jdeconne 11
sayonara 11
instamatic 11
mis 11
tgod 11
glad 11
enrico 11
tusaisquetesringard 11
consejodeministros 11
����������������_������������������������������������_�������������������� 11
csdp 11
questionsansinteret 11
11usersfacebook 11
bologne 11
teamscred 11
portaaporta 11
faceb 11
1ertour 11
greeks 11
r18 11
avantpremieres 11
friendfeed 11
hammersmith 11
eurofrancor 11
aco 11
agifors 11
canadaworks 11
ecomonday 11
oplulz 11
talkshow 11
advice 11
classical 11
kxl 11
helmutnewton 11
debtcrisis 11
hackernews 11
pcot 11
newark 11
folles 11
freeboobs 11
jazzfest 11
freshcultures 11
auray 11
asot 11
gh12mas1 11
complementdenqu����te 11
fifa13 11
concussion 11
cyn 11
4gtweets 11
teamqatar 11
railway 11
sehla 11
toploisirs 11
gun 11
pymes 11
patrickbruel 11
retenezmoi 11
jcc 11
sidibou 11
ivrogne 11
transnum����riques 11
o_o 11
profetastro 11
teamlose 11
welcomeback 11
voyeur 11
umfba 11
cdn 11
paris11 11
2edegre 11
ann����es80 11
envoy����sp����ciale 11
eheh 11
errani 11
toiaussiprofitedesmiettes 11
envoyespeciale 11
htc_one_s 11
predator 11
nomophobie 11
cre 11
bayroulejaloux 11
exclusivit���� 11
livereport 11
todoeraperfectohastaque 11
sauvezmoi 11
madeira 11
fez 11
cef 11
lechangementcestm 11
pourune 11
ladecisi 11
rep����res 11
reportasspam 11
samsungalaxys3 11
lagrosseerreur 11
laclaquefortepoursarko 11
����������������������������������������� 11
lepanierpaysan 11
bretons 11
gsiii 11
unfao 11
incontournable 11
resource 11
r����publicains 11
teamespritpervers 11
multicultural 11
melechon 11
armoiregate 11
lyc����es 11
interceptor 11
ange 11
federale1 11
uson 11
topfivegreendaysongs 11
rungis 11
dimeco 11
greed 11
olympicstadium 11
nowplayingtrack 11
bhv 11
herg���� 11
wikipad 11
teambayrou 11
lemag 11
rtlsoir 11
mentions 11
ableg 11
mauvaisjoueur 11
poutoux 11
jokkofablab 11
roft 11
groslourd 11
luis 11
baylet 11
galere 11
projectglass 11
property 11
toiaussitweetco 11
zdfplayer 11
tomorrow 11
soundsystem 11
rouyn 11
cuts 11
locateb 11
degauche 11
canalplussport 11
pr����sent 11
alicante 11
studentloans 11
experimental 11
croisagededoigts 11
marchebanlieue 11
06 11
nouakchott 11
backdoor 11
russiatoday 11
brillerensoci����t���� 11
merko 11
president2012 11
okcestmoche 11
termin���� 11
britney 11
d����chet 11
cassation 11
abracadabra 11
sand 11
91 11
tropico 11
melike 11
cuir 11
avecpatrick 11
viteunenouvelledroite 11
crust 11
palerme 11
menage 11
retweeter 11
oxfam 11
cav 11
athle 11
nowdownloading 11
lyonnaise 11
whitehat 11
friendly 11
transat 11
thedoors 11
agissons 11
leblogdudd 11
chenonceau 11
agiletour 11
zeoutside 11
barak 11
�����������������_���������������������� 11
concertfbleu 11
sensation 11
p3 11
simplesassim 11
expositions 11
viedebureau 11
d����v 11
panasonic 11
cese 11
rituel 11
andr����schneider 11
prions 11
sicilia 11
edjing 11
andorre 11
lamenace 11
leerdammer 11
dartytelecom 11
lemensongecestmaint 11
pigeons 11
nabilkaroui 11
le06m 11
m����diasociaux 11
tourn����e 11
glass 11
asi 11
freedumistan 11
toipr����sident 11
666 11
reporting 11
igersdubai 11
firstdaterules 11
embauche 11
qweekr 11
mortdanslefilm 11
plateforme 11
sciamblogs 11
wh 11
racontetonreve 11
voyou 11
seurat3mai 11
teamdouyou 11
vibes 11
playa 11
lebourget 11
scheerenveen 11
francepauvre 11
courseapied 11
dontforget 11
solarimpulse 11
mobilisationg����n����rale 11
cned 11
caserta 11
branlette 11
jeuxvid����os 11
ifttt 11
laredoute 11
castorama 11
copains 11
drinking 11
ceq 11
priceles 11
indecence 11
hellcats 11
onvotesarkozy 11
marshall 11
tiraderodelbote 11
cybercriminalite 11
pressefreiheit 11
alcorcon 11
nacional 11
radios 11
lawyer 11
kitty 11
�����������������������_���������������������_������������������������� 11
ekonomi 11
automne 11
majorelle 11
roquette 11
makkah 11
preview 11
commentfaireunblog 11
selfmade2 11
28mai 11
indi 11
b����b����s 11
instagramyourcity 11
zazzle 11
gaucheunie 11
foreclosure 11
nitendo 11
manifenco 11
theonlinemom 11
footballtweet 11
fueralozada 11
partiquebecois 11
percyjackson 11
�����������������������������������������_����������������������������������� 11
c����l����bronslamasturbationf����minine 11
bagofmoney 11
coldwatercreek 11
fma 11
rapids 11
kapitalismus 11
jdemandejuste 11
incapables 11
iwish 11
sweatdreams 11
radioactivit���� 11
situsaiscomptercommecopp���� 11
antisarkozisme 11
psgboyz 11
r����solution 11
sanantonio 11
jevotes 11
77brfl 11
elleenestcapable 11
ouestcharlie 11
sarkommencerapas 11
sixpiedsdelong 11
bogossitude 11
sarkocestfinit 11
printemps2012 11
maisnon 11
teamorange 11
handicap���� 11
bellenuit 11
jevousjure 11
tweetmacho 11
optic2000 11
hahahahahaha 11
viequotidienne 11
steampunk 11
fave 11
labelleetsesprincespresquecharmants 11
pasdecouilles 11
hirenaully 11
mediter 11
austerit���� 11
keuuur 11
bellvitge 11
stalban 11
vomissures 11
myself 11
capue 11
cupcake 11
starr 11
nursejackie 11
contrehollande 11
quartiersculturels 11
ppgr 11
fontaine 11
intervistato 11
accueil 11
wenrolling 11
paraguay 11
justitie 11
xolos 11
mongarssur 11
source 11
improbable 11
cndp 11
50cent 11
mystery 11
quito 11
mec 11
s04 11
amrouche 11
eevl 11
regensburg 11
workforce 11
bmore 11
laculture 11
ledebrief 11
patap���� 11
tweetdreams 11
laveritesortdelabouchedesenfants 11
potentiel 11
fande 11
internetfreedom 11
partyhard 11
tomates 11
tweetdebatard 11
smith 11
austin 11
pvvmeeuw 11
khadafinancement 11
fautpasledire 11
malprepare 11
dejong 11
dupont 11
cacontinu 11
bbr 11
nerdalert 11
skiptheuse 11
poissons 11
georgestron 11
bully 11
cherchezl 11
infolivetv 11
nomination 11
moipresi 11
bisnisonline 11
scolaire 11
merveilleux 11
brioche 11
bientot 11
votehola 11
tar 11
cc0 11
cteblague 11
questiondeouf 11
regard 11
staracademy 11
d����j��������lu 11
rma 11
pikachuuuuuuuuu 11
cassestoipovcon 11
expertise 11
egologie 11
cass���� 11
communaut 11
arcenciel 11
teamkarcher 11
realit���� 11
prems 11
d����part 11
mindblown 11
onyarrive 11
confusing 11
lacantine 11
r����cup����ration 11
sarkoislamophobe 11
vraiquestion 11
naus����abond 11
etsinon 11
credibilit���� 11
contr����le 11
mercifran����ois 11
territoire 11
ambigu����t���� 11
biquette 11
etsinondehors 11
invasion 11
panpan 11
surhumains 11
carlos 11
chacunsontruc 11
sarkolahonte 11
agorapol 11
seeya 11
unedelib���� 11
corrida 11
2corpsduroi 11
jhallucine 11
pirouettedelamort 11
zoukazes 11
meinstricht 11
industrial 11
maif 11
rassur���� 11
sarkomence 11
relaxation 11
atlantide 11
belami 11
breizhatao 11
jesuisperdue 11
vicieux 11
puant 11
70s 11
bilanboulet 11
sarkopeur 11
2002 11
contrats 11
viensdansuncoll����gequandtuveux 11
publique 11
frenc 11
ecrm 11
missile 11
athlive 11
braindead 11
jemetais 11
clope 11
boulard 11
wikisarko 11
document 11
rep����blicasi 11
nhk24 11
umprozac 11
fs2012 11
bronx 11
lechat 11
lese 11
estocade 11
jus 11
acequilparait 11
h����ritage 11
vivelabelgique 11
flirt 11
jedis����a 11
vanruymbeke 11
usurpateur 11
ciara 11
vespa 11
transportation 11
bollywood 11
sandrinepresident 11
ivoirien 11
ethop 11
jairetrouv����lahausseduprixdugaz 11
grandiose 11
teamtartare 11
le5maijevotehollande 11
mrc2012 11
dreaming 11
brent 11
croquemort 11
audreypulvar 11
����conomieougrammaireilfautchoisir 11
rollex 11
nsout 11
prostate 11
cavatropvite 11
laphrase 11
lechangem 11
rassurezmoi 11
soutine 11
cadre 11
zipades 11
watchout 11
leszipades 11
sarkocasuffi 11
toietmoi 11
bonpoint 11
quivapayerl�� 11
commejedisp 11
vothollande 11
5ans����asuffit 11
penalty 11
badkarma 11
sarkopinocchio 11
assassinscreed 11
levraimatch 11
swissinfo 11
hollandelooser 11
elxnfraud 11
nightlynotable 11
yeg 11
manucure 11
gerbant 11
brouhaha 11
cestceluiquiditquiest 11
csm 11
fixette 11
twitpop 11
cynismefort 11
peuples 11
politiquefiction 11
d����gagens 11
niveau 11
pauvretype 11
bouillant 11
acac 11
votehollade 11
tekb����y����ktrabzonspor 11
d����batpresidentiel 11
soncose 11
litt 11
isra 11
vannesoc 11
eldebate 11
99percent 11
onchasselanguille 11
topchrono 11
messiforthepichichi 11
alhyienn����s 11
ledebut 11
cplp 11
lesenfants 11
cmdiarra 11
cmn 11
striptease 11
revue 11
antiaxe 11
newfollower 11
zizigratteciel 11
onvatousmourir 11
r����seauf 11
suspenseinsoutenable 11
qmjhl 11
ready 11
oupa 11
canardencha����n���� 11
dea 11
disneylandparis 11
deutsch 11
ayew 11
ecp2012 11
socialbiz 11
showbiz 11
lasuitevite 11
tr����svitefhollande 11
xenophobia 11
lameuf 11
electronic 11
spaceinvaders 11
eredivisie 11
mamamia 11
impressive 11
happybirthdayrobertbuckley 11
heureusement 11
badkissingen 11
z_alkhawajastruggle 11
oneverest 11
nnein_kannpf 11
jevousdemandedevousarreter 11
cestfichu 11
goodtoknow 11
pascontente 11
thatswhatshesaid 11
maudit 11
scratch 11
consejo 11
csis 11
jesuisdejadehors 11
sachalechat 11
dolphin 11
derni����re 11
substratepaperpaperboardcardboard 11
pasvrai 11
spectrum 11
poney 11
elsalvador 11
lesi����cle 11
����vendre 11
sushishop 11
searchengine 11
geschenkideen 11
����anesinventepas 11
amywinehouse 11
pure 11
m����chancet���� 11
chr����tien 11
deepstate 11
marketers 11
versicherungsvergleiche 11
bejealous 11
corporation 11
lolcampagne 11
bojay����10a����os 11
newquest 11
quandjetaispetite 11
alsacezvotretable 11
icecream 11
isoc 11
hitmanabsolution 11
evagreen 11
masturbation 11
precision 11
tce 11
samba 11
fatalerror 11
voluntariado 11
ivreich 11
questions����rieuse 11
fla 11
cestbiendommage 11
sarkopeste 11
miseajour 11
surr����alisme 11
psychogeography 11
intemp����ries 11
latronche 11
nocomprendo 11
acapulco 11
maniacs 11
seropo 11
republiqueirr����prochabl 11
truelove 11
tipps 11
artesi 11
freebies 11
nolimit 11
gefco 11
courtmetrage 11
elahly 11
amateurs 11
aurelie 11
ankama 11
playstation3 11
justintimberlake 11
liamhemsworth 11
geoffrey 11
entreprise2 11
eat 11
pea 11
second 11
howait 11
r����veill����re 11
cettefille 11
dansletrain 11
sfo 11
lesrebeus 11
lookvoyages 11
moyen 11
compiegne 11
mdr2012 11
����quit���� 11
automobiles 11
parksandrec 11
falklands 11
familie 11
vectortuts 11
updates 11
radiox 11
clinique 11
tulear 11
radicaux 11
emc 11
ik����a 11
terrasse 11
macbookpro 11
lepetitbonhommeenmousse 11
jlo 11
guerlain 11
bambouh 11
aluminium 11
banqueroute 11
lecnc 11
ascension 11
capdevielle 11
montpel 11
vomit 11
kid 11
fermeture 11
deprimant 11
consumers 11
myfact 11
������������_������������_���������������������������� 11
tran 11
teamconnard 11
lesfous 11
teamlana 11
priorities 11
seeyousoon 11
aubergine 11
arno 11
marinefirst 11
gazette 11
blondeattitude 11
maghrebunited 11
minimum 11
gratuitement 11
administrativedetention 11
d����cal���� 11
spoilers 11
jpegwar 11
benelux2012 11
penly 11
berge 11
gamedev 11
storyofmylife 11
minorityreport 11
nems 11
gibier 11
moyenorient 11
tnw2012 11
feusurlui 11
akp 11
bonnesvannesmag 11
actajp 11
turiaf 11
conflict 11
mondearabe 11
onveut 11
chanteur 11
icic 11
lunchtime 11
grandcorpsmalade 11
emue 11
fashionvictim 11
amicalement 11
toiaussiinventetoiunevie 11
ducalme 11
bouteille 11
dour 11
ndm2012 11
chauvinisme 11
degout���� 11
lesgenssontfous 11
80s 11
galicia 11
haas 11
babies 11
da12data 11
ugh 11
legume 11
beauvoir 11
cvd12 11
twitterroricomuni 11
elej 11
devilinside 11
rivegauche 11
kadhaf 11
malavo 11
micro 11
rh����torique 11
logistics 11
delta 11
dmla 11
007 11
halo 11
smbmtl 11
jaitoutcompris 11
tald����acomohoy 11
am����ricain 11
anonymat 11
extra 11
cfini 11
iphones 11
danielriolo 11
dinde 11
sosexy 11
arcenreve 11
whoruntheworld 11
hungerforfreedom 11
xperias 11
francet����l����vision 11
boringmovies 11
interactif 11
harry 11
entr����e 11
stoneetcharden 11
rdicitoyens 11
vim 11
frontieres 11
lafranceauxfran����ais 11
resumelacampagnedeump 11
lemur 11
bonnespratiques 11
lecouragecestpasmaintenant 11
wato 11
freealajami 11
gms 11
couasnon 11
yessss 11
cobranding 11
religions 11
socio 11
shameless 11
ilemaurice 11
reflection 11
maternite 11
decroissance 11
analyst 11
offdjmix 11
unix 11
missionaccomplie 11
lawl 11
truro 11
clashtweet 11
basstlaurent 11
pasdeprogramme 11
brrrr 11
bonvoyage 11
ssl 11
durex 11
lesratsquittentlenavire 11
taureau 11
steak 11
hollandevssarkozy 11
discussion 11
nini 11
socceraround 11
urgente 11
vcf 11
senna 11
pointstagiaire 11
vuitton 11
jemeledemande 11
talmud 11
letaf 11
npr 11
michaelpalin 11
manquederespect 11
tav����kacroire 11
blurp 11
letest 11
elsasspower 11
tunisi 11
agress����e 11
����������������_ 11
islamiste 11
pentagon 11
vitr���� 11
acide 11
armstrea 11
eed 11
feministes 11
clindoeildujour 11
113 11
mddrrr 11
atget 11
am����ricains 11
unecorde 11
fouet 11
intol����rance 11
bi����res 11
guilty 11
mascotte 11
25jan 11
hardy 11
investiduraand 11
malte 11
publi 11
eating 11
carto 11
openjournalism 11
autocritique 11
stalley 11
biencommun 11
euromillion 11
extraordinaire 11
mondeecoent 11
jmj 11
cath����drale 11
d����bat2mai 11
adj 11
mediaaces 11
cesttrop 11
pq12 11
wildplanet 11
idm 11
france5tv 11
tracefm 11
petitesphrasesdud����bat 11
publicit����s 11
twello 11
flight 11
traamdoc 11
m����lechon 11
sans 11
gutscheine 11
alhyiennes 11
histoiredujour 11
makhzen 11
eug����nisme 11
corporatisme 11
venteflash 11
sansmontelephone 11
honte����eux 11
galerie 11
mbokani 11
darwin 11
jedisoui����fh 11
inprogress 11
temoig 11
state 11
lavache 11
shalegas 11
donut 11
goodmorningtwitter 11
cestpastroptot 11
berne 11
mobilepayments 11
jd 11
tpla 11
zulunation 11
voteznicolassarkozy 11
polska 11
ofwgkta 11
ukpoli 11
nousvotonsns 11
soiree 11
gstaad 11
trace 11
fh2012le 11
printempsdebourges 11
poliweet 11
funnyquestions 11
rgpp 11
lollipopchainsaw 11
lacroix 11
stagiairedeco 11
teamrm92 11
joueurs 11
lepenisation 11
glassislife 11
divertissement 11
jolicloud 11
ind����cence 11
socialocommunistes 11
blogmoi 11
coldwar 11
activit���� 11
jamesbond 11
rdfa 11
���������������������������������������������������������������� 11
twap����ro 11
hg 11
mobistar 11
porteaporte 11
funky 11
groovy 11
supermario 11
john 11
meetup 11
salutlanc����tre 11
aucune 11
politiqueco 11
newscorp 11
atlantis 11
l9 11
consommateur 11
scissorsisters 11
neuromarketing 11
pffffff 11
figures 11
tntweeple 11
confort 11
legacy 11
consignedevote 11
collecte 11
bless 11
rotterdam 11
faitpeur 11
rtbh 11
fous 11
abuismail 11
dating 11
faiblesse 11
f34r 11
besancenot 11
pointsbgp 11
skylander 11
pr����sidencesarkozy 11
jaiose 11
tribes 11
aucasoucavousinteres 11
min 11
s_o 11
tchuss 11
lcc 11
entomologie 11
pal����ontologie 11
pealk 11
ligne6 11
xweek 11
onv 11
bed 11
suitelogique 11
oscar 11
cons����cration 11
over 11
desigual 11
copies 11
vdg 11
droitfondamentalet 11
mollo 11
dwts 11
memes 11
filoche 11
led����nerdecons 11
risible 11
day2 11
id 11
b����tard 11
ladroguecestmal 11
terremoto 11
hypertextual 11
rtm 11
aine 11
guerir 11
electronicstechnology 11
automotivation 11
merchandising 11
brainstorming 11
greensi 11
bashung 11
pourriture 11
textures 11
uncorazonparajuan 11
kardashian 11
qi 11
tourmaline 11
wordoftheday 11
publie 11
gregory 11
nbaplayoffs2k12 11
suntzu 11
rentr����e 11
googlenewsjp 11
lotus 11
esc 11
tadd����i 11
consciousness 11
chiapas 11
cauchemard 11
gdgactu 11
toutesensembles 11
ilpleut 11
device 11
tweetworld 11
hoodie 11
dons 11
nra 11
cartebancaire 11
����peraprima22 11
eleccionesmexico 11
tweetsalaud 11
eleccionespresidenciales 11
tf6 11
mas 11
loyalty 11
ctl 11
mexicans 11
boe 11
kenzo 11
azerba����djan 11
meteo974 11
che 11
ravalomanana 11
lechangementvite 11
uprising 11
salinaspliego 11
wblive 11
orm 11
avc 11
denislevesque 11
bernanke 11
alaviealamort 11
awake 11
offf 11
know 11
cabinet 11
seconde 11
chelouconf 11
refuge 11
personne 11
sarkoraciste 11
888turk 11
loud 11
cla 11
lavande 11
babaamr 11
freeboucherduporche 11
warsaw 11
sarko����a 11
������������������������_���������������� 11
����sterreich 11
ocra 11
wethepeople 11
cdit 11
firedup 11
yezzir 11
tobecontinued 11
suck 11
teamceltics 11
headache 11
irane 11
instashoot 11
evomorales 11
guano 11
sleeklipohd 11
cso 11
antisemitism 11
bsx 11
pressfr 11
irr����cup����rable 11
rfactor 11
espe 10
quelleau 10
stupidhoe50millionviews 10
vistaviemagrande 10
loranca 10
boycottmariodupuy 10
enga 10
envoyesspecial 10
bnrm 10
anarchism 10
cop����t����te����claques 10
santais2012 10
quandjevoiscop���� 10
lepiredupire 10
barrage_au_ps 10
lecentrepourlafance 10
saquenloscontratosepnytelevisa 10
loveland 10
clashhollandemerkel 10
massecritique 10
enfantsdelat����l���� 10
osteup 10
jquarks 10
uae7 10
queuerusse 10
monpre 10
vraimis����re 10
valtier 10
joycecaroloates 10
siacheur 10
respecton 10
mersealestif 10
d����tournementfonds 10
velasquez 10
asusfamily 10
oakbrook 10
icanmakeyouhot 10
agirldeserves 10
monpremierzouk 10
latourn����eadameteve 10
denkansto���� 10
justforlaughs 10
chasseurdereves 10
uimm 10
raspoutine 10
cnic 10
lacohabitationcestm 10
propagandedesmedias 10
nicolassarkozycmonpresident 10
touspourquonvireguillon 10
kansasteen 10
andromede 10
lesstrat 10
foot����lat����l���� 10
abuqatada 10
metalgear_mk2 10
souti 10
sportnographe 10
trophatedevousfairedecouvrir 10
trieweiler 10
desaparici����nforzada 10
grooming 10
elpartidodefalcao 10
biarritzolympique 10
grandespurges 10
chuicocumaiscontent 10
ifad 10
bankiase 10
contacto 10
futurmarocain 10
droitehumaniste 10
deltaheavy 10
bym9 10
lbizitalk 10
partoutenfait 10
gagnonsdutemps 10
banania 10
zizidanstabouche 10
ppaconf 10
bateragune 10
cestch 10
cierratucuenta 10
speedoflight 10
exercices 10
onvarirepdt5ans 10
toiaussijoue 10
frontde 10
gares 10
enterthecity 10
mohammedmerahdanstasalledebain 10
r����fl 10
fetih1453izle 10
jeunedemoiselle 10
youwasteyourtime 10
csumtg 10
europatag 10
pesontes_imf 10
installatron 10
nein 10
benaffleck 10
notmycanada 10
showroom 10
antimanuel 10
pattie 10
europeestgrecque 10
compos 10
2emecirco69 10
15m12m 10
ahorasiquierenmisiones 10
118 10
zrc 10
viteleslegislatives 10
25eme 10
surpri 10
tch����coslovaquie 10
peakall 10
tienslemondeexiste 10
stoptpp 10
fuckhatersofnickiminaj 10
teluq 10
almaherida 10
sid����rurgie 10
hp1 10
martesdetetas 10
wienerlini 10
belowtheline 10
democratiebug 10
beritabpn 10
pr����juges 10
trendabl 10
26ten 10
����ad����frise 10
amelie 10
wienerlinie 10
circo9208 10
occupybilderberg 10
chileesaysen 10
expectassange 10
fdgpower 10
lescrevures 10
darfour 10
etlafrancea����lucetype 10
wfccfp 10
dearwweboard 10
ajoyfulnoise 10
kareldeboeck 10
prdhonneur 10
croissan 10
lam����che 10
impu 10
wmca 10
equation 10
tuesdayfollow 10
lassassinantdelaclassemoyennecestmaintent 10
guerillaantig 10
cafenmons 10
evs26 10
noeu 10
blogd����ja 10
ltlrl 10
teamb44c 10
amlo12m 10
titoprince 10
schtroumpfetteflower 10
ifiruledtheworld 10
presidentjetset 10
luvnpeace 10
kohtwitta 10
lastdaysofbinladen 10
anothernyc 10
storyboard 10
uccle 10
onlyconnect 10
poulailler 10
fesf 10
fellation 10
chercheleiddejihun 10
montpe 10
silmereste24havivre 10
circo6702 10
petite 10
morticonmonti 10
petittype 10
virtualclash 10
loups 10
extcirco04 10
lagard����reentertainment 10
tweetlikemarial 10
addis 10
d����chetstoxiques 10
siams12 10
twattar 10
bosso 10
allocationdautonomiepourtous 10
joola 10
eric_besson 10
duhamelnocomment 10
lechangementcestma 10
vtrierweiler 10
toutcequiestimpatience 10
cdnslair 10
ilvousenprie 10
gustaveflaubert 10
hitzokei 10
chantaljouanno 10
yubikey 10
rassemblementble 10
ammin 10
oscargianninoleaderdelpdl 10
adessoinizialopaostilesulpdl 10
ahonvarire 10
epwall 10
f����tedelamusique 10
s����ismes 10
tg3 10
holandr����ou 10
elcambio 10
circo5002 10
teamzo 10
goirigolzarri 10
guerrerasol����mpicas 10
amloaepn 10
avms 10
puydedome 10
rdimatin 10
informationrightnow 10
nimpor 10
socialreader 10
pipoetmolo 10
si����cle 10
augmentationdesimpotscestmaintenant 10
journocasestudy 10
onlafait 10
compi����gne 10
influencia 10
landtagswahl 10
secteurs 10
hollandefaillite 10
bspp 10
nousommes 10
niputesnisoumises 10
foutagede 10
mercis 10
digitaldiv 10
pf2012 10
mini800 10
leroch2012 10
flambytude 10
old_song 10
likearollingstone 10
boussniiiiii 10
onvapleurer 10
assumez 10
onnestpasrendu 10
positiveat 10
putainbordel 10
followempfehlung 10
isatown 10
����������������_��������_������������������������ 10
gtastyle 10
rti 10
wttw3 10
glezos 10
sarkocestfi 10
lanuitnousappartient 10
ambiancedeouf 10
benhamias 10
cambadelis 10
porngirl 10
coupfranc 10
vismaviedelyc����en 10
microtrottoir 10
drain 10
roiburgonde 10
starsystem 10
quand����aveutpas����aveutpas 10
geeeeeek 10
actubzh 10
discourshollande 10
tropbourr���� 10
tropv����n����r 10
gendarme 10
protocole 10
kaba 10
grandhomme 10
pauvcon 10
fbk 10
lesproblemescestmaintenant 10
generationyahourt 10
yoyamelocreotodo 10
lediscours 10
cesgroscons 10
lesfans 10
circo2203 10
extase 10
neetattitude 10
jup���� 10
lachianliecestmaintenant 10
barisis 10
sarkoadegage 10
lucca 10
laluttecontinue 10
bravolevoteblanc 10
passionbeurette 10
sarkodead 10
offishalpv 10
skaitv 10
toiaussipuelecouscous 10
20reasonswhyweloveislam 10
n����gationnisme 10
premieredame 10
july 10
riendautre����ajouter 10
intellectualproperty 10
p2012 10
ampt 10
2012i 10
yoanngourcuff 10
forcebru 10
arenamontpellier 10
navalny 10
vivelar����publiqueduqu����bec 10
frenchpr����sident 10
maisondelamutualit���� 10
bbcfootball 10
ch����tellerault 10
chievo 10
elysee201 10
newmarket 10
deguisetoiengauchiste 10
yayatoure 10
lunaire 10
vraifauxtravail 10
rendezvousdans5ans 10
guerremondialedansmonventre 10
unedufigaro 10
free_nabeelrajab 10
decrypt 10
lons 10
findelacitati 10
lademeureduchaos 10
pod25 10
triumvirat 10
hollandemonarque 10
dignite 10
radiobordurie 10
livetile 10
flambyencorreze 10
grandevadrouillespir 10
plastic 10
laha 10
puy 10
rscachampion 10
paris10 10
audrey 10
dernierretweet 10
lamaison 10
157 10
opgreekelections 10
93 10
meylan 10
cetriolo 10
one_piece 10
alfarooqets 10
realtimeweb 10
nscs 10
gaillac 10
cmireb12 10
freenabee 10
masson 10
polizeigewalt 10
schwarzgilb 10
dmitrimedvedev 10
pga 10
essaouirabynight 10
butterfly 10
goodfeeling 10
chaine2 10
po2 10
3dprinting 10
jedissajedisrien 10
nolefam 10
freerajab 10
cestpasuneblague 10
neospectris 10
tsunanic 10
oepc 10
imissyou 10
lechan 10
louiiis 10
bencomebackontwitter 10
thevoice_tf1 10
jep 10
theface 10
maisonf 10
aurevoirpr����sidentaurevoir 10
legrosh����lasticheuu 10
nabo 10
thevoicefrance 10
tweetcitoyen 10
bloodnightcon 10
kentucky 10
ballin 10
eskiden 10
armorgames 10
toiaussitweetes 10
essais_iii_13 10
globe 10
teammoney 10
continuum 10
rilanc 10
untresordansvotremaison 10
kroqweenie20 10
sumo 10
jourderugby 10
3r 10
maviealatele 10
vivementdemain20h 10
stargatesg1 10
paraquenuncam����senchile 10
radiopaske 10
jam 10
disruption 10
louisenfinaldethevoice 10
emircup 10
koefcb 10
somanyziar 10
orf 10
sciencehightech 10
kuwtk7 10
ouvamika 10
d����put����s 10
asongoficeandfire 10
romainteulet 10
jefollowback 10
mobilefirst 10
byebyeleuro 10
georgelucas 10
sumaysigue 10
edinburgh 10
vw 10
fxcamera 10
grazie 10
tusaisquetesbourr���� 10
teamgunners 10
coworfing 10
radiostalingrad 10
osmo 10
rtg 10
affaireappolonia 10
samedirien 10
demifinale 10
votations 10
interop 10
typhoon 10
����qu 10
freeladies 10
fraudefiscale 10
fabfs 10
repstrap 10
sgae 10
ch����teauneuf 10
democratieendanger 10
beatport 10
st����nop���� 10
chardy 10
radiosolferino 10
13congresppc 10
wyso 10
jogja 10
leganord 10
gmux 10
altwiculate 10
galti���� 10
saeedmalekpour 10
freesaeed 10
lesplusbeauxcomplimentspourunefemme 10
mariners 10
hella 10
hkcu 10
happybirthdaychrisbrown 10
capitaoamerica 10
djokdja 10
bestcareertip 10
turqu����a 10
marines 10
manna 10
visapresvice 10
honormom 10
phx 10
abroad 10
l����schantrag 10
cnplq 10
maniafvicto 10
nectardubouillon 10
seeu 10
me3 10
manifvic 10
robocop 10
nanm����ho 10
salvarisparmi 10
codeelectoral 10
lef 10
samedisuivi 10
jfcpower 10
malsain 10
epetition 10
nahda 10
devilnerozr 10
usafrance 10
sisarkorepasse 10
b����nabar 10
den 10
friesen 10
c����ritas 10
choni 10
trevepolitique 10
ladiesnight 10
tdl 10
umpa 10
greys 10
quandjemereveille 10
sij����taisunsuperh����ros 10
chuiunemmerdeur 10
d����tourneunephraseavecbao 10
mouloudpresident 10
makarova 10
rendez 10
mauvaisgo����t 10
vm 10
b����le 10
c����sar 10
boubou 10
psfdgeelv 10
genocideindersim 10
indy500 10
oraclevgoogle 10
on6m 10
caniche 10
gcotedivoire 10
teambo 10
enplus 10
visioconf����rence 10
dimanchehollande 10
diversidad 10
clubbourbon 10
parisnofear 10
chargepolice 10
intellectuels 10
wp8 10
swg 10
occupyladefense 10
harperregime 10
montecarlo 10
enroutepourles100000followers 10
puertorico 10
veilleeco 10
tweetcollector 10
brefjaivotehollande 10
maintenantecoutant 10
ourgreatestteam 10
karate 10
casque 10
quedesdeceptions 10
teenwolf 10
cassetoipovconne 10
troph����eunfp 10
sharedservices 10
camedepasse 10
ag2r 10
unebonnechosedefaite 10
toulousain 10
cloning 10
nevroses 10
onagagn����surtwitter 10
stali 10
kolhanta 10
approved 10
2012whc 10
stagnight 10
barma 10
inf����me 10
note����moim����me 10
onl����cherienquoiquilarrive 10
sofilm 10
sciencepo 10
plf 10
leanstartup 10
disappear 10
insider 10
lacanau 10
badmemories 10
capique 10
socialtips 10
ofivetv 10
artnumerique 10
rihannaisourbadassqueen 10
got140 10
derby112 10
randonnee 10
serviceclient 10
����amenerve 10
sages 10
idaos 10
unfollowfriday 10
bombasses 10
allezclermont 10
lte2 10
20mai 10
entendu����lar����dac 10
ulaval 10
pr����paratoires 10
europavox 10
exploits 10
pouvoirs 10
aut 10
guru 10
formationrs 10
jumuamubarak 10
ciguamet 10
recueillement 10
onenapprendtouslesjours 10
bonnef����te 10
qatari 10
starwarsavengersday 10
coted 10
carlyraejepsen 10
assist���� 10
ceccaldi 10
malikasalimstyle 10
balladu 10
grenade 10
makeithappen 10
franca 10
euphoria 10
yeahhhh 10
violscarlton 10
tricolores 10
lazytwitter 10
loisir 10
aspworldtour 10
1000pompes 10
teamcouilles 10
a5 10
nationals 10
greenday 10
librebelgique 10
foll 10
retournementdeveste 10
sip 10
pnb 10
legumes 10
philanthropie 10
l����g����re 10
therose 10
nousaufrontnational 10
sheriff 10
54 10
watts 10
bddss 10
nordkivu 10
dlf 10
implant 10
f����tedelanature 10
tfcvsogcn 10
linky 10
cesc25 10
guerra 10
gauc 10
marchedessalopes 10
ixp 10
malgaches 10
fermeenville 10
armageddon 10
bestteamjen 10
lecloudpro 10
studio1316 10
ohgodwhy 10
d����placements 10
ingolstadt 10
isupporttpb 10
ansar 10
ganso 10
mpg 10
nabilla 10
sepuedehacer 10
varna 10
octotechnology 10
taille 10
verte 10
thevoice2012 10
bartoli 10
googlemap 10
frauder 10
lemondeachange 10
sarkoprison 10
ipsoslbc 10
gites 10
phayul 10
pourleplaisir 10
incredibox 10
osquedan4 10
gsm 10
lefestivaldecannes 10
savethechildren 10
childhood 10
okcestnaze 10
vsd 10
paristurf 10
democrate 10
bonwe 10
gramellini 10
marcdupaquier 10
strat����ge 10
sandbox 10
demorgen 10
fautpasrever 10
musica 10
votesunday 10
helas 10
clegg 10
thanksgod 10
thehague 10
epiceriefine 10
������������_������������_�������������������� 10
niunvotoalpri 10
kalimera 10
edi 10
twitte 10
dowjones 10
bhrlly 10
ignation 10
inboundmarketer 10
lin 10
desh 10
theshield 10
min45 10
t����l����pathiealhyienne 10
ultradanetteamort 10
band 10
��������������������_������������_�������������������� 10
loveforever 10
g����nocidearm����nien 10
grime 10
bella 10
darkside 10
fns2012 10
criminel 10
ladragueanguadeloupe 10
singuila 10
tweetup 10
sherpa 10
correoorinoco 10
talladega 10
conception 10
balonmanofemenino 10
nepalesetandoori 10
m����diacratie 10
aigreur 10
lig 10
imbecile 10
breezy 10
reynosa 10
filive 10
diabete 10
followerpower 10
impossibleconversations 10
armor_lux 10
hautepyrenees 10
pistil 10
center 10
stem 10
courir 10
baath 10
eugrowth 10
toolbox 10
pr����sident2012 10
_ 10
servizio 10
1jour1produitd����riv���� 10
putes 10
cosson 10
musi 10
season5 10
consulat 10
joukov 10
seoromantique 10
civisme 10
bad25 10
jdg 10
cantineangers 10
ducot����desm����dias 10
audincourt 10
teamcaf���� 10
unedic 10
lesmeilleurs 10
teampauvres 10
attounissia 10
prevoyezlescasques 10
winnipeg 10
politicians 10
slowfood 10
lepetitprince 10
thatswhatihate 10
faitestourner 10
sincity 10
samere 10
lelapincr����tin 10
inmigraci����n 10
risqu���� 10
bayrouletraitre 10
partners 10
bayrougirouette 10
andorra 10
cmgentilly 10
mav 10
ouverturedesprit 10
legrandrestaurant 10
ng 10
gs2 10
placeaumouton 10
jemennuieunpeu 10
48 10
nicy 10
zeppelin 10
braderie 10
marsattack 10
musiquedepub 10
aricept 10
ggz 10
m����tadonn����es 10
mercado 10
hairspray 10
donostia 10
arrivisme 10
sbs 10
jtf2 10
ost 10
effetsspeciaux 10
mortpolitique 10
oip 10
atable 10
tobruk 10
antis����mite 10
seguridad 10
standardliege 10
voteantifa 10
musculation 10
caribbeanallblack 10
mentor 10
lemodemvientdexploser 10
poussin 10
mlynn 10
mosca 10
fibromyalgia 10
campeonandoencibeles 10
allolemonde 10
adieubayrou 10
bonchoix 10
toutarrive 10
mercibayrou 10
googlephone 10
rickrossvoice 10
endof 10
endettement 10
mechante 10
larevanchedesgeeks 10
assureurs 10
elana 10
newalbum 10
different 10
googlepower 10
homeless 10
ennemis 10
encours 10
donn����esouvertes 10
daviddouillet 10
socialmedi 10
bruitderedac 10
tsamere 10
amap 10
foutage 10
ofive 10
zalando 10
viedesmarques 10
thecure 10
1000tweet 10
barcampactivity 10
beaufattitude 10
victoires 10
wc 10
sci 10
ipadgagn���� 10
plusjamaisca 10
fatah 10
sependre 10
eti 10
libert����depresse 10
alar����union 10
usrael 10
proudofyou 10
pandora 10
killing 10
twittagainatoulon 10
amanhadigital 10
fny12 10
pri����re 10
slideshow 10
sepa 10
����lectionpr����sidentiellede2012 10
fraisetagada 10
ch����telet 10
anfield 10
pr����servatif 10
smartcesvoleurs 10
codereduc 10
nova3 10
nsnw 10
shampoingauxextraitsnaturelsdequetsches 10
veamosgoles 10
spaceopera 10
rich 10
teamboss 10
saopaulo 10
lavictoirees 10
talonnette 10
africaine 10
tevez 10
adv 10
ohhh 10
lgbtme 10
tapersurdemorand 10
junta 10
pcb 10
tcm 10
jaw 10
lcdsoundsystem 10
pingodoce 10
voleurs 10
smartenergy 10
ttn2 10
baleinepaysage 10
morano2017 10
marryme 10
memoiredepoissonrouge 10
redarmy 10
alassad 10
tasvu 10
s����ville 10
acm 10
juneglamour 10
stopindect 10
teamdanny 10
proverbechinois 10
beck 10
jeracontemavie 10
karib����a 10
keynote 10
trojan 10
awesomeness 10
terroir 10
wut 10
sttropez 10
sinc����rement 10
soundgarden 10
bioethique 10
bcaribbeantour 10
guardourguards 10
olmert 10
teammaghreb 10
jcdecaux 10
wembley 10
spon 10
sansd����conner 10
cheverny 10
carteron 10
��������������������������_����������������������������������� 10
nestcepas 10
eargasm 10
charmdwarfs 10
dappersam 10
dapperchris 10
glamcharlize 10
glamstew 10
reconciliation 10
manifeste 10
rupturedestock 10
kudos 10
larcenet 10
virezdraydups 10
champagneshower 10
epicure 10
aimieitempi 10
vasecommunicants 10
springsteen 10
cgem 10
num����risation 10
krkrkrkrkrkrkr 10
r����veillezvous 10
museogeeks 10
minivernis 10
nivuniconnu 10
sleut 10
ethnique 10
khadafigate 10
acsh 10
kitsch 10
fmd 10
jamespot 10
����levage 10
keyword 10
retargeting 10
preparationofficinale 10
biotechs 10
soyonsserieux 10
rugbycake 10
teamfrance 10
fanni 10
pers����v����rance 10
soco 10
eclipse 10
aucundoute 10
tgleg12 10
teamchouquette 10
n8 10
rtlmatin 10
intense 10
merckel 10
soa 10
legaladrona 10
karaoke 10
jeudiconf 10
gehirn����l 10
scada 10
ber 10
antitrust 10
ctia12 10
ceremony 10
raisin 10
pachuca 10
geoengineering 10
a31 10
mollet 10
malalatete 10
sarkovousme 10
kingofpop 10
flag 10
nonnon 10
yaplog 10
summerbreak 10
unions 10
aynrand 10
linc 10
bj����rk 10
theater 10
desgens 10
herbytv 10
lms 10
persiangulf 10
the_scream 10
edvard_munch 10
mavericks 10
������������������������������_�������������������������������������� 10
24hours 10
freeanons 10
d����moc 10
piggyback 10
dictondujour 10
myard 10
workout 10
qhse 10
lalose 10
cartoons 10
fk 10
coys 10
lacity 10
laws 10
bhrally 10
enculay 10
japonaleatoire 10
africain 10
ib 10
putsch 10
thingsthataresexy 10
thinktwice 10
jdcjdt 10
branl����e 10
swaggdefouu 10
gifledusoir 10
dia 10
treysongz 10
voting 10
wasav 10
militantisme 10
werule 10
sources 10
moipr����s 10
olympicgames 10
rude 10
rwandan 10
lifegoeson 10
spin 10
jesuiscon 10
bl����me 10
bientotlafinducalvaire 10
karoutchi 10
prayer 10
aucaso���� 10
10ansdeja 10
bambi 10
starbuck 10
barney 10
sinc����rit���� 10
nspr����sident 10
ledebatsuite 10
r����pliquants 10
kk 10
parijs 10
parent 10
ajidoopromo 10
mysky 10
espritdecontradiction 10
ferveur 10
baffie 10
d����solant 10
higua����n 10
cupo50 10
toquard 10
classik 10
de����u 10
justicia 10
deeeeeead 10
excellence 10
teamvampire 10
2ne1 10
loveur 10
s����r����nit���� 10
digitaldivide 10
deact 10
vendue 10
tweethappy 10
capitaine 10
mango 10
sigurros 10
mercy 10
conan 10
businesscontinuity 10
colgate 10
kewyords 10
picsou 10
snes 10
boursiers 10
nicematin 10
rtw 10
nano 10
twittpoll 10
dailyinspiration 10
georgeosbournemp 10
sparrow 10
esp����ces 10
mazda 10
pr����sidentiables 10
satellite 10
baston 10
historia 10
downgrade 10
kawaii 10
vybzkartel 10
seal 10
argenteuilblog 10
fft 10
forumkc 10
salone 10
laruepourterraindejeu 10
owncloud 10
vlaanderen 10
omega 10
fehdf 10
patterns 10
dinner 10
mty 10
rtsun 10
locate 10
appload 10
fabuleux 10
dominiquea 10
ian1 10
sarkomafieux 10
buy 10
vawa 10
batteriehs 10
cybersquatting 10
halamdrid 10
specialone 10
lapresdebat 10
houuuu 10
fierdemoncandidat 10
team242 10
umlp 10
droitshumains 10
d����livrance 10
infini 10
underworld 10
amadouetmariam 10
kroes 10
tweetgeek 10
lastminute 10
landivisiau 10
farce 10
pathos 10
lechangeabilite 10
erk 10
moipresidentdelar 10
metronome 10
stra 10
stdenis 10
alissuedesonpleingr���� 10
hollandesupermen 10
soupiiiir 10
youpie 10
spartacus 10
cestunepr����sidencepartisane 10
elementdelangage 10
tweetgroupie 10
lespetitsdejcacomptepas 10
amtrak 10
aveclexv 10
al����s 10
interpellations 10
sij����taispr����sident 10
apotheose 10
gramsci 10
engage 10
strawberry 10
schizophrenie 10
mygod 10
baldesdebutants 10
financier 10
unilever 10
fausseexpertise 10
pausedigitale 10
thankyougame 10
profits 10
lestagiaire 10
locatebi 10
absolution 10
legendary 10
businessisbusiness 10
candide 10
nullos 10
principe 10
9gagtweets 10
ledebatdevientlong 10
psg2012 10
sansdeconner 10
oas 10
lacapitale 10
lotdeconsolation 10
proposition31 10
massachusetts 10
partouzeurs 10
main 10
quartier 10
orgueil 10
justerappel 10
swedish 10
ittybittypiggy 10
segol����ne 10
mutation 10
echte 10
crossedfingers 10
maitreyoda 10
notes 10
dirtydancing 10
ghostbuster 10
geektime 10
creativite 10
highschool 10
ment 10
pantin 10
partisan 10
grosblanc 10
pastoi 10
toimemetusais 10
silvio 10
newdeal 10
poubelles 10
elkabach 10
forzalecce 10
s����minaire 10
politicsbullshit 10
leputois 10
ironieinside 10
ouiounon 10
sticker 10
lescoulisses 10
ccs 10
mouchoir 10
jokeinside 10
raccourci 10
bienvue 10
terrine 10
clever 10
emploisfictifs 10
journeedemerde 10
sarhollande 10
byebyens 10
devisedusoir 10
jajaja 10
twittcyclo 10
ohlbatard 10
lesautres 10
gauchefolle 10
lobosbuap 10
nicolasdefunes 10
franceelections 10
maldemer 10
touslesmemes 10
prodmgmt 10
perc����econceptuelle 10
cesar 10
d����batdugeek 10
pou 10
sourds 10
umpmensonge 10
calculmental 10
inve 10
questionpourunchampion 10
clutch 10
twittc 10
pingpong 10
hollandetaistoituperdsdespoints 10
justicefiscale 10
boudin 10
methodesarko 10
sant����visuelle 10
casentlechangement 10
efficiency 10
cluedo 10
metduver 10
����bonentendeur 10
hotot 10
autredebat 10
publishers 10
cut 10
states 10
colo 10
tarifs 10
futilit���� 10
onsemmerde 10
flans 10
flemmardgang 10
gotohell 10
comprendsrien 10
fayot 10
standup 10
sarkopr����sident 10
albi 10
jelesaiscarjevisenallemagne 10
viticulture 10
vigne 10
petiteblague 10
zombieland 10
creteil 10
mugabe 10
mauvaisexemple 10
antillais 10
��������������������_������������_������������������������ 10
poutre 10
valeursdegauche 10
fhstyle 10
decue 10
lectures 10
pourceuxquidonnentdesle����onsdefran����ais����sarkozy 10
assume 10
francebs 10
gratos 10
bazinga 10
acteur 10
madamemichu 10
memepastulesais 10
plantesvertes 10
pue 10
tweetforce 10
nuclea 10
exil����sfiscaux 10
rebondissement 10
lesend 10
citylights 10
holllande 10
bimbamboum 10
offresr����dactionnelles 10
hale 10
chienbattu 10
sandance 10
commentfaire 10
rebim 10
leveritometre 10
pendantcetempsl�� 10
pleonasme 10
bouffonne 10
bisouxxx 10
epiclol 10
laveritecestmaintenant 10
sinciencia 10
hollandevictime 10
desolee 10
hollandeculcul 10
dehorsflamby 10
sarkozi 10
min35 10
canap���� 10
emeutes 10
notime 10
cpe 10
trailers 10
demaghollande 10
justecomme����a 10
poivre 10
nickiminajvoice 10
danslat����tedehollande 10
d����comptedesfautesdefran����ais 10
cestpaspossible 10
votezfh 10
lyon2 10
sarcozy 10
vue 10
augabon 10
navarro 10
thefightclub 10
infiltrator 10
mauvaisefois 10
rocky 10
simcity 10
horlogeparlante 10
saudiembassyaus 10
pasmafaute 10
ruinart 10
1jour1chansonantifachos 10
clart���� 10
workhard 10
di����te 10
tweetdutilitepublique 10
harleytwittos 10
bolivar51 10
thed����bat 10
mmgpressconference 10
ind����pendant 10
vida 10
cul���� 10
pie 10
bizita 10
mormons 10
onnenousditpastout 10
m����diator 10
jlmelenchon 10
monterreyfuerte 10
fauxdebat 10
ascenso 10
cam 10
politiquespectacle 10
hmmm 10
youcut 10
les����bats 10
beurresal���� 10
damidot 10
betis 10
msa 10
aldi 10
lezard 10
kaynasoldiers 10
byebyehollande 10
lesfrancais 10
pr����tentieux 10
jamais2sans3 10
cea 10
pharmaciens 10
vivesarko 10
r����gles 10
londra 10
wesanderson 10
adblock 10
gober 10
socialmedias 10
idoc 10
gayedelle 10
cartagena 10
flyersweb 10
baba 10
followeveryday 10
console 10
flex 10
evento 10
francet����l����com 10
montenegro 10
mangerbouger 10
zarbi 10
loretta 10
rienafoutre 10
franzosen 10
soirshow 10
masturbationmonth 10
teammadrid 10
suede 10
ilo 10
touchpad 10
disgusting 10
pointgenou 10
marlins 10
demerdezvousavecca 10
bytel 10
recommended 10
ring 10
finanza 10
jntic 10
xwiki 10
timeuniversity 10
teamfollo 10
naming 10
bhutan 10
esputa 10
lesspecimens 10
mama 10
notaire 10
hyst����rie 10
expliquemoi 10
believeme 10
teamrealmadrid 10
mediapartipris 10
israele 10
inric 10
escem 10
independentmusicawards 10
hyd 10
repondez 10
trialsevolution 10
checkthisout 10
bergkamp 10
ferroviaire 10
db 10
summer2012 10
albertcamus 10
qatada 10
bankimoon 10
dico 10
symbiose 10
courageux 10
jacob 10
plongeon 10
sabatier 10
oneday 10
gerets 10
indiana 10
ihadadream 10
louboutinretrospective 10
cestg����niiiial 10
closed 10
naturel 10
vorace 10
apc 10
vertige 10
sharingeconomy 10
priv���� 10
impro 10
toutbon 10
championnat 10
plancha 10
karmin 10
mexicorojo 10
bernardpivot 10
pleinair 10
roy 10
kaws 10
snowboard 10
sarozy 10
imp����rialisme 10
ideologie 10
hippodrome 10
billions 10
jeunesps 10
primeurs 10
sporting 10
rimac 10
pedit 10
designs 10
parcast����rix 10
toiaussiinventetondocument 10
cestpasunevie 10
intergalactic 10
pr����t����tout 10
r����alit����augment����e 10
upgrade 10
gardenparty 10
jnsc 10
ifocop 10
explication 10
meteofrance 10
iphone6 10
madamesoleil 10
avisderecherche 10
wz 10
nationguetta 10
fcporto 10
franche 10
clima 10
acoustique 10
rnp12 10
civilrights 10
violencia 10
stalinien 10
polican 10
recomendado 10
domainname 10
magistrature 10
ggb 10
ngo 10
sharks 10
cabrel 10
standardandpoors 10
iraingisa 10
hollandeencorreze 10
tristeconstat 10
tournedos 10
cenestquunaurevoir 10
bande 10
tennisjp 10
budg����taire 10
fcpx 10
soldout 10
hackerlesite 10
impunidad 10
brevedecab 10
hattrick 10
convaincreceuxquinesaventpas 10
autumn 10
onlach 10
fip 10
agripman 10
costumes 10
merguez 10
present 10
marinades 10
baesystems 10
ratatouille 10
ouff 10
sadbuttrue 10
199 10
wish 10
teamholland 10
s����curit����sociale 10
franchises 10
nakba 10
carresenart 10
asean 10
graph 10
op����rateurs 10
chamonix 10
pourdevrai 10
twitterfail 10
pinata 10
anticellulite 10
indreetloire 10
mammamia 10
cyberhug 10
applis 10
agricultura 10
gf38 10
papillon 10
fao 10
toys 10
ogov 10
minamisoma 10
le06maije 10
vhs 10
communism 10
lefoutagedegueulecestmaintenant 10
publicit����cr����ative 10
top50 10
kepco 10
cherylcole 10
quellehonte 10
freetransit 10
palm 10
c2 10
creil 10
lifeonmars 10
vivens 10
waechter 10
nonaradiofrance 10
intermittent 10
da12innov 10
li����vre 10
gains 10
r����activit���� 10
desourcesure 10
botswana 10
paradisfiscal 10
marina 10
vivreedflaradio 10
buenosdias 10
these 10
shaeeb 10
avecho 10
clean 10
vertu 10
lalucidit����cestmaintenant 10
lv 10
stadedeslumi����res 10
photograph 10
g����n����riques 10
terres 10
po����mes 10
lezapping 10
chiracteam 10
forwood 10
glace 10
jbdv 10
artsmgtchat 10
rea 10
halles 10
fortin 10
listennow 10
capitale 10
winneuse 10
ouste 10
procu 10
otaku 10
dv 10
pointdepression 10
recruteur 10
realtweet 10
gitmo 10
transformation 10
wink 10
cm9 10
jmelapete 10
baslesmasques 10
pentax 10
138 10
everypersonisbeautiful 10
gohabsgo 10
salegosse 10
robin 10
winteriscoming 10
roland 10
offliam 10
diag 10
laccrodushopping 10
clashsark 10
agriculteurs 10
incapable 10
eastafrica 10
nonaups 10
fiestadelarosa 10
palhun 10
ncisla 10
teradata 10
pathribal 10
barrios 10
headdesk 10
cameltoe 10
vene 10
itfleipzig 10
cram���� 10
moteurderecherche 10
plein 10
bipolarisation 10
debatcesoir 10
flambycestfini 10
joaillerie 10
hbrmgmnttip 10
jeuavisduvin 10
terrygilliam 10
souffl���� 10
populaire 10
movember 10
keepcool 10
clair 10
proph����tie 10
chess 10
viatumblr 10
lync 10
miskin 10
lifeisunfair 10
tropchou 10
anonplusradio 10
ch����vre 10
mendes 10
reac 10
forrester 10
taab2 10
affaireasuivre 10
ariane 10
angel 10
paniquepas 10
bbox 10
greffe 10
opinions 10
28c3 10
rapport 10
mum 10
beautifulpeople 10
tweetos 10
deretour 10
tousauxabris 10
wonderful 10
festivaldugif 10
retournagedeveste 10
sansmoi 10
electeurs 10
1980 10
card4net 10
jedeteste 10
navigateur 10
redevance 10
njut 10
m����tronome 10
imprimante 10
babyloan 10
heure 10
inculture 10
klouchebag 10
babycall 10
salop 10
twittpr����c����dent 10
lechangementmaintenant 10
guillemins 10
115 10
ps13 10
christineboutin 10
fran����oisholl 10
rpp 10
stagedemerde 10
intercultural 10
g33k 10
teulet 10
toutcapourca 10
lexisnexis 10
bellevie 10
rowing 10
paralympic 10
cthulhu 10
lcl 10
karllagerfeld 10
infarctus 10
toilette 10
lafleche 10
cesi 10
vpol 10
39 10
webcammoney 10
mazarine 10
bless����s 10
int 10
bomb 10
edsheeran 10
inceste 10
lejouro����toutabascul���� 10
natural 10
superh����ros 10
revyrt 10
plusque3jours 10
lafourchette 10
colter 10
fierdetrededroite 10
teamfol 10
blognt 10
crush 10
agcom 10
fracart 10
babyphone 10
diviser 10
hollandiens 10
liberte_algerie 10
socialt 10
mdn 10
abbottabad 10
foutebol 10
wouah 10
iphoneapp 10
tunisian 10
martinparr 10
elu 10
suez 10
on6 10
vodafone 10
distance 10
buffetaut 10
oldlink 10
procurations 10
����tiquetage 10
protectionnisme 10
alertects 10
sosa 10
occupykazakhstan 10
intrigue 10
roumains 10
botanic 10
hessen 10
valve 10
warriors 10
insertion 10
87 10
callmemaybe 10
sctiru 10
spacetweeps 10
auxarmes 10
ducourage 10
dreamcast 10
justjoking 10
enchallah 10
tellshell 10
enroute 10
sdn 10
infocapitale 10
obvious 10
armenie 10
intojasonrohrer 10
��������_���������������� 10
wizbii 10
meltyradio 10
tarnetgaronne 10
schule 10
snsd 10
shameful 10
missusa 10
venezuel 10
mediamerde 10
pfizer 10
janaphotoaday 10
mat����riel 10
escort 10
sonosphere 10
geschenke 10
fibro 10
ehmerde 10
sociallearning 10
uejf 10
h����tellerie 10
crij 10
veinarde 10
lawsuit 10
cff 10
pasqua 10
romeo 10
zaza 10
hec130ans 10
pokoteam 10
lebo 10
lapsusrevelateur 10
haircut 10
damon 10
c����r����ales 10
jaivomi 10
instructif 10
leidenschaft 10
dreamchaser 10
contador 10
mal����mafrance 10
wired 10
feel 10
board 10
worldwide 10
mirabelles 10
geny 10
die 10
t����tu 10
intelligencecollective 10
hypotheses 10
innovat 10
scuola 10
socialearning 10
kodak 10
indigestion 10
canillo 10
laptop 10
droitdutravail 10
oslc 10
stopfn 10
madeinmoi 10
northernontarionews 10
teamrageux 10
compotes 10
n����potisme 10
radiocourtoisie 10
residentevil 10
saverne 10
semainejeunessearts 10
titulares 10
retrait 10
diabolique 10
feature 10
stream 10
fiamh2012 10
remboursez 10
ohmondieu 10
marchapatri����tica 10
discovery 10
cpidocachoeira 10
plug 10
uruguay 10
viparty2012 10
lesaffaires 10
antijoke 10
peque����osdetallesqueamodelavida 10
bedford 10
prd 10
maryland 10
horaire 10
viapackratius 10
lecaire 10
charestd����missionne 10
developer 10
mosque 10
surlecul 10
karbabad 10
angrywords 10
trial 10
darkknight 10
squidoo 10
teambellevue 10
anggun 10
troops 10
keystone 10
siisii 10
actionstar 10
occupymontreal 10
christians 10
isalm 10
exclusives 10
plop 10
twitterbuster 10
edshow 10
a4 10
faitsexy 10
view 10
megatron 10
antiquit���� 10
tr����s 10
sangre 10
jedisoui 10
boii 10
paslogique 10
jtecachepas 10
mediarpart 10
financialcrisis 10
followleila 10
choisy 10
rtsi 10
babes 10
follownow 10
livefrompalestine 10
dttf 10
aiweiwei 10
enviedentreprendre 10
vanhellemont 10
boob 10
latest 10
jmecass 10
danielradcliffe 10
dress 10
ygl 10
mouhahah 10
giabisoldiers 10
secretcircle 10
applaudissements 10
mauvaissigne 10
zzzzzzzz 10
flunchline 10
ouitoi 10
eleccionesanticipadas 10
valeursure 10
keb 10
jesorspasyafoy 10
hospital 10
analysegraphiqueettechnique 10
vapartoo 9
ballesdeplastique 9
codah 9
triercerbere 9
mundoonrubia 9
surendett 9
teamputriebobosurtwittermaissaintenitouchedanslavie 9
toiaussichanteetdanseenptiteculottesurlatable 9
tweetrageu 9
villeextr����me 9
acf 9
festivalkharkiv 9
francefinlande 9
averelldalton 9
romagnan 9
gallician 9
calvitrouvonsl 9
tvdseasonfinale 9
centreferm���� 9
merksplas 9
bisoulump 9
lecen 9
mascara 9
maxpayneiscoming 9
chalonlimogescdf 9
publicaladevolveremos 9
numilog 9
blutch 9
pomodoro 9
policiersencol����re 9
bisph����nola 9
mangapolis 9
belcourt 9
scheidermann 9
lesmarielouise 9
trouvezlenom 9
etsinonrestequoiduprogramme 9
villequicommunique 9
ahamada 9
rende 9
absinthe 9
roifaineant 9
ceremoniecontrelesclavage 9
cfc31 9
ereputat 9
monsterproblems 9
jhub 9
raiie 9
idontsupportsamesexmarriage 9
legislativesdz 9
maryamaelkhawaja 9
prophecies 9
imagendeld����a 9
penales 9
tweetbhai 9
dovemothersday 9
unacajadeforrosquediga 9
correcaminos 9
adouf 9
meccaexpress 9
tefloneggmonth 9
polluants 9
logementneuf 9
thataintcool 9
icionrendlamonnaie 9
suikerrock 9
futurebidengaffes 9
plusbe 9
lesstr 9
pekine 9
rsn 9
wolf3d 9
umpoudre 9
mokreyol 9
a700 9
toiaussifaisunevannesanstefaireprendre 9
a8l 9
lagauchemodeste 9
ancienr����gimeleretour 9
d����rapages 9
sensibiliser 9
al����veque 9
artec 9
hammeroderamboss 9
nevergonnahappen 9
palabrasquedetesto 9
unpeuded����cenceetdelogiquebordel 9
salviacstyle 9
i3 9
illicotvng 9
chasingthesunonvirgin 9
tuesm 9
tate2013 9
boobsvsfruits 9
scoopitertiaire 9
superjet100 9
quoidechang����de 9
listeetrangers 9
gouvernementumpdereve 9
circo2103 9
oilandgas 9
viavoice 9
betterave 9
roulezbourres 9
op_russia 9
ruedes����coles 9
irishspots 9
chiffredaffaires 9
wmpfsi 9
toujoursdubonc����t���� 9
jgr2012 9
werbung 9
decline 9
abolitiondelesclavage 9
everythingisfine 9
jourdesenfants 9
killerjoe 9
conp 9
roubini 9
supercell 9
elnuevotorneo 9
mentalit����bomay����musik 9
cequinetetuepasterendt����tu 9
amlotuitea 9
atod 9
mizajour 9
infostrafic 9
iztacalcocrececonamlo 9
budgets 9
marrakesh 9
mcclean 9
sarkocriminel 9
lostfingers 9
profiling 9
campagneavelo 9
lavenircasetravaille 9
pl����me 9
aim 9
georgesteiner 9
y20mexico 9
fabiusassassin 9
sauterelle 9
circo9 9
raom 9
nichimachestaiadi 9
teamsanscanal 9
hollandophobe 9
circo3703 9
thevoi 9
lartlacritique 9
onconnaittous 9
marysejoissainsmasini 9
vinza 9
musulmanspatrioteslol 9
solocc 9
pattedelapindupsg 9
badextra 9
sclub7 9
decevantjusquaubout 9
festaeuropa 9
stoperladrogue 9
pacesfamily 9
aclicli 9
becasse 9
aperovoyage 9
nocentralcuervo 9
episode4 9
bravotwitter 9
bildschwertwort 9
circo3310 9
khaledali 9
coupedebretagne 9
31������������������������������������������������������������������������������� 9
edfmartinique 9
etlafra 9
aej50 9
fernandolondo����ohoyos 9
flanbyste 9
dakart 9
teambravitude 9
hace52semanas 9
baresi 9
prdecoeur 9
blogueur 9
exc����d����e 9
versaillaise 9
montagnepel����e 9
����motionetfiert���� 9
����criturem����diatique 9
euthanas 9
ainol 9
cheikh 9
p����blicoparalostrabajadores 9
tvdrama 9
enrepreneur 9
lepapapingouin 9
blinbli 9
lemensong 9
jargon 9
accropole 9
autopromomeritee 9
onestbiendanslesud 9
gwt 9
savethebestforlast 9
funnierthandantedivinecomedy 9
bigtune 9
jourferi���� 9
emmastone 9
pauvrerachida 9
motcroises 9
jkl 9
holllandepresident 9
huntdoomed 9
askdave 9
aurevoirumpfn 9
sexinfo 9
sylvie 9
circo4401 9
douilletfacts 9
themahollande 9
tizenconf 9
noeresalicantinosi 9
simonak 9
laconfessioncestmaintenant 9
webcom 9
teambana 9
hikma 9
thomasmignotaddict 9
lundiconfessions 9
srfcxmhsc 9
lugansky 9
gendarmesemarie 9
reteg2 9
maoti 9
palaiseau 9
leavehimalone 9
insecte 9
dmoz 9
teknoloji 9
bilisimhaberleri 9
bilisimhaber 9
filmifullizle 9
romeoetjuliette 9
foulquier 9
tweetdrague 9
viepr 9
touteprimairefois 9
nyaruko 9
mobilesecurity 9
chocculturel 9
happyrogerday 9
basicincome 9
menfinpasv 9
grosniveaudanalyse 9
dalema 9
croisementdescourbe 9
trademark 9
teamenfer 9
retournementd 9
roipredateur 9
pferderoman 9
jf_cope 9
lechangementcestmalparti 9
gauchepropre 9
bric 9
holadict 9
soycriminal 9
����������������������������_��������������������_������������ 9
bonretablissement 9
briandepalma 9
ncc 9
haztebankero 9
zo 9
dronesummit 9
m6web 9
makeitspreadthewo 9
instacast 9
embrassemoisurlabouche 9
alsuraalkamla 9
hollandepasmonpr����sident 9
instatweet 9
jujel 9
rodrigorato 9
seor 9
fa����onumpquip����telesplombs 9
libro 9
etalab2012 9
lastbutnotleast 9
vieillir 9
fralg����rie 9
stopmonti2 9
ilcommencebienc 9
raumfahrer 9
messageantiausterit���� 9
teambigboobs 9
cotentin 9
3dsecure 9
artemis 9
compl����mentarit���� 9
eu_ehealth 9
delighted 9
newsquiz 9
webzine 9
gernt 9
cemomentg����nant 9
omanisouq 9
toiaussifaistongouvernement 9
ellesetlui 9
diplomeet 9
fuuuuu 9
rejectedfuneralhomenames 9
bordeaux2rives 9
recortaelfraude 9
etfelicitofill 9
trademarks 9
chashimi 9
apollonia 9
oncontinuedenousmentir 9
laguillotina 9
schakira 9
lareinedesreines 9
mini747 9
dakotastew 9
penanieto 9
fautqu 9
freeassange 9
ggi2012 9
yennasqui 9
cestdis 9
cfou 9
cuartomilenio 9
cdvictoria 9
teamantimorel 9
petitcrevard 9
comunali 9
bestdressed 9
bastiglia 9
l����gislati 9
lasaisonprochaineonecrasetout 9
preguntasparaeldebate 9
scorestalinien 9
flambyratatin���� 9
vendola 9
2014 9
viviane 9
rrss 9
f3poitouchtes 9
sc����nic 9
lenaufragecestmaintenant 9
pastroptot 9
heatnation 9
ahahahahahhhaahahahhahahahha 9
g_peltier 9
theron 9
savemila 9
yapasde 9
s4aw 9
tweetquijesp����repasserainaper����u 9
airhollandeone 9
bastioun 9
urbsfa 9
unpaysunirienneluir����siste 9
margaretthatcher 9
avecdelasaucealg����rienne 9
bahraincenterforhumanrights 9
amederockeur 9
valenciennes_psg 9
min19 9
rockefeller 9
lesdrapeaux 9
jemeso 9
noshoessinger 9
tweetquipasseinapercuaveclapolitique 9
dernierecoupe 9
voiceless 9
enroutepourlesl 9
ohlebotard 9
lavraieinfo 9
elcielodeparis 9
d����pressionpostpartum 9
glouglouglou 9
lediscoursdadieux 9
selcol 9
couinernesertarien 9
pyramidville 9
acte2 9
ledepartcestmaintenant 9
lechangementcestfait 9
thisistalladegababy 9
motocross 9
francois_hollande 9
fm1981 9
leflambycestmaintenant 9
lafindumonde 9
express2012 9
teleraam2012 9
premieredamedefrance 9
ftaiei_o_syriza 9
gamesofthrones 9
pleurederire 9
p����rols 9
leaveboulognealone 9
hollandeestlenouveaupr����sident 9
pointchatel 9
jaidutaf 9
porrafrancia 9
reptilien 9
nabeeltweet 9
larevolution 9
aladeen 9
bastiile 9
seydou 9
pfnew 9
rasiocharlie 9
unitedcolors 9
pietrasanta 9
goss 9
bu����lkede 9
dernieresheures 9
respecteznoscouleurs 9
terrebrulee 9
debatepresidencial 9
ipsosfrance 9
sth����l����ne 9
vadansun 9
freebanli 9
weltlachtag 9
prieresde 9
frace2012 9
degrauwe 9
all������������ 9
thesondage 9
lessmsdespresidentielles 9
informationcapitale 9
c215 9
jebranlerien 9
tvdb����tisier 9
fxhelp 9
mamfakinch 9
saintgermainenlaye 9
spainhatesarko 9
walkertexasranger 9
graciasmam���� 9
bbcsp 9
drapeautricolore 9
g����nies 9
ray2012 9
vraipr����sident 9
wahlbeteiligung 9
peetoom 9
lesgensquisouffrent 9
formationiob 9
casstoipauvcon 9
d����buts 9
occupyrussia 9
cambridge 9
affaireap 9
poachers 9
manteslajolie 9
nonauflamby 9
allyouneedisrose 9
monbureaudevote 9
glp 9
baciotti 9
douala 9
poissonneries 9
desintegrationdusarkozysme 9
satyamevjayate 9
consoles 9
krrkrrkrr 9
����_��������������������_���������������������������� 9
pblesp 9
holdon 9
leads 9
adven 9
openad 9
amlos���� 9
mosley 9
advenfamily 9
canabis 9
newpromo 9
ggl 9
abwahl 9
non1 9
torsenu 9
geothermal 9
fp���� 9
lejourleplusbon 9
presidentialday 9
outrage 9
truelife 9
mapunto 9
loveuall 9
crouik 9
bahrainrevolution 9
codigofloresta 9
foundation 9
bbc2 9
actimel 9
graci����spep 9
sortiedesurnes 9
mental 9
indycar 9
gilles 9
roiheenok 9
wallisetfutuna 9
toucherleciel 9
desire 9
texture 9
lessosies 9
rkelly 9
d����nerccif 9
fhp 9
apaam12 9
overcapacity 9
isidore 9
ledebat81 9
findumonde2012 9
rufollowme 9
runews 9
siegehero 9
matthouston 9
fucklogic 9
10dreams 9
ost����opathie 9
amalyaisthe 9
4v����rit���� 9
dansmaclasse 9
pointd����luge 9
maxence 9
sabrinaghallal 9
archeologie 9
healthbeauty 9
normalitude 9
bar����ges 9
fortresseurope 9
f����d����rale1 9
pinkwashing 9
estadaoespn 9
untoutchable 9
bienparti 9
mireille 9
ergenekon 9
dilou 9
t����l����chargement 9
palaisdetokyo 9
kissofdeath 9
safarova 9
min90 9
ilvatoutfairemousser 9
candidates 9
aftereffectscs6 9
hidrellezahirkapi 9
salvemvillaurania 9
tweetsolidaire 9
opacite 9
teamsciencespoyaourt 9
netanyahou 9
teamcougar 9
josesocrates 9
aiea 9
kpakpa 9
democafe 9
madeinfran 9
chantal 9
legnome��������suffit 9
radiolyon 9
tuile 9
latrilogiedusamedi 9
flamb 9
tweetparprocuration 9
europcar 9
innondation 9
tipsandadvicesfromjen 9
boeufs 9
europameisterschaft 9
piratpartiet 9
steinmeier 9
filllon 9
andrography 9
maspalomas 9
paflechien 9
pauletdiane 9
coton 9
atome 9
chips 9
legabeceraignoranteladrona 9
unpaesesenza 9
thanos 9
ghallal 9
ecvf 9
rbc 9
bonesprit 9
teamwarzazate 9
waltdisney 9
medine 9
madeindigidust 9
teamfo 9
brochand 9
tnetr 9
bollore 9
bourragedurnes 9
berck 9
pi����era 9
quaibranly 9
58 9
koln 9
stolen 9
worthreading 9
framapack 9
chandalchoni 9
mouamouaamouaaahahahahahahahahah 9
bevrijdingsdag 9
championnatregional 9
comiss����odaverdade 9
jdray 9
commentdonnerduregretalump 9
yoursmq 9
pornography 9
jena 9
visalus 9
cgpl 9
falsh 9
strat����gieweb 9
enmode 9
nuevopri 9
pentagone 9
2g1b 9
tr����vidic 9
evita 9
custrike 9
niebel 9
ucberkeley 9
futureoftv 9
nacionales 9
francaisetranger 9
optunisia 9
l����galisation 9
conseilsorci����re 9
wewerecooluntil 9
rsfans 9
europacorp 9
petitlivrerouge 9
elhadjidiouf 9
inte 9
biiiiiitch 9
jenecomprendspas 9
intadc 9
clippernation 9
dox 9
oran 9
fips2012 9
libert����ch����rie 9
mahzor 9
gooners 9
esperanto 9
tragic 9
ronaldinho 9
portaldoesporte 9
onlyontwitter 9
ind����genas 9
melench 9
models 9
felicidad 9
danic 9
vulcaintrophy 9
carpp 9
demilitarizeafghanistan 9
edgarmorin 9
tequila 9
1dfact 9
degaulleadit����asuffitlachienlit 9
vika 9
enviedemourir 9
bombassedegauche 9
jersey 9
foots����n����galais 9
bale 9
guc 9
novethic 9
allezlelosc 9
ndamvsbursak 9
dbs 9
dislike 9
rioplussocial 9
davagincode 9
signsyoulostafight 9
radionlondres 9
osona 9
fjords 9
lemondenenousatte 9
kadhadi 9
teamclaude 9
sourcesure 9
filmmaking 9
alencrebleunuit 9
ta����wan 9
retweetez 9
unduetrestella 9
p����rig 9
routes 9
mt2 9
m����tallos 9
devoircivique 9
may15 9
ps68 9
corinne 9
barcanews 9
williams 9
folio 9
newsdusite 9
ffme 9
mariduchodepacotilla 9
missionsprintemps 9
stpierremiquelon 9
afdb 9
skynet 9
changes 9
thoreau 9
veculture 9
zendframework 9
lemecquariencompris 9
tweetetretweetalors 9
blingblingbis 9
venuecoverstar 9
sarkod����mago 9
obam 9
masques 9
leadchange 9
occupydef 9
cowboys 9
generation2012 9
milandesignweek 9
khara 9
dimanchejevotesarkozy 9
5mai1992 9
selonmoi 9
nopasar����n 9
d����sabonnement 9
trollingsarko 9
birl 9
mostsaved 9
ilsepassevraimentdeschoses����tranges 9
naomiiiiiiiiii 9
educpop 9
staff 9
globalc 9
curso 9
rupcic 9
rehovot 9
eatyoualive 9
healthministry 9
jeunescitoyenssupporters 9
blaspheme 9
counterterrorism 9
lotofmotivation 9
saison5 9
waltz 9
afrouest 9
ohcestm����chant 9
minister 9
athlete 9
robertdowneyjr 9
mooddelinstant 9
sansamis 9
correzepowa 9
trollump 9
ministroma����a 9
assistant 9
pincezmoi 9
faisezpaslescons 9
radiob����atitudes 9
tweetclasse 9
solfedreamteam 9
globalcha 9
initiative 9
journaldecampagne 9
hollandestyle 9
lequipemag 9
ilovemanger 9
ecolog����a 9
solidar 9
plusriennemetonne 9
musiquelibre 9
sobcon 9
thq 9
bombassedegaucheetfieredeletre 9
s����gara 9
terzake 9
galaxus 9
toiaussiparlejaponais 9
laquille 9
contour 9
passendonderwijs 9
ateliersouverts 9
bibliotheque 9
coupdur 9
marcelamont 9
edwy 9
banco 9
novoice 9
b7or_sh3r 9
chemistry 9
berga 9
onrig 9
oecd 9
rstats 9
zrkbuducnost 9
alizee 9
dedefensa 9
cgspwallonne 9
10e 9
conceptart 9
singhallelujah 9
eleccione 9
clim 9
thegossip 9
lokanfr 9
pakouri 9
bbt 9
mauvaisjoueurs 9
doodles 9
sicesthollande 9
cemomentou 9
pampasxv 9
id����ologie 9
zizi 9
cicatrice 9
theunknows 9
ggrmc 9
dansleschoux 9
friskyfriday 9
yale 9
brav 9
aneriencomprendre 9
nyy 9
pringles 9
muyfan 9
heaj 9
casadesus 9
passationdepouvoir 9
quedubon 9
bazar 9
premi����refois 9
maisontheodor 9
okj 9
pinkhell 9
cqcbordel 9
ffbk 9
ladepeche 9
confsirigu 9
nessbeal 9
lepaysquoi 9
salzburg 9
grails 9
lucas 9
teamricard 9
vendrediblaguespourries 9
printempsfrancais 9
fautquonmexplique 9
neoliberalisme 9
sainte 9
weimar 9
onlache 9
circonscription 9
rev 9
monado 9
d����groupage 9
br����ve 9
alphand 9
davidcameron 9
assezmelenchon 9
igaenr 9
noird 9
aimer 9
nelachezrien 9
myportfolioo 9
amiti����s 9
retromovies 9
jeugdzorg 9
dmca 9
snob 9
happyend 9
libert����pourgeoffroy 9
humeurdujour 9
reeducation 9
honteavous 9
consciencedesoi 9
ecosysteme 9
tienstiens 9
canadaimgdubai 9
div 9
tes 9
vraiefille 9
imp����rialistes 9
bise 9
wiifit 9
ouquicomprendtropbien 9
����������������������������_��������_������������ 9
ballsohard 9
miamiheat 9
siga 9
respectfrenchguiana 9
repressi���� 9
oplibya 9
australianz 9
mom2summit 9
jouet 9
climatiseur 9
singer 9
bessonstyle 9
promofrenzy 9
jazzfest2012 9
acampa 9
viaweb 9
followdaibosyu 9
benz 9
cctoi 9
acam 9
motifderupture 9
roadmovie 9
xbmc 9
2peoplethatbelongtogether 9
childmarriage 9
atenci����n 9
smile__1988 9
armacleggon 9
jepassaisjuste 9
blessings 9
opportunistes 9
umpath����tiques 9
maisvoussavezpasvous 9
mexicanadeaviacion 9
cakesoap 9
skatalites 9
pourrissement 9
artdefoutrelamerde 9
nightclub 9
meltyfamily 9
jtaicass���� 9
followforeverfriends 9
toutlemonde 9
tweetmenace 9
lecentrenestpasdegauche 9
lnp 9
presidentobama 9
discretion 9
bernini 9
visual 9
mamans 9
toolbar 9
emploiformationetsocial 9
viedepion 9
kpis 9
gw 9
fouiny 9
fucklecole 9
cyndilauper 9
francisbacon 9
cybersec 9
salafy 9
ulster 9
hamont 9
needforspeed 9
ericsson 9
narco 9
amc 9
stopthewar 9
elysee20 9
ecologia 9
qf 9
infowars 9
elderscrolls 9
melilia 9
sebta 9
lomo 9
preservenyc 9
hibernation 9
actutechno 9
lachainetechno 9
workandchill 9
d����cosse 9
hautecouture 9
usage 9
chansons 9
tupreferes 9
teampendaison 9
pacacestlabase 9
shemale 9
ios51 9
hoquet 9
reefatrisk 9
chefdoeuvre 9
jmecomprend 9
onpeutpastoutavoir 9
hoho 9
kendrawilkinsonworld 9
teamnvb 9
acad����mie 9
keskiya 9
s����quence����motion 9
fion 9
bonconseil 9
happybirthdayjudasvideo 9
waystotellppltheyreugly 9
evasion 9
mont 9
taijihour 9
911 9
ledemenagementcestmaintenant 9
flicage 9
kur���� 9
onvousconnait 9
madelin 9
jedisnonalagauche 9
streetdance 9
teammarcdorcel 9
egoisme 9
dessertsansucre 9
nowfuture 9
walker 9
mamamp 9
harlequin 9
azul 9
mountains 9
mk7 9
lerougeestderetour 9
56a 9
shalom 9
notoriousbig 9
publicrelations 9
missiontomars 9
elderscrollsonline 9
envoyesp����cial 9
defjamstory 9
chimpanz����s 9
ciaolapolitique 9
atoutjamais 9
mauvaiseperdante 9
rienafa 9
rassemblemen 9
sarkholanta 9
campingdesflotsbleus 9
parentalit���� 9
ibmpu 9
dirigeant 9
cakephp 9
c����cit���� 9
wattrelos 9
d����faut 9
desillusion 9
lapolitiquecestpasla 9
alapou 9
vergogna 9
wantuback 9
reseauvoltaire 9
anderson 9
bahia 9
toutdevientpossible 9
connexion 9
tousavecnicolas 9
umpmauvaisjoueurs 9
gehirn 9
tonlibre 9
sams 9
aventador 9
bayrougameover 9
kemlin 9
burgundy 9
jeunespopkemon 9
justice4trayvon 9
s����duction 9
bayrouautrou 9
dimanchejevotehollande 9
blasph����me 9
artnum����rique 9
sarkoconnard 9
live2point0 9
toulous 9
canaplus 9
thatssodrake 9
loveyousomuch 9
dansquelmondeonvit 9
francforte 9
flore 9
cestrigolo 9
cumshot 9
socinn 9
vousavezpasremarqu���� 9
offers 9
pov 9
pauvrefille 9
backlink 9
exp����rimentation 9
stella 9
mymajorcompagny 9
cauetsurnrj 9
alwa 9
vaudou 9
dunk 9
abq 9
����afaitbizarre 9
exhausted 9
pepguardiola 9
sexo 9
thelacomplex 9
simulateur 9
o2 9
ballot 9
lesstagiaires 9
rooftop 9
cit���� 9
compl����ment 9
villainrocks 9
conflitdinteret 9
cache 9
blma 9
jetprive 9
kenia 9
loc 9
savethearc 9
businessbooster 9
humm 9
all���� 9
draft 9
rotaract2012 9
rentsoc 9
gestapette 9
shs 9
didierporte 9
elephant 9
oissel 9
thegoodlife 9
�������������_����������������� 9
gambling 9
galaxys 9
gymnastique 9
calldsk 9
depover 9
bukowski 9
lacan 9
notfunny 9
fabriqu����enfrance 9
voi 9
portail 9
nowlisten 9
3615hollande 9
rescue 9
ubuweb 9
camerasphotographyvideocapture 9
nesoitpascon 9
paranoia 9
sanspiti���� 9
reportages 9
hollandeattitude 9
dnipropetrovsk 9
com����diefran����aise 9
loooool 9
respublica 9
dudu 9
����nora 9
chronopost 9
freak 9
dernierrt 9
92 9
psychologue 9
gillesjacquier 9
rhino 9
loup���� 9
thinktank 9
cantona 9
victor 9
valeursactuelles 9
commune1871 9
graisse 9
nao 9
teamfollowba 9
ilsveulentilspeuvent 9
lightpainting 9
antitweet 9
politiquepoliticienne 9
dignity 9
turnrappersnamesintopornstarsname 9
sij 9
centreunis 9
hayuncamino 9
donn����espersonnelles 9
cestmalin 9
questionexistencielle 9
thsf2012 9
bacblanc 9
wokay 9
sp����cial 9
parishiphop2012 9
vingtssecondesdecourage 9
hf 9
fassbender 9
kebet 9
photocolors 9
typique 9
rom����o 9
poulpe 9
lemonde����lenvers 9
chieur 9
getout 9
montereau 9
advergame 9
gorillaz 9
cen 9
mymistake 9
championship 9
lefoll 9
musso 9
lafrancefor 9
institutions 9
bruselas 9
academia 9
ilphipotecaria 9
marchanddesable 9
redis 9
t����l����pathie 9
photographers 9
socialgame 9
aureasequeda 9
t����nez 9
vegetarian 9
refait 9
leclient 9
nosurprise 9
pollueurspayeurs 9
uc3m 9
alfredhitchcock 9
annadellorusso 9
triathlon 9
boulognesurmer 9
tweeple 9
syndex 9
socialme 9
irlanda 9
jeanpaulgaultier 9
politis 9
abdelkader 9
amore 9
euroblogs 9
mx 9
jules 9
ordre 9
deuxfois 9
monarchie 9
bsd 9
letscodetyler 9
gravelines 9
metiersdunumerique 9
metiersduweb 9
jeud 9
footus 9
framework 9
bobodemerde 9
russiandesign 9
chronodrive 9
fidel 9
sgs 9
dat 9
analysep 9
nestle 9
noncumul 9
sanitation 9
pouicpouic 9
tk 9
oilsummit 9
ils 9
sexfriend 9
i����igocabacas 9
advices 9
woaw 9
royan 9
p4p 9
amusant 9
lapresidentielle 9
yannbarthes 9
evote 9
fh2012d����bat 9
����go 9
confiant 9
2em 9
pertinent 9
trotabossi 9
goronnie 9
interelec 9
usquevilly 9
plusradinplusmalin 9
mise����jour 9
levomicmantenant 9
msant���� 9
immonde 9
attitude 9
raisins 9
����quilibre 9
chroniquessexuellesteam 9
globetrotter 9
robespierre 9
haveagoodday 9
208 9
uc 9
syriantruth 9
shawinigan 9
universitaire 9
virginit���� 9
clipsvid����os 9
islandia 9
fall 9
risky 9
guadeloup 9
kcc1m 9
rendonsacesar 9
celinedion 9
cem 9
destinations 9
minneapolis 9
anarchiste 9
trabajadores 9
larevanchedunemarocaine 9
wahle 9
sarkopinnochio 9
lebron 9
matsitaletime 9
silteplait 9
aliceloca 9
twexit 9
hnic 9
pissed 9
yarb 9
citoyendumonde 9
������������������������������_������������������������������������������������ 9
corneille 9
eins 9
phxnsh 9
tweetgentil 9
radiogen����ve 9
kyppr����sident 9
memphis 9
hypoth����se 9
allopolice 9
docgyneco 9
whostheboss 9
justement 9
jelevisbien 9
occupyffm 9
okcoral 9
r����publiquela����que 9
tweets����rieux 9
lhypocrisiecmaintenant 9
goonerfamily 9
jaimemavie 9
elite 9
t2ul 9
�������������_������������_������������������������������ 9
���������������������_����������������������������� 9
moneytime 9
merciiii 9
acdc 9
rayados 9
hollandematu���� 9
acavalier 9
lafrancequisecouchetard 9
freegary 9
geopolitique 9
lesinfideles 9
kofxiii 9
blaguefacile 9
pointrelou 9
mehra 9
okjesorsaussi 9
cougars 9
videosdiferentes 9
systemed 9
ledebatdegeek 9
fuckyea 9
abba 9
suicidecollectif 9
voyant 9
chagasse 9
twittorbati 9
ile 9
supreme 9
franquismo 9
pfpf 9
corona 9
ssms12 9
clashes 9
m����taphore 9
zidane 9
presidenziali 9
autopersuasion 9
ciguaclasificados 9
danette 9
correcteur 9
ironlady 9
da12bb 9
esj 9
wgv 9
katemoss 9
fiscfucking 9
fjp 9
electionspr����sidentielles 9
pragmatique 9
stbarth 9
notizie 9
audodo 9
teamvorace 9
mortederire 9
ail 9
businesses 9
minustah 9
iranelect 9
tribeca 9
chandeleur 9
renu 9
fan2 9
working 9
magiedesinternets 9
elvis 9
cultural 9
democratieloading 9
hatecrime 9
nysebell 9
jones 9
abolfotoh 9
vertiges 9
imd_sma 9
gundam 9
bulles 9
benchmark 9
terraeleicoes2012 9
munchen 9
solarenergy 9
jisd2012 9
monroe 9
datenschutz 9
usrevo 9
redresiste 9
recomiendo 9
joshbrolin 9
cardiff 9
designthemedia 9
coveroftheyear 9
monaeltahawy 9
dashboard 9
malwares 9
minorites 9
chris 9
commissions 9
wantyouback 9
lajatt 9
hedgefunds 9
vudepuislarussie 9
cestmort 9
anefet 9
viscaelbar����a 9
creaydise����a 9
shutupandtakemymoney 9
exasp����ra 9
ghengisqueuille 9
vtff 9
soir����eelectorale 9
nonjerigole 9
giarda 9
caldeirao 9
voulu 9
hollandeagagn����led����bat 9
traditions 9
sarkozistes 9
lesfran����aisdeletrangervotentsarkozy 9
ball 9
lebonvieuxtemps 9
soulag���� 9
unfriend 9
nicejob 9
changer 9
mota 9
jeminterroge 9
littlebrokenhearts 9
alerteclich���� 9
samu 9
iladurcilemorceaudesucre 9
coucherutile 9
dj����lazot 9
kilimanjaro 9
chezlaurent 9
lesetatsmajorsappr����cieront 9
l����checul 9
kadhaffi 9
lapropagandecestmaintenant 9
orgmode 9
erding 9
pepy 9
invityou 9
jenesorspas 9
laf����teestfinie 9
telesur 9
kissclub 9
firstworldproblem 9
comptes 9
lemotdelafin 9
wolverine 9
lessimpsons 9
racingmetro92 9
biodivesit���� 9
shoesaddict 9
merkelratings 9
hollandesar 9
aurevoirmonsieurlepresident 9
flanbyaufrigo 9
shy 9
onl����c 9
lavoixdunord 9
facendoobra 9
kenzi 9
cpa 9
censura 9
phraseassassine 9
g����othermie 9
mensch 9
nrv 9
40ans 9
lesvisiteurs 9
blogmode 9
pointtania 9
avantletsunami 9
untweetunlol 9
m����diapartisane 9
rugbyman 9
avzcsarkozy 9
corporatism 9
tennessee 9
locavore 9
poison 9
rienqueca 9
jokes 9
boboland 9
chengguangcheng 9
marinaandthediamonds 9
merciatous 9
carotte 9
marionnette 9
burqua 9
probleme 9
genieo 9
rni 9
imoca 9
sarkozero 9
auch 9
factchecker 9
1jour1jeu 9
kpakp 9
laga 9
alcatellucent 9
frenchnavy 9
fistini����re 9
vyrt 9
pointjospin 9
tiens 9
pr����fecture 9
twittosph����re 9
lefoot 9
journalismee 9
georgeeddy 9
recomposition 9
soldat 9
p����lican 9
devillepin 9
m����diocrit���� 9
desfoisjesuiscon 9
psgforlife 9
����avamal 9
orban 9
bungabunga 9
tropvrai 9
armani 9
lemou 9
alkhaleej 9
princessedecleves 9
touslesm����mes 9
looooool 9
cr����ole 9
discret 9
christophebarbier 9
2012led����b 9
hollandeabruti 9
mil 9
iphonegraphy 9
m����mepashonte 9
jesuisgentilavecquimedonned 9
ohwell 9
rebam 9
tullebaille 9
thepiauiherald 9
kocamanserefsizler 9
coucouchepanier 9
memepasmal 9
hala 9
����aarrive 9
cestjoelle 9
cultivons 9
delpiero 9
laverit���� 9
thexx 9
freehug 9
mouahahahah 9
sarkoavalon 9
preguntaseria 9
cftv 9
kikalaplusgrosse 9
cartman 9
pointcalogero 9
kies 9
alpen 9
imparable 9
lache 9
circulairegueant 9
bled 9
penible 9
hyst����rique 9
histoiresansfin 9
10ma 9
r����seaufd 9
fock 9
hollandewinner 9
nucleare 9
ilyvafort 9
chir 9
cpef 9
telerealite 9
fran����ois2 9
lemecquiariencompris 9
masterwar 9
postes 9
lesgraphissimes 9
vertigo 9
cafaitbizarre 9
ledroitderever 9
cafaitmalleflanby 9
quisuisje 9
malauxyeux 9
billeves����es 9
illadit 9
mercimonsieurlepr����sident 9
hollandecandidatfossile 9
majunche 9
kikadikoi 9
����n����rv���� 9
nserc 9
12���� 9
nicochagny 9
pneu 9
tadam 9
voteholalnde 9
manif����victo 9
ripost 9
violeendirect 9
right 9
elio 9
allezlesgens 9
communicationnonverbale 9
nixon 9
heuuuu 9
heuu 9
couillesmolle 9
exactement 9
thebridge 9
contradictionpermanente 9
cestunmensonge 9
maybacho 9
moijemoije 9
bingobullshit 9
lacit����delapeur 9
nsforpresident 9
orbis 9
merciquandm����me 9
novel 9
machisme 9
dehorssarkozy 9
quand 9
span 9
jaipascompris 9
echo 9
lacourder����cr���� 9
where 9
posture 9
synthese 9
opequip 9
espagnol 9
settlement 9
mediaset 9
charges 9
memoireselective 9
immobiliers 9
fotolia 9
rebranding 9
taill����lasarko 9
d����sesp����rant 9
poudreauxyeux 9
votefh2012 9
jubilation 9
changededisque 9
cetelem 9
rythme 9
sarkolebilancmaintenant 9
keynes 9
ledeabt 9
breastcancer 9
sarkolib 9
nov 9
missmeteo 9
lablonde 9
sell 9
waitwhat 9
sarkop����tain 9
partenaires 9
biiiim 9
sarkobullshit 9
yomoma 9
diabolisation 9
lefuturmensongedesarkozy 9
sanssurprise 9
belgitude 9
autogestion 9
ladette 9
cavachier 9
ps4 9
nicht 9
fh012 9
medium 9
bighug 9
bwfc 9
finkelstein 9
rnv 9
lamimolette 9
impossibleisnothing 9
ps87 9
ctg 9
satc 9
slowmo 9
onseconsolecommeonpeut 9
perezism 9
br����vesdebureau 9
lesmeufssanscerveaux 9
special_vip_follow 9
lagrandevadrouille 9
policepolitique 9
scientologie 9
lechange 9
abject 9
vraidebat 9
riposteparty54 9
semana 9
autoflagellation 9
zizou 9
desserts 9
celio 9
centrex 9
mediaarts 9
expulsions 9
debbouze 9
quartiers 9
tf1nicolas 9
leprogr����s 9
tf2 9
chez 9
beavisandbutthead 9
turbolol 9
arm����emexicaine 9
vivel 9
euro12 9
mazette 9
ign 9
coreupt 9
dempsey 9
publichealth 9
ligne14 9
tuning 9
blaguedegeek 9
surpris 9
suspence 9
pdr 9
lightbox 9
antenne2 9
soexcited 9
inthemoodforsoul 9
nympho 9
melenchon2017 9
jereste 9
aaaaaah 9
scientist 9
medina 9
systemes 9
frenchhiddlestoner 9
athl���� 9
downtonabbey 9
muahahahahah 9
cestpasdemoijelaivusurtwitter 9
pr����sidentiel2012 9
traumatis����e 9
ftt 9
stuff 9
council 9
fcsion 9
drumnbass 9
fixitforgetit 9
fb2012 9
sadtweet 9
ajplom 9
industryfood 9
min87 9
petrova 9
admirative 9
coeurcoeur 9
crouchend 9
droitdanslemur 9
iles 9
centrecommercial 9
juvelecce 9
1day 9
enjoyeuses 9
d����partement 9
keurs 9
houba 9
ivre 9
citizensunited 9
culpabilit���� 9
61 9
fut 9
forevergordito 9
youhumour 9
vatependre 9
tweetsactu 9
minutesynthpop 9
figarosante 9
agricole 9
only 9
aperoentrepreneurs 9
marinade 9
vatecacher 9
bteam 9
kif 9
goncourt 9
globalmotherhood 9
pureview 9
zola 9
etv 9
laroutine 9
jaimepaslesgensqui 9
buffer 9
onmexplique 9
lesgrandsesprits 9
peute 9
camarcheentrenous 9
m����diation 9
vestia 9
parano����a 9
courtsm����tragesvid����o 9
sarkopanique 9
patentwars 9
battleground 9
jesorsloin 9
ensher 9
franck 9
okjesorsencore 9
emission 9
tenni 9
avispersonnel 9
stanlee 9
bonneidee 9
scarponi 9
q1 9
epfl 9
brice 9
mouahahaah 9
kaira 9
sponsorise 9
elcairo 9
natalieportman 9
yummypets 9
cassandre 9
potin 9
solide 9
battresarkozy 9
athletisme 9
obligation 9
winchester 9
r����seautage 9
1treuk 9
vismaviepourvoir 9
gchq 9
n����olib����ralisme 9
soybeans 9
mamere 9
boire 9
rwd 9
ilg 9
alkha 9
brecht 9
ontouchelefond 9
dumas 9
recipes 9
vroniplag 9
produit 9
fv 9
magicpiano 9
smule 9
mieux 9
santigold 9
lorax 9
jecomprendsrien 9
klaus 9
masur 9
goforit 9
jdn 9
atchoum 9
metallurgie 9
branchout 9
boycotter 9
usrevol 9
gnocchis 9
intrusion 9
lan����s 9
megaman 9
sensdespriorites 9
rappelteam 9
masterpiece 9
kind 9
longueuil 9
bullet 9
memoria 9
esp����rons 9
humouronline 9
wrongfulconviction 9
mogadishu 9
warhol 9
cnal 9
confus 9
parasites 9
fossil_watches 9
wetter 9
cro����te 9
vivelad����mocratie 9
����afaitmal 9
bwef 9
plzrt 9
americanreunion 9
pge 9
faitesduparc 9
jaitest����pourvous 9
crypto 9
encul����s 9
messagedeservice 9
wwnv 9
soupes 9
potages 9
lafouinevoice 9
backstreetboys 9
period 9
apres 9
meg 9
maarifa2012 9
podolski 9
interclubs 9
gouter 9
embrouille 9
detente 9
mississippi 9
metropolis 9
escp 9
aur����lie 9
enit 9
nimportenawak 9
[truncated: 4,258,871 more chars]
