# Supplementary material for: Local Variation of Hashtag Spike Trains and Popularity in Twitter
Source: PLoS One. 2015 Jul 10;10(7):e0131704. doi: 10.1371/journal.pone.0131704 (PMC4498919; doi:10.1371/journal.pone.0131704)
Supplement: S1 File — (ZIP) [file pone.0131704.s001.zip › S1 File Supporting Information/S1_File_TimeStampsHashtags_PONE-D-15-11694.dat]

ledebat 180946
25749	25888	25952	26088	26382	26588	27040	27054	27240	27301	27324	27368	27403	27435	27498	27513	27731	27743	28078	28134	28505	28943	28968	28981	29161	29248	29287	29357	29358	29376	29430	29613	29678	29875	29941	29955	30294	30315	30315	30353	30386	30400	30422	30601	30719	30737	30753	30872	30977	30997	31135	31219	31235	31271	31285	31281	31351	31412	31662	31764	32714	33056	33421	33549	33552	33663	33702	33749	34173	34387	34509	34618	34635	34654	35483	35980	36130	36051	36614	36141	36676	36713	36272	36785	36841	36911	36593	37368	37121	37535	37674	37792	38046	38034	38764	39540	39675	40990	41009	41514	41626	41804	41909	41920	41996	42268	42980	43119	43120	43224	39985	43320	43597	43658	30840	30245	43816	40243	44147	44179	44219	44243	44373	44561	44576	44923	44971	44979	45026	45054	45135	45209	45353	45637	46225	46288	46992	48067	48431	48512	48651	49231	49530	50124	43886	43890	52329	53143	53754	54065	54289	54693	54868	54995	55002	55148	55315	55791	45723	56217	56247	56267	56268	56774	56774	56868	56886	57007	57026	46833	57347	57395	57527	57543	58047	58127	58208	47783	58266	58280	58288	58289	58290	58297	58314	58319	58321	58325	58331	58340	58345	58345	58346	58350	58355	58355	58358	58364	58365	58369	58376	58376	58384	58384	58389	58392	58397	58406	58415	58418	58422	58425	58455	58461	58465	58472	58486	58495	58497	58498	58522	58534	58537	58542	58560	58561	58563	58572	58573	58612	58615	58631	58634	58641	58647	58649	58654	58662	58668	58672	58707	58738	58787	58805	58823	58824	58825	58827	58827	58828	58835	58837	58837	58838	58840	58841	58850	58852	58858	58861	58881	58899	58919	58929	58948	58972	58991	58996	58997	59014	59030	59078	59086	59087	59166	59210	59227	59278	59318	59338	59393	59476	59509	59749	59784	59925	59952	59966	60034	60057	60070	60083	60150	60155	60167	60169	60194	60307	60326	60340	60362	60364	60415	60489	60515	60591	60592	60595	60609	60635	60640	60648	60656	60683	60749	60753	60754	60825	60840	60876	60918	60932	60935	60948	60948	60977	60994	61005	61009	61079	61111	61157	61171	61209	61217	61274	61285	61289	61344	61353	61379	61386	61432	61444	61458	61471	61473	61482	61527	61532	61584	61601	61691	61700	61712	61743	61853	61874	61882	61895	61916	61935	62064	62066	62108	62161	62175	62180	50909	62220	62221	62225	62251	62309	62359	62408	62414	62439	62529	62560	62563	62570	62570	62576	62577	62592	62594	62605	62622	62623	62655	62656	62693	62709	62722	62723	62769	62771	62772	62773	62774	62783	62809	62816	62828	62841	62855	51520	62865	62867	62868	62874	62880	62880	62886	62917	62922	62933	62961	62973	62984	62991	63000	63009	63010	63023	63034	63097	63100	63130	63131	63144	63161	63162	63166	63169	63171	63177	63186	63206	63206	63246	63277	63284	63287	63299	63311	63311	51995	63323	52012	63351	52034	63353	63368	52075	63411	63440	52139	63465	63475	63489	63504	63504	52178	63506	63534	63558	63561	63566	63597	63600	63604	63610	63617	52288	63645	52328	52329	63684	63685	63693	63741	63761	63767	52423	63802	63837	63839	63847	52508	52516	63885	63921	63941	63955	63967	63978	64016	64023	64030	64041	64055	64062	64070	64090	64109	64116	64156	64188	64197	52828	64236	64245	64302	64333	64346	64410	64416	64420	64472	64526	64550	64572	64601	64604	64612	64621	64647	64669	64706	64729	64747	64772	64821	64833	64853	53402	64874	53438	53450	53460	53469	64972	53509	64995	53519	65046	65048	53580	53590	53646	65168	65234	65295	65301	65302	65330	65345	65392	65403	53889	65421	65454	65458	65534	65546	65565	65585	65597	65623	65641	65652	65670	65688	65688	65698	65713	65756	65766	65775	65798	54313	65869	65898	65925	65962	65966	65974	54475	65991	66013	54506	66058	54541	66066	66091	54565	66122	66125	66128	66137	66140	66150	54631	66165	66184	66185	54635	66186	66214	66220	66229	66241	66250	66252	66275	66292	66292	66296	66297	66303	66312	66313	66343	66354	54829	66365	66370	66377	66380	66385	66410	66413	66417	66422	66438	66444	66453	66458	54927	66480	66489	66497	66500	54973	66509	66546	66580	66580	55067	66589	66599	66607	66609	66614	66639	66646	66650	66654	66657	66660	66661	66690	66712	66730	66733	66755	66775	66775	66799	66805	66819	66825	66861	66889	66912	66919	66928	66983	66985	67006	67012	67018	67034	67035	67035	67056	67084	67092	67094	67144	67144	67145	67155	67157	67157	67157	67162	67178	67181	67202	67202	67203	67250	67285	67315	67319	67323	67324	67330	67341	67354	67374	67381	67385	67388	67389	67422	67441	67446	67469	55920	67479	67482	67495	67505	67508	67524	67537	67567	67586	67593	67607	67611	67625	67639	67653	67666	67666	67669	67687	67688	67696	67696	67747	67758	67762	67763	67769	67780	67843	67874	67901	67902	67952	67957	67996	68001	68048	56456	68076	68085	68102	68109	68110	68124	68136	68139	68165	68190	68221	68239	68278	68307	68310	68318	68334	68339	68351	68362	68378	68466	68483	68493	68494	68499	68524	68527	68532	68536	68551	68560	68580	68596	68602	68638	68651	68654	68654	68670	68702	68712	68719	68722	68744	68766	68797	68800	68807	68819	68820	68826	68830	68833	68858	68868	68880	68881	68894	68905	68913	68917	68929	68948	68948	68951	68995	69024	69045	69079	69080	69081	69090	69094	69097	69100	69141	69159	69190	69212	69226	69231	69253	69254	69262	69264	69269	69329	69350	69388	69394	69402	69419	69422	69439	69446	69448	69480	69485	69486	69492	69498	69518	69518	69524	69526	69536	69539	69560	69566	69573	69581	69604	69617	69639	69662	69681	69724	69730	69739	69757	69795	69799	69854	69868	69869	69873	69896	69905	69930	69943	69956	69977	70004	70038	70042	70060	70076	70089	70093	70111	70135	70140	70143	70145	70154	70184	70215	70218	70221	70225	70240	70242	70276	70283	70291	70304	70307	70342	70345	58538	58560	70381	70382	70395	70399	58576	70416	70420	70423	58608	70441	70446	70451	70468	58633	58638	70479	70488	58659	70509	70521	58676	70529	70540	70540	58692	70585	70592	70602	70607	70615	70646	70660	58763	58765	70680	58774	70688	58801	70741	70760	70774	70777	70786	70787	58830	70794	70801	58837	58838	70807	70810	58843	70820	70839	70844	70845	70859	70866	70871	70872	58885	70879	70884	70893	70896	70907	70912	58911	70922	70925	70939	70947	70961	58939	70990	70996	71007	71029	71050	71050	71065	71068	71078	71085	59047	71094	71111	71128	71139	71141	71144	71146	71146	71146	71148	71148	71148	71158	71158	71159	71159	71161	71164	71202	71202	71203	71203	59137	71208	59144	71218	71218	71220	71221	71230	59181	71243	71244	71244	71249	71252	71258	59205	71261	71266	71272	71273	71274	71275	59221	71284	71284	71286	71286	71287	59234	71298	71300	71306	71309	71315	71315	71315	71317	71320	71324	71329	71333	59265	71338	71342	71343	71343	71355	71360	71364	71372	71375	71379	71382	71382	71386	71388	71388	71394	71395	59303	71400	71424	59325	71430	71434	71440	71450	71457	71459	71468	71470	71471	71472	71475	71475	71478	71479	71483	71491	71499	71501	71514	59397	71517	71518	71521	71526	71540	71542	59417	71556	71557	71560	71565	71569	59435	71586	71600	71606	71613	71619	71623	71625	71628	71630	71632	71636	59504	71644	71647	71650	71658	71687	71690	59544	71697	71707	71717	71719	71722	71727	71731	71741	71742	71749	71750	71752	71757	71768	71771	71776	71790	71791	71802	71803	71811	71820	71829	71832	71834	71845	71868	59731	71873	71879	71880	71891	71896	71899	71908	71909	71911	71918	71924	71927	71942	71944	71949	71953	71961	71963	71968	71970	71974	71975	71992	71992	71995	72003	72023	72032	72037	72040	72044	72044	72052	72069	72074	72085	72091	72094	59923	72099	72114	72117	72128	59954	72136	72141	59959	59963	72147	72159	72167	72172	72183	72190	72216	72216	72219	72243	72248	72261	72262	60083	72268	72283	72286	72289	72292	72300	72307	72314	72316	72326	72339	72351	72357	72358	72393	72417	72419	72421	72422	72422	72425	72426	72427	72429	72431	72434	72435	72437	72447	72450	72452	72456	72456	72462	72466	72472	72476	72479	72485	72486	72487	72491	72507	72508	72518	60362	72529	72531	72533	72538	72538	72539	72540	72543	72544	72548	72558	72567	72586	72587	72592	72598	72612	72622	60459	72637	72638	72645	72648	72654	72655	72658	72664	72665	72666	72669	72674	72680	72682	72683	72684	72685	72686	72692	72701	72703	72711	72712	72713	72716	72717	72722	72726	72727	72728	72734	72734	72739	72741	72749	60578	72752	72753	72753	72760	72761	72763	72764	72764	72765	72766	72772	72773	72775	72778	72778	72788	72788	72790	72792	72793	72793	72794	72795	72798	72805	72809	72810	72810	72811	72816	72819	72827	72828	72833	72835	72849	72859	72863	72866	72867	72870	72871	72874	72876	72879	60678	72885	72885	72894	60696	72908	72908	72911	72916	72917	72924	72924	72925	72925	72929	72929	72941	72942	72945	72947	72947	72951	72953	72957	72959	72960	72963	72972	72977	72984	72985	73005	73009	73011	73014	73021	73027	73032	73034	73034	73037	73043	73048	73049	73049	73051	73054	73056	73062	73063	73064	73066	73067	60867	73089	73093	73094	73097	73097	73102	73103	73106	73112	73117	73119	73132	73132	73132	73136	73140	73148	73149	73159	73165	73169	73181	73183	73183	60967	73186	73187	73191	73222	73225	73229	73234	73236	73241	73246	73249	73260	73266	73267	73270	73274	73276	73279	73283	73287	73294	73297	73298	73299	73301	73302	73306	73308	73308	73315	73322	73324	73332	73336	73338	73344	73345	73349	73352	73352	73355	61133	73370	73377	73380	73382	73384	73387	73389	73390	73390	73391	73393	73394	73395	73399	73400	73400	73403	73406	73407	61181	73418	73420	73420	73424	73425	73427	73438	73447	73448	73449	73451	73457	73460	73462	73463	73466	73471	61222	73485	73485	73489	73491	73491	73493	73515	73520	73521	73527	73530	73537	73540	73541	61299	61305	73545	73552	73553	73559	61327	73568	73576	73579	73588	73598	73616	61368	73620	61375	73624	73624	73626	73633	73636	73637	73643	73651	73651	73655	73658	61419	73667	73670	73671	73674	73675	73679	73680	73680	73685	73704	73710	73713	73714	73715	73715	73730	73741	61488	73749	73750	73752	73754	73754	73762	73766	73769	73770	73778	73782	73797	73802	73805	73818	73818	73823	73826	73829	73846	73853	73859	73859	73864	73872	73873	73874	73876	73879	73879	73888	73889	73897	73898	73904	73906	73909	73917	73918	73918	73919	73920	73923	73923	73925	73927	73928	73931	73934	73937	73939	73941	73944	73945	73947	73948	73949	73949	73954	73961	73962	73963	73966	73971	73972	73977	73978	73979	73980	73982	73983	73985	73985	73989	73990	73992	73996	73998	73999	74000	74003	74006	74010	74010	74012	74015	74020	74025	74027	74028	74029	74030	74032	74032	74032	74033	74034	74037	74038	74039	74041	74041	74046	74049	74049	74051	74056	74057	74058	74058	74060	74062	74064	74064	74066	74067	74068	74069	74072	74073	74073	74073	74075	74077	74077	74078	74078	74081	74082	74086	74090	74090	74091	74093	74094	74099	74100	74101	74101	74102	74105	74105	74107	74107	74108	74108	74109	74109	74115	74118	74119	74120	74120	74123	74124	74126	74128	74129	74130	74130	61829	74134	74141	74141	74142	74142	74143	74147	74147	74147	74148	74149	74151	74152	74153	74156	74157	74159	74162	74165	74167	74174	74174	74176	74177	74178	74179	74180	74180	74185	74187	74188	74193	74194	74199	74200	74200	74203	74204	74205	74206	74206	74217	74217	74219	74224	74227	74230	74231	74233	74234	74234	74236	74237	74238	74239	74240	74243	74248	74248	74253	74256	74256	74257	74258	74259	74262	74262	74263	74270	74272	74273	74274	74274	74279	74282	74283	74284	74285	74285	74288	74289	74288	74295	74297	74298	74298	74299	74304	74305	74307	74307	74310	74311	74313	74315	74317	74317	74321	74325	74327	74329	74330	74330	74333	74336	74336	74339	74339	74339	74341	74342	74343	74346	74347	74347	74350	74352	74352	74355	74358	74361	74362	74368	74369	74371	74374	74375	74377	74377	74378	74379	74380	74383	74383	74384	74385	74388	74390	74392	74392	74393	74394	74396	74396	74398	74399	74400	74400	74400	74408	74410	74410	74413	74416	74418	74418	74419	74419	74420	74420	74428	74428	74428	74429	74429	74432	74433	74434	74434	74436	74437	74437	74439	74441	74449	74451	74452	74453	74453	74454	74455	74457	74458	74460	74464	74467	74467	74467	74468	74469	74473	62140	74474	74475	74476	74480	74480	74481	74484	74486	74489	74489	74490	74491	74493	74496	74498	74500	74502	74503	74504	74505	74508	74509	74509	74510	74510	74511	74511	74514	74519	74519	74519	74524	74527	62172	74530	74530	74531	74533	74533	74536	74537	74538	74539	74539	74541	74543	74548	74549	74550	74551	74551	74553	74553	74555	74555	74558	74559	74560	74561	74564	74564	74565	74566	74566	74567	74568	74569	74571	74573	74574	74575	74575	74576	74576	74579	74581	74582	74583	74584	74585	74585	74587	74589	74591	74595	74597	74598	74600	74601	74603	74604	74605	74605	74606	74607	74610	74611	74615	74618	74619	74621	74626	74629	74628	74629	74630	74632	74632	74632	74633	74633	74636	74635	74640	74641	74641	74641	74640	74643	74643	74644	74645	74649	74650	74651	74652	74655	74656	74658	74659	74660	74661	74662	74662	74665	74666	74666	74668	74668	74668	74669	74669	74671	74671	74672	74672	74673	74673	74674	74674	74674	74676	74678	74679	74679	74679	74680	74681	74681	74683	74683	74684	74686	74690	74690	74690	74692	74693	74693	74695	74695	74697	74698	74698	74699	74699	74700	74702	74703	74704	74704	74705	74706	74706	74707	74708	74708	74709	74712	74712	74712	74713	74714	74714	74716	74717	74718	74718	74719	74719	74719	74720	74720	74722	74722	74723	74726	74727	74728	74729	74729	74729	74730	74730	74735	74735	74736	74737	74738	74738	74738	74738	74739	74740	74740	74740	74741	74742	74742	74743	74744	74745	74745	74745	74746	74747	74747	74747	74747	74748	74749	74750	74751	74751	74755	74757	74759	74760	74760	74760	74762	74764	74765	74765	74765	74766	74768	74768	74770	74771	74772	74774	74775	74776	74776	74776	74777	74777	74779	74780	74782	74782	74782	74782	74783	74784	74784	74786	74786	74789	74790	74789	74790	74791	74791	74791	74794	74795	74796	74796	74797	74797	74798	74798	74800	74801	74801	74801	74802	74802	74803	74804	74804	74806	74807	74808	74808	74808	74809	74809	74809	74810	74810	74811	74811	74811	74811	74815	74815	74815	74818	74820	74821	74822	74822	74823	74824	74826	74827	74827	74827	74839	74830	74830	74831	74832	74832	74835	74834	74835	74842	74842	74844	62356	74845	74846	74846	74845	74846	74846	74848	74850	74851	74851	74851	74852	74853	74854	74854	74854	74854	74857	74857	74857	74858	74859	74859	74859	74861	74861	74863	74863	74865	74865	74866	74867	74868	74870	62373	74872	74872	74873	74873	74873	74874	74874	74875	74876	74878	74879	74879	74879	74880	74880	74880	74880	74882	74883	74883	74883	74884	74884	62376	74885	74886	74886	74887	74888	74890	74890	74891	74891	74892	74892	74893	74893	74895	74895	74896	74899	74899	74899	74900	74900	74901	74902	74902	74903	74903	74904	74904	74905	74905	74907	74908	74908	74909	74910	74910	74910	74910	74911	74912	74912	74913	74913	74913	74914	74914	74914	74915	74916	74918	74919	74920	74920	74920	74921	74921	74921	74921	74922	74922	74923	74923	74924	74924	74924	74925	74925	74927	74927	74928	74928	74928	74928	74929	74929	74929	74930	74930	74931	74932	74932	74933	74934	74934	74935	74936	74939	74939	74939	74939	74941	74941	74941	74943	74943	74944	74945	74945	74946	74947	74947	74947	74947	74948	74948	74949	74950	62423	74951	74952	74952	74952	74955	74955	74958	74958	74959	74960	74963	74963	74964	74966	74966	74967	74968	74968	74968	74969	74970	74973	74973	74974	74974	74976	74977	74977	74978	74978	74978	74979	74980	74980	74981	74981	74982	74982	74982	74982	74982	74983	74983	74985	74985	74987	74988	74988	74989	74991	74992	74994	74994	74994	74995	74996	74997	74998	74998	74998	74998	74999	74999	75000	75000	75002	75002	75002	75002	75003	75003	75004	75004	75004	75005	75005	75005	75006	75006	75006	75007	75007	75007	75007	75007	75008	75008	75009	75009	75010	75011	75012	75013	75014	75015	75016	75017	75017	75018	75018	75017	75019	75021	75021	75022	75024	75025	75025	75025	75025	75027	75029	75029	75029	75030	75030	75030	75031	75032	75034	75036	75036	75036	75037	75038	75039	75040	75040	75040	75041	75041	75042	75042	75043	75045	75046	75047	75049	75050	75052	75052	75052	75052	75054	75054	75054	75054	75055	75055	75059	75059	75062	75062	75062	75062	75063	75064	75064	75065	75066	75067	75069	75069	75069	75071	62489	75071	75071	75073	75074	75075	75075	75076	75076	75077	75077	75078	75078	75078	75079	75079	75080	75080	75080	75081	75081	75082	62508	75085	75086	75087	75086	75087	75088	75088	75088	75089	75090	75091	75092	75092	75092	75092	75092	75092	75092	75092	75092	75092	75092	75092	75092	75092	75092	75092	75092	75093	75093	75094	75094	75095	75095	75095	75095	75095	75095	75095	75095	75095	75096	75096	75096	75097	75097	75099	75100	75101	75102	75102	75102	75102	75102	75102	75102	75103	75103	75103	75103	75104	75105	75106	75106	75106	75107	75108	75108	75109	75110	75110	75110	75111	75111	75111	75112	75113	75114	75114	75114	75115	75115	75115	75115	75116	75117	75117	75119	75119	75120	75120	75121	75121	75121	75121	75122	75122	75122	75123	75124	75124	75125	75126	75129	75129	75131	75131	75131	75133	75135	75135	75135	75136	75137	75136	75137	75137	75138	75138	75139	75139	75140	75142	75142	75143	75143	75143	75144	75145	75145	75146	75147	75147	75148	75148	75149	75149	75152	75152	75155	75155	75155	75155	75155	75155	75155	75155	75155	75155	75155	75155	75155	75155	75155	75156	75157	75157	75157	75157	75158	75159	75159	75160	75160	75161	75161	75161	75161	62582	75162	75163	75163	75162	75162	75163	75163	75164	75164	75165	75165	75166	75166	75166	75168	75169	75169	75170	75171	75171	75171	75171	75172	62593	75174	75173	75174	75176	75176	75176	75177	75177	75178	75179	75179	75182	75182	75182	75182	75183	75183	75183	75183	75184	75184	75184	75185	75186	75186	75186	75187	75187	75188	75188	75189	75190	75190	75190	75191	75192	75192	75193	75193	75193	75194	75195	75196	75199	75199	75199	75200	75200	75201	75202	75202	75202	75204	75204	75205	75205	75205	75205	75206	75207	75207	75208	75208	75209	75210	75210	75210	75211	75211	75212	75213	75214	75214	75214	75214	75215	62627	75217	75217	75218	75218	75218	75218	75218	75218	75220	75220	75220	75221	75221	75221	75222	75222	75222	75222	75222	75223	75223	75223	75223	75224	75224	75224	75224	75225	75225	75225	75225	75226	75226	75227	75226	75227	75227	75228	75228	75228	75228	75229	75229	75229	75230	75230	75231	75231	75232	75232	75232	75232	75233	75233	75234	75234	75235	75236	75237	75237	75237	75238	75239	75239	75239	75240	75240	75240	75241	75241	75241	75241	75241	75241	75242	75242	75243	75243	75244	75244	75245	75245	75246	75246	75247	75248	75248	75248	75248	75249	75249	75249	75249	75250	75251	75252	75252	75253	75253	75253	75253	75254	75254	75255	75255	75255	75255	75256	75256	75257	75258	75258	75259	75259	75259	75260	75261	75262	75262	75262	75263	75263	75264	75265	75265	75265	75268	75268	75269	75269	75269	75269	75270	75271	75272	75272	75273	75273	75273	75274	75274	75274	75274	75274	75276	75277	75277	75278	75278	75278	75278	75278	75279	75281	75280	75281	75282	75281	75283	75283	75283	75284	75284	75285	75285	62691	75285	75285	75286	75286	75287	75287	75287	75287	75288	75288	75288	75290	75290	75290	75290	75290	75290	75291	75291	75291	75291	75292	75292	75293	75293	75295	75295	62697	75297	75297	75297	75298	75298	75298	75298	75299	75299	75299	75300	75300	75306	75307	75308	75301	75303	75303	75303	75304	75304	75305	75305	75306	75306	75306	75307	75307	75307	75308	75308	75308	75309	75309	75309	75310	75310	75310	75311	75311	75311	75312	75312	75312	75313	75313	75313	75313	75314	75314	75315	75315	75316	75316	75316	75316	75317	75317	62711	75318	75318	75319	75319	75320	75320	75320	75321	75321	75321	75322	75322	75323	75324	75324	75324	75324	75324	75324	75324	75324	75324	75325	75325	75326	75326	75327	75328	75327	75328	75328	75329	75329	75329	75330	75331	75331	75332	75333	75333	75333	75333	75333	75335	75335	75336	75336	75336	75337	75337	75338	75338	75338	75339	75339	75341	75341	75341	75341	75342	75343	75343	75344	75344	75345	75345	75346	75347	75347	75347	75347	75347	75349	75349	75349	75349	75350	75350	75350	75351	75351	75353	75354	75355	75356	75356	75357	75357	75357	75357	75357	75357	75358	75358	75358	75358	75359	75361	75361	75362	75362	75362	75363	75364	75364	75364	75365	75366	75366	75367	75367	75367	75367	75367	75368	75369	75369	75369	75369	75369	75369	75369	75370	75370	75371	75371	75371	75371	75372	75372	75372	75373	75373	75373	75373	75374	75374	75374	75375	75376	75377	75377	75377	75378	75378	75378	75378	75379	75379	75379	75379	75379	75379	75380	75380	75380	75380	75380	75381	75381	75381	75382	75382	75382	75383	75383	75384	75384	75384	75385	75386	75386	75387	75388	75388	75388	75388	75389	75389	75389	75390	75390	75390	75390	75390	75391	75391	75391	75392	75392	75393	75393	75393	75394	75394	75394	75395	75395	75395	75396	75397	75397	75398	75399	75399	75399	75399	75400	75400	75400	75402	75403	75403	75404	75403	75405	75405	75405	75405	75406	75406	75406	75407	75407	75407	62798	75408	75408	75408	75408	75409	75411	75411	75411	75412	75412	75412	75412	75412	75412	75412	75412	75413	75413	75413	75413	75413	75414	75414	75415	75415	75415	75415	75416	75416	75416	75416	75416	75417	75417	75418	75417	75418	75418	75418	75419	75419	75420	75420	75420	75421	75421	75422	75422	75422	75423	75424	75424	75425	75425	75425	75425	75426	75426	75426	75426	75427	75428	75428	75429	75429	75429	75429	75429	75430	75431	75431	75432	75432	75432	75432	75432	75432	75433	75433	75434	75434	75434	75434	75435	75435	75436	75436	75436	75436	75437	75438	75438	75439	75439	75439	75439	75439	75439	75440	75441	75441	75441	75442	75442	75444	75444	75444	75444	75445	75445	75445	75446	75446	75446	75446	75446	75446	75446	75448	75447	75448	75449	75449	75449	75450	75450	75450	75450	75450	75451	75451	75451	75451	75451	75452	75453	75453	75453	75454	75454	75455	75455	75455	75455	75456	75457	75457	75458	75459	75459	75459	75459	75459	75459	75461	75462	75462	75462	75463	75463	75463	75464	75463	75464	75464	75464	75465	75465	75466	75466	75466	75467	75467	75467	75468	75468	75468	75468	75469	75470	75470	75471	75471	75472	75472	75472	75472	75473	75473	75474	75474	75474	75474	75474	75474	75474	75475	75477	75477	75478	75478	75479	75479	75479	75479	75480	75481	75481	75481	75481	75481	75482	75482	75482	75482	75483	75483	75483	75484	75484	75485	75485	75485	75485	75485	75486	75486	75486	75487	75487	75487	75487	75487	75488	75488	75488	75488	75488	75488	75489	75489	75489	75490	75490	75490	75490	75491	75491	75492	75492	75492	75493	75493	75494	75494	75495	75495	75494	75496	75496	75496	75497	75497	75497	75497	75499	75499	75499	75500	75501	75502	75504	75504	75505	75505	75505	75506	75505	75506	75506	75507	75507	75507	75507	75509	75509	75509	75509	75509	75510	75510	75510	75510	75511	75511	75511	75511	75511	75511	75511	75512	75512	75514	75514	75514	75514	75515	75515	75516	75516	75516	75516	75516	75517	75517	75518	75518	75518	75518	75518	75519	75519	75519	75520	75520	75520	62865	75523	75523	75524	75524	75524	75524	75524	75525	75525	75525	75525	75525	75526	75526	75526	75527	75527	75527	75527	75528	75528	75529	75527	75529	75531	75531	75531	75531	75531	75532	75532	75533	75533	75534	75534	75534	75534	75535	75535	75535	75535	75535	75535	75535	75536	75536	75536	75536	75538	75538	75538	75539	75539	75539	75540	75540	75540	75541	75541	75541	75541	75542	75542	75543	75543	75544	75544	75544	75544	75544	75544	75544	75544	75545	75545	75545	75545	75546	75546	75547	75547	75548	75548	75548	75548	75549	75549	75549	75549	75550	75550	75550	75551	75551	75551	75551	75552	75552	75552	75552	75552	75553	75553	75554	75554	75554	75555	75556	75557	75557	75557	75558	75558	75558	75558	75558	75558	75558	75559	75559	75559	75560	75560	75560	75560	75560	75561	75561	75561	75561	75561	75562	75562	75562	75562	75562	75563	75563	75563	75563	75563	75565	75565	75565	75565	75565	75565	75565	75566	75566	75566	75566	75567	75568	75568	75569	75570	75570	75570	75570	75571	75571	75571	75571	75571	75571	75571	75572	75573	75573	75573	75574	75574	75574	75575	75575	75575	75575	75575	75575	62911	75576	75576	75576	75577	75577	75578	75579	75580	75580	75580	75580	75580	75581	75581	75581	75581	75581	75581	75582	75583	75584	75584	75585	75585	75585	75585	75586	75586	75586	75586	75586	75587	75587	75587	75588	75588	75588	75588	75589	75589	75590	75590	75590	75591	75591	75591	75591	75591	75591	75591	75591	75591	75592	75592	75592	75592	75593	75593	75593	75594	75594	75595	75595	75595	75595	75596	75596	75596	75596	75596	75596	75597	75597	75597	75597	75597	75597	75597	75597	75597	75598	75598	75598	75598	75598	75599	75599	75599	75599	75600	75600	75600	75600	75600	75600	75600	75601	75601	75602	75601	75602	75602	75602	75602	75603	75603	75603	75604	75603	75604	75605	75605	75605	75605	75606	75606	75606	75606	75606	75607	75607	75607	75607	75608	75608	75608	75608	75609	75609	75609	75610	75610	75610	75611	75610	75611	75611	75611	75611	75611	75612	75612	75612	75612	75612	75613	75613	75613	75613	75613	75615	75615	75615	75615	75615	75616	75616	75616	75616	75617	75617	75616	75617	75618	75618	75618	75618	75618	75618	75618	75618	75619	75619	75618	75619	75619	75619	75619	75619	75620	75620	75620	75620	75620	75620	75621	75621	75621	75621	75621	75622	75622	75622	75622	75622	75623	75623	75623	75623	75623	75623	75623	75624	75624	75624	75624	75624	75624	75624	75624	75624	75624	75624	75624	75624	75624	75624	75625	75625	75625	75625	75625	75625	75626	75626	75626	75626	75626	75626	75626	75626	75626	75627	75627	75627	75628	75628	75628	75629	75629	75629	75629	75630	75630	75630	75630	75630	75630	75630	75630	75630	75630	75630	75631	75631	75631	75631	75631	75631	75631	75631	75631	75632	75632	75632	75632	75632	75633	75633	75633	75633	75633	75633	75633	75633	75633	75633	75633	75633	75633	75634	75634	75634	75634	75634	75634	75634	75634	75634	75634	75634	75634	75634	75634	75634	75635	75635	75635	75635	75635	75635	75635	75636	75636	75636	75636	75637	75637	75637	75637	75637	75637	75637	75638	75638	75638	75638	75638	75638	75638	75638	75638	75639	75639	75639	75639	75640	75640	75640	75640	75640	75641	75641	75641	75641	75642	75642	75642	75643	75643	75643	75643	75643	75644	75644	75644	75644	75644	75644	75644	75644	75644	75644	75644	75644	75645	75645	75645	75645	75646	75646	75646	75646	75646	75647	75647	75647	75647	75647	75647	75647	75647	75647	75648	75648	75648	75648	75648	75649	75649	75649	75649	75649	75649	75650	75650	75650	75650	75650	75651	75651	75652	75652	75652	75652	75652	75652	75652	75652	75652	75653	75653	75653	75653	75653	75653	75653	75654	75654	75654	75654	75654	75655	75655	75655	75655	75656	75656	75656	75656	75656	75656	75657	75657	75657	75657	75657	75657	75657	75657	75657	75657	75657	75658	75658	75658	75658	75658	75658	75659	75659	75659	75659	75660	75660	75660	75660	75660	75660	75661	75661	75661	75661	75661	75661	75662	75661	75663	75663	75663	75664	75664	75664	75664	75665	75666	75666	75666	75666	75666	75667	75667	75667	75667	75667	75668	75667	75668	75668	75668	75668	75668	75668	75668	75668	75669	75669	75669	75669	75669	75669	75669	75669	75669	75670	75670	75670	75670	75670	75670	75671	75671	75671	75671	75671	75671	75671	75672	75672	75672	75672	75673	75673	75673	75673	75674	75674	75674	75674	75674	75674	75675	75675	75675	75675	75675	75676	75676	75676	75676	75676	75677	75677	75677	75677	75677	75678	75678	75678	75678	75678	75678	75678	75678	75678	75679	75679	75679	75679	75679	75679	75679	75680	75680	75680	75680	75680	75680	75680	75681	75681	75681	75681	75681	75681	75681	75682	75681	75682	75682	75683	75683	75683	75683	75683	75683	75683	75684	75684	75684	75684	75684	75684	75684	75684	75685	75685	75685	75685	75685	75686	75686	75686	75686	75686	75686	75686	75686	75686	75687	75687	75687	75687	75688	75688	75688	75688	75688	75688	75688	75688	75688	75689	75689	75689	75689	75689	75690	75690	75691	75691	75691	75691	75692	75692	75692	75692	75692	75692	75692	75692	75693	75693	75693	62980	75693	75693	75694	75694	75694	75694	75694	75694	75694	75694	75695	75695	75695	75695	75695	75695	75695	75695	75696	75696	75696	75697	75697	75697	75697	75697	75697	75697	75697	75697	75697	75697	75697	75697	75698	75698	75698	75698	75699	75699	75699	75699	75699	75699	75700	75700	75700	75700	75700	75700	75701	75701	75701	75701	75701	75701	75701	75702	75702	75702	75702	75702	75702	75703	75703	75703	75703	75703	75703	75703	75703	75704	75705	75705	75705	75705	75705	75705	75705	75706	75706	75706	75706	75706	75706	75706	75706	75706	75707	75707	75707	75707	75707	75708	75708	75708	75708	75708	75709	75709	75710	75710	75710	75710	75710	75711	75711	75711	75711	75711	75712	75712	75712	75712	75712	75712	75712	75713	75713	75713	75713	75713	75713	75714	75714	75714	75714	75714	75715	75715	75715	75716	75716	75716	75716	75716	75717	75717	75717	75717	75717	75718	75717	75718	75718	75718	75718	75718	75718	75719	75719	75719	75719	75719	75719	75719	75720	75720	75720	75720	75720	75720	75720	75721	75721	75721	75722	75722	75723	75723	75723	75723	75723	75724	75724	75724	75724	75725	75725	75725	75726	75725	75726	75726	75726	75726	75727	75727	75727	75728	75727	75728	75729	75729	75729	75729	75730	75730	75730	75731	75731	75732	75733	75732	75733	75733	75733	75733	75734	75734	75735	75735	75735	75735	75735	75735	75735	75735	75736	75736	75736	75736	75737	75737	75737	75737	75737	75738	75738	75738	75738	75739	75739	75739	75739	75739	75739	75739	75739	75740	75740	75741	75741	75741	75741	75741	75742	75742	75743	75743	75743	75743	75743	75744	75743	75744	75744	75744	75744	75744	75745	75745	75745	75745	75745	75746	75746	75746	75746	75747	75747	75747	75748	75748	75748	75748	75748	75749	75748	75749	75749	75749	75749	75749	75749	75750	75750	75750	75750	75750	75751	75751	75751	75752	75752	75752	75752	75753	75752	75753	75753	75753	75753	75754	75754	75754	75754	75754	75755	75755	75755	75755	75755	75755	75755	75756	75756	75757	75757	75757	75757	75757	75758	75758	75758	75758	75758	75758	75758	75759	75759	75759	75759	75759	75759	63036	75759	75760	75760	75760	75760	75760	75760	75760	75761	75761	75761	75762	75762	75762	75762	75762	75762	75762	75762	75763	75762	75763	75763	75763	75763	75764	75764	75764	75765	75765	75765	75765	75765	75765	75765	75766	75766	75766	75766	75766	75767	75767	75767	75767	75767	75767	75767	75768	75768	75768	75768	75769	75769	75769	75769	75769	75770	75770	75770	75770	75770	75770	75770	75771	75771	75771	75771	75771	75771	75771	75771	75772	75772	75772	75772	75772	75772	75772	75772	75772	75773	75773	75773	75773	75773	75773	75774	75774	75774	75774	75774	75774	75774	75775	75775	75775	75776	75775	75776	75776	75776	75776	75776	75776	75776	75776	75776	75776	75777	75777	75777	75777	75777	75777	75777	75778	75778	75778	75778	75778	75778	75778	75778	75778	75778	75778	75779	75779	75780	75780	75780	75780	75780	75780	75780	75780	75780	75780	75781	75781	75781	75782	75782	75782	75782	75782	75782	75782	75783	75783	75783	75783	75784	75784	75784	75784	75784	75784	75784	75784	75784	75784	75784	75785	75784	75785	75785	75785	75786	75785	75786	75786	75786	75786	75786	75786	75786	75786	75786	75786	75787	75787	75787	75787	75788	75788	75788	75788	75788	75789	75789	75789	75789	75789	75789	75790	75790	75790	75790	75791	75791	75791	75791	75792	75792	75792	75792	75792	75792	75792	75792	75792	75792	75793	75793	75793	75793	75793	75793	75793	75794	75794	75794	75794	75794	75794	75794	75795	75795	75795	75795	75795	75795	75796	75796	75796	75796	75796	75796	75797	75797	75797	75797	75797	75797	75797	75797	75797	75798	75798	75798	75798	75798	75799	75799	75799	75799	75799	75800	75800	75800	75800	75800	75801	75801	75800	75801	75801	75801	75801	75801	75802	75802	75802	75802	75803	75803	75803	75803	75803	75803	75804	75804	75805	75805	75805	75805	75805	75806	75806	75806	75807	75807	75807	75807	75807	75807	75807	75807	75808	75808	75808	75808	75808	75808	75808	75808	75809	75809	75809	75810	75810	75810	75810	75810	75810	75811	75811	75811	75811	75811	75812	75812	75812	75812	75812	75813	75813	75813	75813	75813	75814	75814	75814	75814	75814	75814	75814	75814	75814	75815	75815	75815	75815	75815	75815	75815	75815	75815	75816	75816	75816	75816	75815	75816	75816	75816	75816	75816	75816	75816	75816	75816	75816	75816	75816	75817	75817	75817	75817	75817	75818	75818	75818	75818	75818	75818	75818	75818	75819	75819	75819	75819	75820	75820	75820	75820	75820	75821	75821	75821	75821	75821	75822	75822	75822	75823	75823	75823	75823	75823	75823	75823	75824	75824	75824	75824	75824	75825	75825	75825	75825	75825	75825	75825	75825	75825	75825	75826	75826	75826	75826	75826	75826	75827	75827	75827	75827	75827	75827	75827	75827	75827	75827	75827	75828	75828	75828	75828	75828	75828	75828	75828	75828	75829	75829	75829	75829	75829	75829	75830	75829	75830	75830	75830	75830	75830	75831	75831	75831	75831	75831	75831	75831	75831	75832	75832	75832	75832	75833	75833	75833	75833	75833	75833	75833	75833	75834	75834	75834	75834	75834	75835	75835	75835	75835	75835	75835	75835	75836	75836	75836	75836	75837	75837	75837	75837	75837	75837	75837	75837	75838	75839	75839	75839	75839	75840	75840	75840	75840	75840	75841	75841	75841	75841	75841	75842	75842	75842	75842	75842	75843	75843	75843	75843	75843	75843	75844	75843	75844	75844	75844	75844	75844	75844	75844	75844	75845	75845	75846	75846	75846	75846	75846	75846	75846	75846	75847	75847	75847	75847	75847	75847	75847	75847	75848	75848	75848	75848	75849	75849	75849	75849	75849	75849	75849	75850	75850	75850	75850	75850	75850	75850	75850	75850	75851	75851	75851	75851	75851	75852	75852	75851	75852	75852	75852	75852	75852	75852	75853	75853	75854	75854	75854	75854	75854	75854	75854	75854	75854	75855	75855	75855	75855	75855	75855	75856	75856	75856	75856	75857	75857	75857	75857	75857	75857	75857	75858	75858	75858	75858	75858	75858	75858	75859	75859	75859	75859	75859	75860	75860	75860	75860	75861	75861	75861	75861	75861	75861	75861	75862	75862	75862	75862	75862	75862	75863	75863	75863	75863	75863	75863	75863	75863	75864	75864	75864	75864	75863	75864	75864	75864	75865	75865	75865	75865	75865	75865	75865	75865	75865	75865	75865	75865	75865	75866	75866	75866	75866	75866	75866	75867	75867	75867	75867	75867	75867	75867	75867	75868	75868	75868	75868	75868	75869	75869	75869	75869	75869	75869	75869	75870	75870	75870	75870	75870	75870	75870	75870	75870	75870	75871	75870	75871	75871	75871	75871	75871	63117	75872	75872	75872	75872	75872	75872	75872	75872	75872	75872	75872	75873	75873	75873	75873	75873	75873	75873	75873	75873	75873	75873	75874	75874	75874	75874	75874	75874	75874	75874	75874	75874	75874	75874	75875	75875	75875	75876	75876	75876	75876	75876	75876	75876	75877	75876	75877	75877	75877	75877	75877	75877	75877	75878	75878	75878	75878	75878	75878	75878	75878	75878	75878	75878	75878	75879	75879	75879	75879	75879	75879	75879	75879	75879	75879	75880	75880	75879	75880	75880	75880	75880	75880	75880	75881	75881	75881	75881	75881	75881	75882	75882	75881	75882	75882	75882	75882	75882	75882	75882	75882	75883	75883	75883	75883	75883	75883	75883	75883	75883	75883	75883	75884	75884	75884	75884	75884	75884	75884	75885	75885	75885	75885	75885	75885	75886	75886	75886	75886	75886	75886	75886	75886	75887	75887	75887	75887	75887	75887	75887	75887	75887	75888	75888	75888	75888	75888	75888	75888	75888	75888	75888	75888	75888	75888	75889	75889	75889	75889	75889	75889	75889	75889	75889	75889	75889	75890	75889	75890	75890	75890	75890	75890	75891	75890	75890	75891	75891	75891	75891	75891	75892	75892	75891	75892	75892	75892	75892	75892	75892	75893	75893	75893	75893	75893	75893	75893	75893	75894	75894	75894	75894	75894	75895	75895	75895	75895	75895	75895	75895	75895	75895	75896	75895	75896	75896	75896	75896	75896	75896	75897	75897	75897	75897	75897	75897	75897	75898	75898	75898	75898	75898	75899	75898	75899	75899	75899	75899	75899	75899	75899	75899	75899	75899	75899	75899	75899	75899	75899	75900	75900	75900	75900	75900	75901	75901	75901	75901	75901	75901	75901	75901	75901	75901	75901	75902	75902	75902	75902	75902	75902	75903	75903	75903	75903	75903	75903	75903	75904	75904	75904	75904	75904	75904	75904	75904	75904	75905	75905	75905	75904	75905	75905	75906	75906	75906	75906	75906	75906	75906	75906	75907	75907	75907	75907	75907	75907	75907	75907	75907	75908	75908	75908	75908	75908	75908	75907	75908	75908	75908	75908	75908	75908	75908	75909	75909	75909	75909	75909	75909	75910	75910	75910	75910	75910	75910	75910	75910	75910	75910	75910	75910	75910	75911	75911	75911	75911	75911	75911	75911	75911	75911	75911	75912	75911	75912	75912	75912	75912	75912	75912	75912	75913	75913	75913	75913	75913	75913	75913	75913	75914	75914	75914	75914	75914	75914	75914	75914	75914	75914	75915	75915	75915	75915	75915	75915	75915	75915	75915	75916	75916	75916	75916	75916	75916	75916	75916	75916	75916	75916	75917	75917	75917	75917	75917	75917	75917	75917	75918	75918	75918	75918	75918	75918	75919	75918	75919	75919	75919	75919	75920	75920	75920	75920	75920	75921	75921	75921	75921	75919	75921	75921	75921	75920	75921	75921	75921	75921	75921	75922	75922	75922	75922	75922	75922	75922	75922	75922	75922	75923	75923	75923	75923	75923	75923	75923	75923	75924	75923	75924	75924	75924	75924	75924	75924	75924	75924	75924	75924	75924	75925	75925	75925	75925	75925	75925	75925	75925	75925	75926	75926	75926	75926	75926	75926	75926	75926	75927	75927	75927	75927	75927	75927	75927	75927	75927	75927	75927	75928	75928	75928	75928	75928	75928	75928	75928	75928	75928	75928	75928	75928	75928	75929	75929	75929	75929	75929	75929	75929	75929	75929	75929	75930	75930	75930	75930	75930	75930	75930	75930	75930	75930	75930	75931	75931	75931	75931	75932	75932	75932	75932	75932	75932	75932	75932	75932	75932	75932	75932	75933	75933	75933	75933	75933	75934	75933	75934	75934	75934	75935	75934	75935	75935	75935	75935	75935	75935	75935	75935	75935	75935	75936	75936	75936	75936	75936	75936	75936	75936	75936	75936	63158	75935	75936	75937	75936	75937	75937	75937	75937	75937	75937	75937	75937	75937	75937	75937	75937	75938	75938	75938	75938	75938	75938	75938	75938	75938	75938	75938	75939	75939	75939	75939	75939	75939	75939	75939	75939	75939	75939	75940	75940	75940	75940	75941	75941	75941	75941	75941	75941	75941	75942	75942	75942	75942	75942	75942	75942	75942	75943	75943	75943	75943	75943	75943	75944	75944	75944	75944	75944	75944	75944	75944	75944	75945	75945	75945	75945	75945	75945	75945	75946	75946	75946	75946	75945	75946	75946	75946	75946	75946	75947	75947	75947	75947	75947	75947	75947	75947	75947	75947	75947	75948	75947	75948	75948	75948	75948	75948	75948	75949	75949	75949	75949	75949	75949	75949	75950	75950	75950	75950	75950	75950	75950	75951	75951	75951	75951	75951	75951	75951	75952	75952	75952	75952	75952	75952	75952	75952	75952	75953	75952	75953	75953	75953	75953	75953	75953	75954	75954	75954	75954	75954	75954	75954	75954	75954	75955	75955	75955	75955	75955	75955	75955	75955	75955	75955	75955	75955	75955	75955	75956	75955	75956	75955	75956	75955	75956	75956	75956	75956	75956	75956	75956	75956	75957	75957	75957	75957	75957	75957	75957	75957	75957	75957	75957	75957	75958	75958	75958	75958	75958	75958	75959	75959	75958	75959	75959	75959	75959	75959	75959	75959	75959	75959	75959	75959	75960	75960	75960	75960	75960	75960	75960	75960	75960	75960	75960	75960	75961	75961	75961	75961	75961	75962	75961	75962	75962	75962	75962	75962	75962	75962	75962	75963	75963	75963	75963	75963	75963	75963	75963	75963	75963	75964	75964	75964	75964	75964	75964	75964	75964	75965	75965	75965	75965	75965	75965	75965	75965	75965	75965	75965	75965	75966	75966	75966	75966	75966	75966	75966	75966	75966	75966	75966	75967	75966	75966	75967	75967	75967	75967	75967	75967	75967	75967	75967	75967	75967	75967	75968	75968	75968	75968	75968	75969	75969	75969	75969	75969	75969	75969	75969	75969	75969	75969	75969	75970	75970	75970	75970	75970	75970	75970	75970	75970	75970	75970	75970	75971	75971	75971	75971	75972	75972	75972	75972	75972	75972	75973	75973	75973	75973	75973	75973	75973	75973	75973	75973	75974	75974	75974	75974	75974	75974	75974	75974	75974	75974	75975	75975	75975	75975	75975	75975	75975	75975	75975	75976	75976	75975	75976	75976	75976	75976	75976	75976	75976	75976	75977	75977	75977	75977	75977	75977	75977	75977	75977	75978	75978	75978	75978	75978	75978	75978	75978	75979	75979	75979	75979	75979	75979	75980	75980	75980	75980	75980	75980	75980	75981	75981	75980	75981	75981	75981	75981	75981	75981	75981	75982	75981	75981	75982	75982	75982	75982	75982	75982	75982	75983	75983	75982	75983	75983	75983	75983	75983	75983	75983	75984	75983	75984	75984	75984	75984	75984	75984	75985	75985	75985	75985	75985	75985	75985	75985	75986	75986	75986	75986	75987	75987	75986	75987	75987	75987	75987	75987	75987	75988	75987	75988	75988	75988	75989	75988	75989	75989	75989	75989	75989	75989	75989	75989	75990	75990	75990	75991	75990	75991	75990	75991	75991	75991	75991	75991	75992	75992	75992	75992	75992	75992	75992	75992	75992	75993	75992	75993	75993	75993	75993	75993	75993	75993	75993	75993	75993	75994	75994	75994	75994	75994	75994	75994	75994	75995	75995	75995	75995	75995	75996	75996	75996	75996	75996	75996	75997	75997	75997	75997	75997	75997	75997	75997	75997	75997	75997	75997	75997	75997	75998	75998	75998	75998	75999	75999	75999	75999	75999	75999	75999	75999	75999	75999	75999	75999	75999	75999	76000	76000	76000	76000	76000	76000	76000	76000	76001	76000	76000	76001	76001	76001	76001	76001	76001	76002	76002	76002	76002	76002	76002	76002	76002	76002	76002	76003	76003	76003	76003	76003	76003	76003	76003	76003	76003	76003	76003	76003	76003	76003	76003	76003	76004	76004	76004	76004	76004	76004	76004	76004	76005	76005	76005	76005	76005	76005	76005	76006	76006	76006	76006	76006	76006	76006	76007	76007	76007	76007	76007	76007	76007	76008	76008	76008	76008	76008	76008	76008	76008	76008	76009	76009	76009	76009	76009	76010	76010	76010	76010	76010	76010	76010	76010	76011	76011	76011	76011	76011	76011	76011	76011	76012	76012	76012	76012	76012	76012	76012	76012	76012	76012	76012	76013	76013	76013	76013	76013	76013	76013	76013	76014	76014	76014	76014	76014	76014	76015	76015	76015	76015	76015	76015	76015	76015	76015	76015	76016	76016	76016	76016	76016	76016	76016	76017	76017	76017	76017	76017	76017	76017	76017	76017	76018	76018	76018	76018	76018	76019	76019	76019	76019	76019	76019	76019	76020	76020	76020	76020	76020	76020	76020	76021	76021	76021	76021	76021	76021	76021	76022	76021	76022	76022	76022	76022	76022	76023	76023	76023	76023	76023	76023	76023	76023	76024	76024	76024	76024	76024	76024	76025	76025	76025	76025	76025	76025	76025	76026	76026	76026	76026	76026	76026	76026	76026	76026	76026	76027	76027	76026	76026	76027	76027	76027	76027	76027	76027	76027	76027	76028	76028	76028	76028	76028	76028	76028	76028	76028	76028	76029	76029	76029	76028	76029	76029	76029	76029	76029	76029	76030	76030	76030	76030	76030	76031	76031	76031	76031	76031	76031	76031	76032	76032	76032	76032	76032	76032	76032	76032	76032	76032	76032	76033	76033	76033	76033	76033	76033	76033	76033	76033	76033	76034	76034	76034	76034	76034	76034	76034	76034	76034	76035	76035	76035	76035	76035	76035	76035	76036	76036	76036	76036	76036	76036	76036	76036	76036	76036	76036	76037	76037	76037	76037	76037	76037	76037	76037	76038	76038	76038	76038	76038	76038	76038	76038	76039	76039	76039	76039	76039	76039	76039	76040	76040	76040	76040	76040	76040	76040	76040	76041	76041	76041	76041	76041	76041	76041	76041	76041	76042	76042	76042	76042	76042	76042	76042	76043	76043	76043	76043	76043	76043	76044	76044	76044	76044	76044	76044	76044	76044	76044	76044	76044	76044	76044	76045	76045	76045	76045	76046	76046	76046	76046	76046	76046	76046	76047	76047	76047	76047	76047	76047	76047	76047	76047	76047	76047	76047	76048	76048	76048	76048	76048	63248	76049	76049	76049	76049	76049	76049	76049	76049	76049	76049	76049	76049	76050	76050	76050	76050	76050	76050	76050	76050	76050	76050	76051	76051	76051	76051	76051	76051	76051	76051	76051	76051	76051	76051	76052	76052	76052	76052	76052	76052	76052	76052	76052	76052	76053	76053	76052	76053	76053	76053	76053	76053	76053	76053	76053	76054	76053	76054	76054	76054	76054	76054	76054	76054	76054	76054	76054	76054	76054	76055	76055	76054	76055	76055	76055	76055	76055	76055	76055	76056	76056	76056	76056	76056	76056	76056	76056	76057	76057	76057	76057	76057	76057	76057	76057	76057	76057	76057	76057	76057	76057	76057	76057	76057	76058	76058	76058	76058	76058	76058	76058	76059	76059	76059	76059	76059	76059	76060	76060	76060	76060	76060	76060	76060	76060	76060	76060	76060	76061	76061	76061	76061	76061	76061	76061	76062	76062	76062	76062	76062	76062	76062	76063	76063	76063	76063	76063	76063	76063	76063	76063	76063	76063	76063	76063	76063	76063	76064	76064	76064	76064	76064	76064	76064	76065	76065	76065	76065	76065	76065	76066	76066	76066	76066	76066	76066	76066	76066	76066	76066	76066	76066	76066	76066	76067	76066	76067	76067	76067	76067	76067	76067	76067	76067	76067	76067	76067	76068	76068	76068	76068	76067	76068	76068	76068	76069	76069	76069	76069	76069	76069	76069	76069	76069	76069	76069	76069	76069	76070	76070	76070	76071	76071	76071	76071	76072	76072	76072	76072	76072	76072	76072	76072	76073	76073	76073	76073	76073	76073	76073	76073	76073	76073	76073	76073	76074	76074	76073	76074	76074	76074	76074	76074	76074	76074	76074	76074	76074	76074	76074	76074	76074	76075	76075	76075	76075	76075	76075	76075	76075	76075	76075	76076	76076	76076	76076	76076	76076	76076	76076	76076	76076	76076	76076	76077	76077	76077	76077	76077	76077	76078	76077	76077	76078	76078	76078	76078	76078	76078	76078	76078	76079	76079	76079	76079	76079	76079	76079	76080	76080	76080	76080	76080	76080	76080	76081	76081	76081	76081	76081	76081	76081	76081	76082	76081	76082	76082	76082	76082	76082	76083	76082	76083	76083	76083	76083	76083	76083	76083	76083	76083	76084	76084	76084	76084	76084	76084	76084	76084	76084	76084	76084	76084	76084	76085	76085	76085	76085	76085	76085	76085	76085	76085	76085	76086	76086	76086	76086	76086	76086	76086	76086	76086	76086	76086	76087	76087	76087	76087	76087	76087	76087	76087	76088	76088	76089	76089	76089	76089	76089	76089	76089	76089	76089	76090	76090	76090	76090	76090	76090	76090	76090	76090	76090	76091	76091	76091	76091	76091	76091	76092	76091	76092	76092	76092	76092	76092	76092	76092	76093	76093	76093	76093	76093	76093	76094	76093	76094	76094	76094	76094	76094	76094	76094	76094	76094	76094	76094	76094	76095	76095	76095	76094	76095	76095	76095	76095	76095	76095	76095	76095	76095	76095	76095	76096	76096	76096	76096	76096	76096	76096	76096	76096	76097	76097	76097	76097	76097	76098	76098	76098	76098	76098	76098	76098	76098	76098	76098	76099	76099	76099	76099	76099	76099	76099	76099	76100	76100	76100	76100	76100	76100	76101	76101	76101	76101	76101	76102	76102	76102	76102	76102	76102	76102	76102	76102	76103	76103	76103	76103	76103	76103	76103	76103	76104	76104	76104	76104	76104	76104	76105	76105	76105	76105	76105	76105	76105	76105	76105	76105	76105	76105	76106	76106	76106	76106	76106	76106	76106	76106	76106	76107	76107	76107	76107	76107	76107	76107	76107	76107	76107	76107	76107	76107	76108	76108	76108	76108	76108	76108	76108	76108	76108	76109	76109	76109	76109	76109	76110	76110	76110	76110	76110	76110	76110	76111	76111	76111	76111	76111	76111	76111	76111	76111	76111	76111	76112	76112	76112	76112	76112	76112	76112	76112	76112	76112	76112	76112	76112	76112	76112	76112	76113	76113	76113	76113	76113	76113	76113	76113	76113	76113	76113	76114	76114	76114	76114	76114	76114	76115	76115	76115	76115	76115	76115	76115	76115	76115	76115	76115	76116	76115	76116	76116	76116	76116	76116	76116	76116	76116	76117	76117	76117	76117	76117	76117	76118	76117	76118	76118	76118	76118	76118	76118	76119	76118	76119	76119	76119	76119	76119	76119	76119	76119	76119	76120	76120	76120	76120	76120	76120	76120	76120	76120	76120	76120	76120	76121	76121	76121	76121	76121	76121	76121	76121	76121	76121	76122	76122	76122	76122	76122	76122	76122	76122	76123	76123	76123	76123	76123	76123	76123	76123	76123	76123	76123	76124	76124	76124	76124	76124	76124	76124	76124	76124	76124	76124	76124	76125	76125	76125	76125	76125	76125	76125	76125	76125	76125	76125	76125	76126	76126	76126	76126	76126	76126	76126	76126	76126	76126	76126	76127	76127	76127	76127	76127	76127	76127	76127	76127	76127	76128	76128	76128	76128	76128	76128	76128	76128	76129	76129	76129	76129	76129	76129	76129	76129	76129	76129	76129	76129	76129	76130	76130	76130	76130	76130	76130	76130	76131	76131	76131	76131	76131	76131	76131	76131	76131	76131	76131	76132	76132	76132	76132	76132	76132	76132	76133	76133	76132	76133	76133	76133	76133	76133	76134	76134	76134	76134	76134	76134	76135	76135	76135	76135	76135	76135	76135	76135	76135	76135	76135	76136	76136	76136	76136	76136	76136	76136	76136	76136	76137	76137	76137	76137	76137	76137	76137	76137	76137	76137	76138	76138	76138	76138	76138	76138	76138	76138	76139	76139	76139	76139	76139	76139	76139	76139	63304	76139	76139	76140	76140	76140	76140	76140	76140	76140	76140	76141	76141	76141	76141	76141	76141	76141	76141	76141	76141	76141	76141	76141	76141	76141	76141	76141	76141	76141	76142	76141	76142	76141	76142	76142	76142	76142	76142	76142	76142	76142	76143	76143	76143	76143	76143	76143	76144	76144	76143	76144	76144	76144	76144	76144	76144	76144	76145	76145	76145	76145	76145	76145	76145	76146	76146	76146	76146	76146	76146	76146	76146	76146	76147	76147	76147	76148	76147	76148	76148	76148	76148	76148	76148	76148	76148	76148	76148	76149	76149	76149	76149	76149	76149	76149	76149	76150	76150	76150	76150	76150	76150	76150	76150	76150	76150	76150	76151	76151	76151	76151	76151	76151	76151	76151	76151	76151	76151	76152	76152	76152	76152	76152	76152	76152	76152	76152	76153	76153	76153	76153	76153	76153	76153	76153	76153	76153	76153	76153	76153	76153	76154	76154	76154	76154	76154	76154	76154	76154	76154	76154	76154	76154	76154	76155	76155	76155	76155	76155	76155	76155	76155	76156	76156	76156	76156	76156	76156	76157	76157	76157	76157	76157	76157	76157	76157	76157	76157	76158	76158	76158	76158	76158	76158	76158	76158	76158	76158	76158	76159	76159	76159	76159	76159	76159	76159	76159	76159	76160	76160	76160	76160	76160	76160	76160	76160	76160	76160	76160	76160	76161	76161	76162	76161	76162	76162	76162	76162	76162	76162	76162	76162	76162	76162	76162	76162	76163	76163	76162	76163	76163	76163	76163	76163	76164	76164	76164	76164	76164	76164	76164	76164	76164	76165	76164	76165	76165	76165	76165	76165	76165	76165	76165	76165	76165	76165	76166	76166	76166	76166	76166	76166	76167	76167	76167	76167	76167	76167	76167	76167	76167	76167	76167	76168	76167	76168	76168	76168	76168	76168	76167	76168	76168	76168	76168	76168	76168	76168	76168	76168	76168	76168	76169	76169	76169	76169	76169	76169	76169	76170	76170	76170	76170	76170	76171	76171	76171	76171	76171	76171	76171	76171	76171	76171	76171	76171	76171	76171	76171	76172	76172	76172	76172	76172	76172	76172	76172	76172	76172	76172	76172	76172	76173	76172	76173	76172	76173	76173	76173	76173	76173	76173	76174	76174	76174	76174	76174	76174	76174	76174	76174	76174	76174	76174	76175	76175	76175	76176	76176	76176	76176	76176	76176	76176	76176	76176	76176	76176	76176	76177	76177	76177	76177	76177	76177	76176	76177	76178	76178	76178	76178	76178	76178	76178	76178	76178	76178	76178	76178	76178	76178	76178	76178	76178	76178	76178	76178	76178	76178	76179	76179	76178	76179	76179	76177	76179	76179	76179	76180	76180	76180	76180	76180	76181	76181	76181	76181	76181	76181	76181	76181	76182	76182	76182	76182	76182	76182	76181	76182	76181	76182	76182	76182	76182	76183	76183	76183	76183	76183	76183	76183	76183	76184	76184	76183	76184	76184	76184	76184	76184	76184	76184	76184	76184	76184	76184	76184	76184	76185	76185	76185	76185	76185	76185	76185	76185	76185	76185	76185	76185	76185	76185	76185	76186	76186	76186	76186	76186	76186	76186	76186	76186	76186	76187	76187	76187	76187	76187	76187	76187	76187	76187	76187	76188	76188	76188	76188	76188	76189	76189	76189	76189	76190	76190	76190	76190	76190	76190	76190	76190	76191	76191	76190	76190	76190	76191	76191	76191	76191	76191	76191	76191	76191	76191	76191	76191	76191	76191	76191	76191	76191	76192	76192	76192	76192	76192	76192	76192	76192	76192	76192	76192	76193	76193	76193	76193	76193	76193	76193	76193	76193	76193	76193	76193	76194	76194	76194	76194	76194	76193	76194	76195	76195	76195	76195	76195	76195	76195	76196	76196	76196	76196	76196	76196	76196	76196	76196	76196	76196	76196	76196	76196	76196	76196	76196	76197	76196	76197	76197	76197	76197	76197	76197	76197	76198	76198	76198	76198	76198	76198	76198	76198	76199	76199	76199	76199	76199	76199	76199	76199	76199	76200	76200	76200	76200	76200	76200	76200	76201	76200	76201	76201	76201	76201	76201	76201	76202	76202	76202	76202	76202	76202	76203	76203	76203	76203	76203	76203	76204	76204	76203	76204	76204	76204	76204	76204	76204	76204	76204	76204	76204	76205	76205	76205	76205	76205	76205	76205	76205	76206	76206	76206	76206	76206	76206	76206	76206	76206	76207	76207	76207	76207	76207	76207	76207	76207	76207	76207	76208	76208	76208	76208	76208	76208	76208	76208	76208	76209	76209	76209	76208	76209	76209	76209	76209	76209	76209	76209	76209	76209	76210	76209	76209	76210	76210	76210	76210	76210	76210	76210	76210	76210	76210	76210	76210	76211	76211	76211	76211	76211	76211	76211	76211	76211	76211	76211	76212	76212	76212	76212	76212	76212	76212	76212	76212	76213	76213	76213	76213	76213	76213	76213	76213	76214	76213	76214	76214	76214	76214	76214	76214	76214	76214	76214	76214	76214	76214	76214	76215	76214	76215	76215	76215	76215	76215	76215	76215	76215	76215	76215	76216	76216	76216	76216	76216	76216	76216	76216	76216	76216	76216	76216	76216	76216	76216	76217	76217	76217	76217	76217	76217	76217	76217	76217	76218	76218	76218	76218	76218	76218	76218	76218	76219	76218	76219	76219	76219	76219	76219	76219	76220	76220	76220	76220	76220	76220	76220	76220	76220	76220	76220	76221	76221	76221	76221	76221	76221	76221	76221	76221	76221	76221	76222	76222	76222	76222	76222	76222	76222	76222	76222	76222	76222	76223	76223	76223	76223	76223	76224	76224	76224	76224	76224	76224	76224	76224	76224	76224	76224	76224	76225	76225	76225	76225	76225	76225	76225	76225	76226	76226	76226	76226	76226	76226	76226	76226	76226	76226	76226	76226	76226	76227	76227	76227	76227	76227	76227	76227	76227	76227	76227	76227	76227	76227	76227	76227	76227	76228	76228	76228	76228	76228	76228	76228	76228	76228	76228	76228	76229	76229	76229	76229	76229	76229	76229	76229	76229	76229	76230	76229	76229	76230	76230	76230	76230	76230	76230	76230	76230	76231	76231	76231	76231	76231	76231	76231	76232	76232	76232	76232	76232	76232	76232	76232	76232	76232	76232	76233	76233	76233	76233	76233	76233	76233	76233	76234	76233	76234	76234	76234	76234	76234	76234	76234	76234	76234	76234	76234	76234	76235	76234	76235	76235	76235	76235	76235	76235	76235	76235	76235	76235	76235	76235	76236	76236	76236	76236	76236	76236	76236	76236	76236	76236	76236	76236	76237	76237	76237	76237	76237	76237	76237	76237	76237	76237	76237	76238	76238	76238	76238	76238	76238	76238	63366	76238	76238	76239	76239	76239	76239	76239	76239	76239	76239	76239	76239	76239	76239	76240	76240	76240	76240	76240	76240	76240	76240	76240	76240	76240	76241	76241	76241	76241	76241	76241	76241	76241	76241	76241	76241	76241	76241	76241	76242	76242	76242	76242	76242	76242	76242	76242	76242	76242	76243	76242	76243	76243	76243	76243	76243	76244	76244	76244	76244	76244	76244	76244	76245	76245	76245	76245	76245	76245	76245	76245	76245	76245	76245	76245	76245	76245	76245	76246	76246	76245	76246	76246	76246	76246	76246	76247	76247	76247	76247	76247	76247	76247	76247	76247	76247	76248	76248	76248	76248	76248	76248	76249	76249	76249	76249	76249	76249	76249	76249	76250	76250	76250	76250	76250	76250	76250	76251	76251	76251	76251	76251	76251	76251	76251	76251	76251	76251	76252	76252	76251	76252	76252	76252	76252	76252	76252	76252	76252	76253	76253	76253	76253	76253	76253	76253	76253	76254	76254	76254	76254	76254	76254	76254	76254	76254	76254	76254	76255	76255	76254	76255	76255	76255	76255	76255	76255	76255	76256	76256	76256	76256	76256	76256	76256	76257	76257	76257	76257	76257	76258	76258	76258	76258	76258	76258	76258	76258	76258	76257	76258	76259	76258	76258	76259	76259	76259	76259	76260	76260	76260	76260	76260	76260	76260	76260	76260	76260	76260	76260	76260	76260	76260	76260	76261	76261	76261	76261	76261	76261	76261	76261	76261	76261	76262	76262	76261	76262	76262	76262	76262	76263	76262	76263	76263	76263	76263	76263	76263	76263	76263	76264	76264	76264	76264	76264	76264	76264	76264	76265	76265	76265	76265	76265	76266	76265	76266	76266	76266	76266	76267	76267	76267	76267	76267	76268	76268	76268	76268	76268	76268	76268	76268	76268	76268	76268	76269	76269	76269	76269	76269	76269	76269	76269	76269	76269	76269	76270	76270	76270	76270	76270	76270	76270	76270	76270	76270	76271	76271	76271	76271	76271	76271	76271	76272	76272	76272	76272	76272	76273	76272	76273	76273	76273	76273	76273	76274	76274	76274	76274	76274	76274	76274	76274	76274	76274	76274	76275	76275	76275	76275	76275	76275	76276	76276	76276	76276	76277	76277	76277	76277	76277	76278	76278	76278	76278	76278	76278	76278	76278	76278	76279	76279	76279	76279	76279	76279	76279	76280	76280	76280	76280	76280	76280	76281	76280	76281	76281	76281	76281	76281	76281	76282	76282	76282	76282	76282	76282	76282	76282	76282	76282	76282	76283	76283	76283	76283	76283	76284	76284	76283	76283	76284	76284	76284	76284	76284	76284	76284	76284	76284	76285	76285	76285	76285	76285	76285	76285	76285	76285	76285	76285	76286	76286	76286	76286	76286	76286	76286	76286	76286	76286	76286	76287	76287	76287	76287	76287	76287	76288	76288	76288	76288	76288	76288	76288	76288	76288	76289	76289	76289	76289	76288	76289	76289	76289	76290	76290	76290	76290	76290	76290	76290	76291	76290	76291	76291	76291	76291	76291	76292	76292	76292	76293	76292	76293	76293	76293	76293	76293	76293	76293	76294	76293	76293	76294	76294	76294	76294	76295	76294	76295	76295	76295	76295	76295	76295	76295	76295	76295	76295	76296	76296	76296	76296	76296	76296	76296	76296	76296	76296	76296	76296	76297	76297	76297	76297	76297	76298	76298	76298	76298	76298	76298	76298	76298	76298	76298	76299	76298	76299	76299	76299	76299	76299	76299	76300	76300	76300	76300	76300	76300	76300	76300	76300	76300	76300	76300	76300	76300	76301	76301	76301	76301	76301	76301	76301	76301	76301	76301	76301	76301	76301	76301	76301	76302	76302	76302	76302	76302	76302	76302	76302	76302	76302	76303	76303	76303	76303	76303	76303	76303	76303	76303	76303	76303	76303	76304	76304	76304	76304	76304	76304	76304	76304	76304	76305	76304	76305	76305	76305	76305	76305	76306	76306	76306	76306	76306	76306	76306	76306	76306	76307	76307	76307	76307	76307	76307	76307	76307	76308	76308	76308	76308	76308	76309	76308	76309	76309	76309	76309	76309	76309	76309	76309	76309	76309	76310	76310	76310	76310	76310	76310	76310	76310	76310	76310	76310	76310	76310	76311	76311	76311	76311	76311	76311	76311	76311	76312	76312	76312	76312	76312	76312	76312	76312	76312	76312	76312	76313	76313	76313	76313	76313	76313	76313	76313	76313	76313	76313	76314	76313	76314	76314	76314	76314	76314	76314	76314	76314	76314	76315	76314	76315	76315	76315	76315	76315	76315	76315	76315	76316	76316	76315	76316	76316	76316	76316	76316	76316	76316	76316	76316	76316	76316	76317	76317	76317	76317	76317	76317	76317	76317	76317	76318	76318	76318	76318	76318	76318	76318	76318	76318	76318	76318	76318	76318	76318	76319	76319	76319	76319	76319	76319	76319	76319	76319	76320	76320	76320	76320	76320	76320	76320	76320	76320	76320	76320	76320	76320	76320	76320	76320	76320	76321	76321	76321	76322	76322	76322	76321	76322	76322	76322	76322	76322	76322	76322	76322	76322	76322	76323	76323	76323	76323	76323	76323	76323	76323	76323	76323	76323	76323	76323	76323	76324	76323	76324	76324	76324	76324	76324	76324	76324	76324	76324	76324	76324	76324	76324	76325	76325	76325	76325	76325	76325	76325	76325	76325	76325	76325	76325	76325	76326	76326	76326	76326	76325	76326	76326	76326	76326	76326	76326	76326	76326	76326	76327	76326	76327	76327	76327	76327	76327	76327	76327	76327	76327	76327	76327	76327	76328	76328	76328	76328	76328	76328	76328	76328	76329	76329	76329	76329	76329	76330	76329	76330	76330	76330	76330	76330	76330	76330	76330	76330	76330	76330	76330	76331	76330	76331	76331	76331	76331	76331	76331	76331	76331	76332	76332	76332	76332	76332	76333	76333	76333	76333	76333	76333	76333	76333	76333	76333	76334	76334	76334	76334	76334	76334	76335	76335	76335	76335	76335	76335	76335	76335	76335	76335	76335	76335	76335	76335	76335	76336	76336	76336	76336	76336	76336	76336	76336	76336	76336	76336	76336	76336	76337	76337	76337	76337	76337	76337	76338	76338	76338	76338	76338	76338	76338	76338	76338	76338	76338	76338	76338	76339	76339	76339	76339	76339	76339	76339	76339	76339	76339	76339	76340	76340	76340	76340	76340	76341	76341	76341	76341	76341	76341	76341	76342	76342	76342	76342	76342	76342	76342	76342	76342	76342	76342	76343	76343	76343	76343	76343	76343	76343	76343	76344	76344	76343	76344	76344	76344	76344	76344	76344	76344	76344	76344	76344	76344	76344	76344	76345	76345	76344	76345	76345	76345	76345	76345	76345	76346	76346	76346	76346	76346	76347	76347	76347	76347	76347	76347	76347	76347	76347	76347	76347	76347	76347	76348	76348	76348	76348	76348	76348	76348	76348	76348	76348	76348	76348	76348	76348	76348	76348	76348	76348	76349	76349	76349	76349	76349	76349	76349	76349	76349	76350	76350	76350	76350	76350	76350	76350	76350	76351	76351	76351	76351	76351	76351	76351	76351	76351	76351	76351	76351	76352	76352	76352	76352	76352	76352	76352	76352	76352	76353	76353	76353	76353	76353	76353	76353	76353	76353	76354	76354	76353	76354	76354	76354	76354	76354	76354	76354	76354	76354	76354	76355	76355	76355	76355	76355	76355	76355	76355	76355	76355	76355	76356	76356	76356	76356	76356	76356	76356	76356	76356	76356	76356	76357	76357	76357	76357	76357	76357	76357	76357	76357	76357	76357	76357	76357	76357	76357	76357	76357	76358	76358	76358	76358	76358	76358	76358	76358	76358	76358	76358	76358	76358	76359	76359	76359	76359	76359	76359	76359	76359	76360	76360	76360	76360	76360	76360	76360	76360	76360	76360	76360	76360	76360	76360	76360	76360	76361	76361	76361	76361	76361	76361	76361	76361	76361	76361	76361	76361	76362	76362	76362	76362	76362	76362	76362	76362	76362	76362	76362	76362	76362	76362	76362	76363	76363	76363	76363	76362	76363	76364	76363	76364	76364	76364	76364	76364	76364	76365	76365	76365	76365	76365	76365	76365	76365	76365	76365	76365	76365	76366	76366	76366	76366	76366	76366	76366	76366	76366	76366	76367	76367	76367	76367	76367	76367	76367	76367	76367	76367	76368	76368	76368	76368	76368	76368	76368	76368	76368	76368	76369	76369	76369	76369	76369	76369	76369	76369	76369	76369	76369	76369	76370	76370	76370	76370	76370	76370	76370	76370	76370	76370	76371	76371	76371	76371	76371	76371	76371	76371	76371	76372	76372	76372	76372	76372	76372	76372	76372	76372	76372	76373	76373	76373	76373	76373	76374	76373	76374	76374	76374	76374	76374	76374	63476	76374	76374	76374	76374	76374	76375	76375	76375	76375	76375	76375	76375	76375	76375	76376	76376	76376	76376	76376	76376	76376	76376	76376	76376	76376	76376	76376	76377	76377	76377	76377	76377	76377	76377	76377	76377	76377	76377	76377	76377	76378	76378	76378	76378	76378	76378	76378	76378	76378	76378	76379	76379	76379	76379	76379	76379	76380	76380	76380	76380	76380	76380	76380	76380	76380	76380	76380	76381	76381	76381	76381	76381	76381	76381	76381	76382	76382	76382	76382	76382	76382	76382	76382	76383	76383	76383	76383	76383	76383	76383	76383	76384	76384	76384	76384	76384	76384	76384	76384	76384	76384	76384	76384	76384	76385	76385	76385	76385	76385	76385	76385	76385	76385	76385	76385	76385	76385	76385	76385	76385	76386	76386	76386	76386	76386	76387	76387	76387	76387	76387	76387	76387	76387	76387	76387	76388	76388	76388	76388	76388	76388	76388	76388	76388	76388	76388	76388	76389	76389	76388	76389	76389	76389	76389	76389	76389	76390	76390	76389	76390	76390	76390	76390	76390	76390	76390	76390	76390	76391	76391	76391	76391	76391	76391	76391	76391	76392	76392	76392	76392	76392	76392	76392	76392	76392	76393	76392	76393	76393	76393	76393	76393	76393	76393	76393	76393	76393	76393	76393	76393	76394	76394	76394	76394	76394	76394	76394	76394	76394	76395	76394	76395	76395	76395	76395	76395	76395	76395	76395	76395	76395	76395	76395	76396	76396	76396	76396	76396	76396	76396	76396	76396	76396	76397	76397	76397	76397	76397	76397	76397	76398	76397	76398	76397	76398	76398	76398	76398	76398	76398	76398	76398	76398	76398	76399	76399	76399	76399	76399	76399	76399	76399	76400	76400	76400	76400	76400	76400	76400	76400	76400	76400	76401	76400	76401	76401	76401	76401	76401	76401	76401	76401	76401	76401	76402	76402	76402	76402	76402	76402	76402	76402	76402	76402	76403	76402	76403	76403	76403	76403	76403	76403	76403	76403	76403	76403	76403	76404	76404	76404	76404	76404	76404	76404	76404	76404	76404	76404	76404	76405	76405	76405	76404	76404	76405	76405	76405	76405	76405	76405	76405	76405	76405	76405	76405	76405	76405	76405	76406	76406	76406	76406	76406	76406	76406	76406	76406	76406	76406	76406	76406	76406	76406	76406	76407	76407	76407	76407	76407	76407	76407	76407	76407	76407	76407	76407	76407	76407	76407	76408	76408	76408	76408	76408	76408	76408	76408	76408	76408	76408	76408	76409	76408	76408	76409	76409	76409	76409	76409	76409	76409	76409	76409	76409	76409	76410	76410	76410	76410	76410	76410	76410	76410	76410	76410	76410	76410	76410	76410	76410	76410	76410	76411	76411	76411	76411	76411	76411	76411	76410	76411	76411	76411	76411	76411	76411	76412	76412	76412	76412	76412	76412	76412	76412	76412	76412	76412	76412	76412	76413	76413	76413	76413	76413	76413	76413	76413	76413	76414	76414	76414	76414	76414	76414	76414	76414	76414	76414	76414	76414	76414	76414	76414	76415	76415	76415	76415	76415	76415	76415	76415	76415	76415	76415	76415	76415	76415	76415	76416	76415	76415	76416	76416	76416	76416	76416	76416	76416	76416	76416	76416	76416	76416	76416	76416	76416	76416	76416	76417	76417	76417	76417	76417	76417	76417	76418	76418	76418	76418	76418	76417	76418	76418	76418	76418	76418	76418	76418	76418	76419	76419	76419	76419	76419	76419	76419	76419	76419	76419	76419	76419	76419	76419	76419	76420	76419	76420	76420	76420	76420	76420	76420	76420	76420	76420	76420	76420	76420	76421	76421	76421	76421	76421	76421	76421	76421	76421	76421	76421	76421	76421	76421	76421	76421	76421	76421	76422	76422	76422	76422	76422	76422	76422	76422	76422	76422	76422	76422	76422	76422	76422	76423	76423	76423	76423	76423	76423	76423	76423	76423	76423	76423	76423	76424	76424	76424	76424	76424	76424	76424	76424	76424	76424	76424	76424	76425	76425	76425	76424	76425	76425	76425	76425	76425	76425	76425	76425	76425	76425	76425	76425	76426	76426	76426	76426	76426	76426	76426	76426	76426	76426	76426	76426	76426	76426	76426	76426	76427	76427	76427	76427	76427	76427	76427	76427	76427	76427	76427	76427	76427	76427	76428	76427	76428	76428	76428	76428	76428	76428	76428	76428	76429	76428	76429	76429	76429	76429	76429	76429	76429	76429	76429	76429	76430	76430	76430	76430	76430	76430	76430	76430	76430	76430	76430	76430	76430	76430	76431	76431	76431	76431	76431	76431	76431	76431	76431	76431	76431	76431	76431	76431	76432	76431	76431	76431	76432	76432	76432	76432	76432	76432	76432	76433	76432	76433	76432	76433	76433	76433	76433	76433	76433	76433	76433	76433	76433	76433	76433	76433	76434	76434	76434	76434	76434	76434	76434	76434	76434	76435	76435	76435	76435	76435	76435	76435	76435	76435	76435	76435	76435	76435	76435	76435	76435	76436	76436	76436	76436	76436	76436	76436	76436	76436	76436	76436	76436	76436	76436	76437	76437	76437	76437	76437	76437	76437	76437	76437	76437	76437	76438	76438	76438	76438	76438	76438	76438	76438	76438	76439	76438	76438	76438	76438	76439	76439	76439	76439	76439	76439	76439	76439	76439	76439	76439	76439	76440	76440	76440	76440	76440	76440	76440	76440	76440	76440	76440	76440	76440	76440	76440	76441	76441	76441	76441	76441	76441	76441	76441	76441	76441	76441	76441	76441	76441	76441	76441	76441	76441	76441	76441	76441	76442	76442	76441	76442	76442	76442	76442	76442	76442	76442	76442	76442	76442	76442	76443	76443	76443	76443	76443	76443	76443	76443	76443	76443	76443	76443	76443	76443	76443	76444	76444	76443	76444	76444	76444	76444	76444	76444	76444	76444	76444	76444	76444	76444	76444	76444	76445	76445	76444	76445	76445	76445	76445	76445	76445	76445	76445	76445	76446	76446	76446	76446	76446	76446	76446	76446	76446	76446	76446	76446	76447	76447	76447	76447	76447	76447	76447	76447	76447	76447	76447	76447	76447	76447	76447	76447	76447	76447	76448	76448	76448	76448	76448	76448	76448	76448	76448	76448	76449	76448	76449	76449	76449	76449	76449	76449	76449	76449	76449	76449	76449	76449	76449	76449	76450	76450	76450	76450	76450	76450	76450	76450	76450	76450	76450	76450	76450	76450	76450	76450	76450	76450	76450	76451	76451	76451	76451	76451	76451	76452	76451	76452	76452	76452	76452	76452	76452	76452	76452	76452	76452	76452	76452	76452	76452	76452	76452	76452	76453	76453	76453	76453	76453	76453	76453	76453	76453	76454	76454	76454	76454	76454	76454	76455	76455	76455	76455	76455	76456	76456	76456	76456	76456	76456	76456	76456	76456	76456	76456	76456	76456	76456	76457	76457	76457	76457	76457	76457	76457	76457	76457	76457	76457	76457	76457	76457	76457	76458	76457	76458	76458	76458	76458	76458	76459	76459	76459	76459	76459	76459	76459	76459	76459	76459	76459	76460	76460	76460	76460	76460	76460	76460	76460	76460	76460	76460	76460	76460	76460	76460	76460	76460	76461	76461	76461	76461	76461	76461	76461	76461	76461	76461	76461	76461	76461	76461	76462	76462	76462	76462	76462	76462	76462	76462	76462	76462	76462	76462	76462	76462	76462	76462	76463	76463	76463	76463	76463	76463	76463	76463	76463	76463	76463	76463	76463	76463	76463	76463	76464	76464	76464	76464	76464	76464	76464	76464	76464	76464	76464	76464	76464	76464	76465	76464	76465	76465	76465	76465	76466	76465	76466	76465	76466	76465	76466	76466	76466	76466	76466	76466	76466	76466	76466	76466	76466	76466	76466	76467	76467	76467	76467	76466	76467	76467	76467	76467	76467	76467	76467	76468	76468	76468	76468	76468	76468	76468	76468	76468	76468	76468	76469	76468	76468	76468	76469	76469	76469	76469	76469	76469	76469	76469	76470	76469	76470	76470	76470	76470	76470	76470	76470	76470	76470	76470	76470	76470	76470	76470	76470	76470	76470	76471	76471	76471	76471	76472	76472	76472	76471	76472	76472	76472	76473	76473	76473	76472	76473	76473	76473	76473	76473	76473	76473	76473	76473	76473	76473	76473	76473	76473	76473	76473	76473	76474	76474	76474	76474	76474	76474	76475	76475	76475	76475	76475	76475	76475	76475	76475	76475	76475	76475	76475	76475	76476	76476	76476	76476	76476	76476	76476	76476	76476	76476	76477	76477	76477	76477	76477	76477	76477	76477	76478	76478	76478	76478	76478	76478	76479	76479	76478	76479	76479	76479	76479	76479	76479	76479	76480	76479	76480	76480	76480	76480	76480	76480	76480	76481	76480	76480	76481	76481	76481	76481	76481	76481	76481	76482	76482	76481	76482	76482	76482	76482	76482	76482	76482	76482	76483	76483	76483	76483	76483	76483	76483	76483	76483	76484	76484	76484	76484	76484	76484	76484	76484	76484	76484	76484	76484	76484	76484	76484	76484	76485	76485	76485	76485	76485	76485	76485	76485	76486	76486	76486	76486	76486	76486	76486	76487	76487	76487	76487	76487	76487	76487	76487	76487	76487	76487	76487	76487	76487	76487	76488	76488	76488	76488	76488	76488	76488	76488	76488	76488	76488	76489	76489	76489	76489	76489	76489	76490	76490	76490	76490	76490	76490	76490	76490	76490	76490	76490	76491	76491	76491	76491	76491	76491	76491	76491	76491	76491	76491	76492	76491	76492	76492	76492	76492	76492	76492	76492	76492	76492	76492	76492	76492	76492	76492	76492	76493	76493	76493	76493	76493	76493	76493	76493	76493	76493	76493	76493	76493	76493	76493	76493	76493	76493	76493	76493	76493	76493	76494	76494	76494	76494	76494	76494	76494	76494	76494	76494	76494	76494	76494	76494	76495	76495	76495	76495	76495	76495	76495	76495	76495	76495	76495	76495	76496	76496	76495	76496	76496	76496	76496	76496	76496	76496	76496	76496	76496	76496	76496	76496	76497	76497	76497	76497	76497	76497	76497	76497	76498	76497	76498	76498	76498	76498	76498	76498	76498	76498	76498	76498	76498	76499	76499	76499	76499	76499	76498	76499	76499	76499	76499	76499	76499	76499	76499	76499	76499	76499	76499	76500	76500	76500	76500	76500	76500	76500	76500	76501	76501	76501	76501	76501	76501	76501	76501	76501	76501	76501	76501	76501	76501	76501	76501	76502	76502	76501	76502	76502	76502	76502	76502	76502	76502	76503	76503	76503	76503	76503	76503	76503	76503	76503	76503	76503	76503	76504	76504	76504	76504	76504	76504	76504	76504	76504	76504	76504	76504	76504	76504	76504	76505	76505	76505	76505	76505	76505	76505	76505	76505	76505	76505	76506	76506	76506	76506	76506	76506	76506	76506	76506	76506	76506	76507	76507	76507	76507	76507	76507	76507	76507	76507	76507	76507	76507	76507	76507	76508	76507	76508	76508	76508	76509	76509	76509	76509	76509	76509	76509	76509	76509	76509	76509	76509	76509	76509	76510	76510	76510	76510	76510	76510	76510	76510	76511	76511	76511	76511	76511	76511	76511	76511	76511	76512	76512	76512	76512	76512	76512	76512	76512	76512	76512	76512	76512	76512	76512	76512	76513	76513	76513	76513	76513	76513	76513	76513	76513	76514	76513	76514	76514	76514	76514	76514	76514	76514	76514	76515	76515	76515	76515	76515	76515	76515	76515	76515	76515	76515	76516	76516	76516	76516	76516	76516	76516	76516	76516	76516	76516	76516	76516	76516	76517	76517	76517	76517	76517	76517	76517	76517	76517	76517	76517	76517	76517	76517	76518	76518	76518	76518	76518	76518	76518	76518	76518	76518	76518	76518	76518	76519	76519	76519	76519	76519	76519	76519	76519	76519	76519	76519	76520	76520	76520	76520	76520	76520	76520	76520	76520	76520	76520	76520	76520	76520	76521	76521	76521	76521	76521	76521	76521	76521	76521	76521	76521	76521	76521	76521	76522	76522	76522	76522	76523	76523	76523	76523	76523	76523	76523	76523	76523	76523	76523	76523	76523	76524	76524	76524	76524	76524	76524	76524	76524	76524	76524	76524	76524	76524	76524	76524	76524	76524	76525	76525	76525	76525	76525	76525	76525	76525	76525	76525	76525	76525	76525	76525	76525	76526	76526	76526	76526	76526	76526	76526	76526	76526	76526	76526	76526	76526	76526	76526	76526	76527	76526	76527	76527	76527	76527	76527	76527	76527	76527	76527	76527	76527	76527	76527	76527	76527	76528	76527	76527	76528	76528	76528	76527	76528	76528	76528	76528	76528	76528	76528	76528	76529	76529	76529	76529	76529	76529	76529	76529	76529	76529	76529	76530	76529	76530	76530	76530	76530	76530	76530	76530	76530	76531	76531	76531	76531	76531	76531	76531	76531	76531	76532	76532	76532	76532	76532	76532	76532	76532	76532	76532	76532	76532	76533	76532	76533	76533	76533	76533	76533	76533	76533	76533	76533	76533	76533	76533	76533	76533	76533	76533	76533	76533	76534	76534	76533	76534	76534	76534	76534	76534	76534	76534	76534	76534	76534	76535	76534	76535	76535	76535	76535	76535	76535	76535	76535	76535	76535	76535	76536	76536	76536	76536	76536	76536	76536	76536	76537	76537	76537	76537	76537	76537	76537	76537	76537	76538	76538	76538	76538	76538	76539	76539	76539	76538	76539	76539	76539	76539	76539	76539	76539	76539	76539	76539	76540	76540	76540	76540	76540	76540	76540	76540	76540	76541	76541	76541	76541	76541	76541	76541	76541	76542	76541	76541	76542	76542	76542	76542	76542	76542	76542	76542	76542	76542	76542	76542	76542	76543	76543	76543	76543	76543	76543	76543	76543	76543	76544	76544	76544	76544	76544	76544	76545	76545	76545	76545	76545	76545	76545	76546	76546	76546	76546	76546	76546	76546	76546	76546	76546	76546	76546	76546	76546	76546	76546	76546	76546	76547	76547	76547	76547	76547	76547	76547	76547	76547	76548	76548	76548	76548	76548	76548	76548	76548	76548	76548	76549	76549	76549	76549	76549	76549	76549	76549	76550	76550	76550	76550	76550	76550	76550	76550	76551	76550	76550	76551	76551	76551	76551	76551	76551	76551	76551	76551	76551	76551	76551	76551	76551	76551	76552	76552	76552	76552	76552	76552	76552	76552	76552	76552	76552	76552	76553	76552	76553	76553	76553	76553	76553	76553	76553	76554	76554	76553	76554	76554	76554	76554	76554	76554	76555	76555	76555	76555	76555	76555	76555	76555	76555	76555	76555	76555	76555	76555	76556	76556	76556	76556	76556	76556	76556	76556	76556	76557	76557	76557	76557	76557	76557	76557	76557	76558	76558	76558	76558	76558	76558	76558	76558	76558	76558	76558	76558	76558	76558	76558	76558	76558	76558	76558	76559	76559	76559	76559	76559	76559	76559	76559	76559	76559	76559	76559	76560	76560	76559	76560	76560	76560	76560	76560	76560	76560	76560	76560	76560	76560	76560	76560	76560	76560	76560	76561	76561	76561	76561	76561	76561	76561	76561	76561	76561	76561	76561	76561	76562	76562	76562	76561	76562	76562	76562	76562	76562	76563	76563	76563	76563	76563	76563	76563	76563	76564	76564	76564	76564	76564	63611	76563	76563	76565	76564	76565	76565	76565	76565	76565	76565	76565	76564	76565	76565	76566	76566	76566	76566	76567	76566	76567	76567	76567	76567	76567	76567	76567	76568	76568	76568	76568	76568	76568	76568	76568	76568	76568	76568	76568	76568	76569	76569	76569	76569	76569	76569	76569	76569	76569	76569	76569	76570	76570	76570	76570	76570	76570	76570	76571	76571	76571	76571	76571	76571	76571	76571	76572	76572	76572	76572	76572	76572	76572	76572	76572	76572	76572	76572	76572	76572	76572	76573	76573	76573	76573	76573	76573	76573	76573	76573	76573	76573	76573	76573	76573	76574	76574	76574	76574	76574	76574	76574	76574	76574	76574	76574	76574	76575	76575	76575	76575	76575	76575	76575	76575	76575	76576	76575	76575	76576	76576	76576	76576	76576	76576	76576	76576	76576	76576	76576	76576	76577	76577	76577	76577	76577	76577	76577	76578	76577	76578	76578	76578	76578	76578	76578	76578	76578	76578	76578	76578	76578	76578	76578	76578	76579	76579	76579	76579	76579	76579	76579	76579	76579	76579	76579	76580	76579	76580	76580	76580	76580	76580	76580	76580	76580	76580	76580	76581	76581	76581	76581	76581	76581	76581	76581	76581	76581	76582	76582	76582	76582	76582	76583	76583	76583	76583	76583	76583	76583	76583	76583	76583	76583	76583	76584	76584	76584	76584	76584	76584	76584	76584	76585	76585	76585	76585	76585	76585	76585	76585	76585	76586	76586	76586	76586	76586	76586	76586	76586	76586	76587	76587	76587	76587	76587	76587	76588	76588	76588	76588	76588	76588	76588	76588	76588	76588	76588	76588	76588	76588	76589	76589	76589	76590	76590	76590	76590	76590	76590	76590	76590	76590	76590	76590	76590	76590	76590	76591	76591	76591	76591	76591	76591	76591	76591	76591	76591	76591	76591	76591	76591	76591	76592	76592	76592	76592	76592	76592	76592	76592	76593	76592	76593	76593	76593	76593	76593	76593	76593	76593	76594	76594	76594	76593	76595	76595	76595	76595	76595	76595	76595	76595	76595	76595	76595	76595	76595	76594	76595	76595	76595	76595	76595	76596	76595	76596	76595	76596	76596	76596	76596	76596	76597	76597	76597	76597	76597	76597	76597	76597	76597	76597	76597	76598	76598	76598	76598	76598	76598	76599	76599	76599	76599	76599	76599	76599	76599	76599	76599	76599	76599	76599	76600	76600	76600	76600	76600	76600	76600	76600	76600	76600	76600	76600	76601	76601	76601	76601	76601	76601	76601	76601	76601	76601	76602	76602	76602	76602	76603	76602	76603	76603	76603	76603	76603	76603	76603	76603	76603	76603	76603	76604	76604	76604	76604	76604	76604	76605	76604	76604	76605	76604	76605	76605	76605	76605	76605	76605	76605	76605	76605	76606	76606	76606	76606	76606	76607	76607	76607	76607	76607	76607	76607	76607	76607	76607	76607	76607	76607	76607	76607	76607	76607	76608	76608	76608	76608	76608	76609	76609	76609	76609	76609	76609	76609	76609	76610	76610	76610	76610	76610	76610	76610	76610	76610	76610	76610	76610	76611	76611	76611	76611	76611	76611	76611	76611	76611	63637	76612	76612	76612	76612	76612	76612	76612	76612	76612	76612	76612	76613	76612	76613	76613	76613	76613	76613	76613	76613	76613	76613	76613	76613	76613	76613	76613	76613	76613	76613	76613	76614	76614	76614	76614	76614	76614	76614	76614	76614	76614	76614	76615	76615	76615	76615	76615	76615	76615	76615	76615	76616	76615	76616	76615	76616	76616	76616	76616	76616	76616	76616	76616	76616	76616	76616	76617	76617	76617	76617	76617	76617	76617	76617	76617	76618	76618	76618	76618	76618	76618	76618	76618	76618	76618	76619	76619	76618	76619	76619	76619	76619	76619	76619	76619	76619	76619	76619	76619	76619	76619	76619	76619	76619	76620	76620	76620	76620	76620	76620	76620	76620	76620	76620	76621	76620	76621	76621	76621	76621	76621	76621	76621	76621	76621	76621	76622	76621	76622	76622	76621	76622	76622	76622	76622	76622	76622	76623	76623	76623	76623	76623	76623	76623	76623	76623	76623	76624	76624	76624	76624	76624	76624	76624	76624	76624	76624	76624	76624	76624	76625	76625	76624	76625	76624	76625	76625	76625	76625	76625	76625	76625	76625	76625	76625	76625	76626	76626	76626	76626	76626	76626	76626	76627	76627	76627	76627	76627	76627	76627	76627	76627	76628	76628	76628	76628	76628	76628	76628	76628	76628	76628	76628	76628	76628	76628	76628	76628	76628	76629	76629	76629	76629	76629	76629	76629	76629	76629	76629	76629	76630	76630	76630	76630	76630	76630	76630	76630	76631	76631	76631	76631	76631	76631	76631	76631	76631	76632	76632	76632	76632	76632	76632	76632	76632	76632	76632	76632	76632	76632	76632	76632	76632	76633	76633	76633	76633	76633	76633	76633	76633	76633	76633	76633	76633	76634	76634	76634	76634	76634	76635	76635	76635	76635	76635	76635	76635	76635	76635	76635	76635	76635	76635	76635	76635	76635	76635	76635	76636	76636	76636	76636	76636	76636	76636	76636	76636	76636	76636	76636	76636	76636	76637	76637	76637	76637	76637	76637	76637	76637	76637	76637	76637	76637	76637	76637	76638	76638	76638	76638	76638	76638	76638	76638	76638	76639	76639	76639	76639	76639	76639	76640	76640	76640	76640	76640	76640	76640	76640	76640	76640	76640	76640	76640	76640	76640	76640	76640	76640	76641	76641	76641	76641	76641	76641	76641	76641	76641	76642	76642	76642	76642	76642	76642	76642	76642	76642	76642	76642	76642	76642	76642	76642	76642	76642	76642	76643	76643	76642	76643	76643	76643	76643	76643	76643	76643	76643	76643	76643	76643	76644	76644	76644	76644	76644	76644	76644	76644	76644	76644	76644	76644	76645	76645	76645	76645	76645	76645	76645	76645	76645	76645	76646	76646	76646	76646	76646	76646	76646	76646	76646	76646	76647	76647	76647	76647	76647	76647	76647	76647	76647	76647	76648	76648	76648	76648	76648	76648	76648	76648	76648	76649	76649	76649	76649	76649	76649	76649	76649	76650	76650	76650	76650	76650	76650	76650	76650	76650	76651	76651	76650	76651	76651	76651	76651	76651	76651	76651	76651	76651	76651	76651	76652	76652	76652	76652	76652	76652	76652	76652	76652	76652	76652	76653	76653	76653	76653	76653	76653	76653	76654	76654	76654	76654	76654	76654	76654	76654	76654	76654	76654	76655	76655	76655	76655	76655	76656	76656	76656	76656	76656	76656	76656	76656	76656	76656	76657	76657	76657	76657	76657	76657	76657	76657	76657	76658	76658	76658	76658	76658	76658	76658	76658	76658	76659	76659	76659	76659	76659	76659	76659	76660	76660	76660	76660	76660	76660	76660	76660	76661	76661	76661	76661	76661	76661	76661	76661	76661	76661	76661	76661	76661	76662	76662	76662	76661	76661	76662	76662	76662	76662	76662	76662	76663	76663	76662	76663	76663	76663	76663	76663	76662	76663	76663	76663	76663	76663	76663	76663	76663	76664	76663	76663	76664	76664	76664	76664	76664	76665	76665	76665	76665	76665	76665	76665	76665	76665	76665	76666	76666	76665	76666	76666	76666	76665	76666	76666	76666	76666	76666	76666	76666	76667	76667	76667	76667	76667	76667	76667	76667	76667	76667	76667	76668	76668	76668	76668	76668	76668	76668	76668	76669	76669	76669	76669	76669	76669	76669	76670	76670	76670	76671	76670	76671	76671	76671	76671	76671	76671	76671	76671	76671	76671	76671	76671	76672	76672	76672	76672	76672	76672	76672	76672	76672	76672	76672	76672	76672	76672	76673	76673	76673	76673	76673	76673	76673	76673	76673	76673	76673	76673	76673	76674	76674	76674	76674	76674	76674	76674	76674	76674	76674	76674	76674	76674	76674	76675	76675	76675	76675	76675	76675	76675	76675	76675	76675	76675	76675	76676	76676	76676	76676	76676	76676	76676	76676	76677	76677	76677	76677	76677	76677	76677	76677	76677	76677	76678	76678	76678	76678	76678	76678	76678	76678	76679	76679	76679	76679	76679	76679	76679	76680	76679	76680	76679	76680	76680	76680	76680	76680	76680	76680	76681	76680	76681	76681	76681	76681	76681	76681	76681	76681	76682	76681	76682	76682	76681	76682	76681	76681	76682	76682	76682	76682	76682	76682	76682	76683	76683	76683	76683	76683	76683	76683	76683	76683	76683	76684	76684	76684	76684	76684	76684	76684	76684	76684	76684	76684	76685	76684	76685	76685	76685	76685	76685	76685	76686	76686	76686	76686	76686	76686	76686	76686	76686	76687	76687	76687	76687	76687	76687	76687	76687	76688	76688	76688	76688	76688	76688	76688	76688	76688	76688	76688	76689	76689	76689	76689	76689	76689	76689	76689	76689	76689	76690	76690	76690	76690	76690	76690	76690	76690	76690	76691	76691	76691	76691	76691	76691	76691	76691	76691	76691	76691	76691	76691	76691	76692	76692	76692	76692	76692	76693	76693	76693	76693	76693	76693	76694	76694	76693	76693	76694	76694	76694	76694	76694	76694	76694	76694	76694	76694	76694	76694	76694	76695	76695	76695	76695	76696	76696	76696	76697	76696	76697	76697	76697	76697	76697	76697	76697	76698	76698	76698	76698	76698	76699	76699	76699	76699	76699	76699	76699	76699	76699	76699	76699	76699	76699	76700	76700	76700	76700	76700	76700	76700	76701	76700	76700	76701	76701	76701	76701	76702	76701	76702	76702	76702	76702	76702	76702	76702	76703	76703	76703	76703	76703	76703	76703	76703	76703	76703	76703	76704	76704	76704	76704	76704	76704	76704	76704	76704	76704	76704	76704	76704	76704	76705	76705	76705	76705	76705	76705	76705	76705	76705	76705	76706	76706	76706	76706	76706	76706	76706	76707	76707	76707	76707	76707	76707	76707	76707	76707	76708	76708	76708	76707	76708	76708	76708	76708	76709	76709	76709	76709	76709	76709	76709	76709	76709	76710	76710	76710	76710	76710	76711	76711	76711	76711	76711	76711	76711	76711	76712	76712	76712	76712	76713	76713	76713	76713	76713	76714	76714	76714	76714	76714	76714	76715	76715	76715	76715	76715	76715	76716	76716	76716	76716	76716	76716	76716	76717	76717	76717	76717	76717	76717	76718	76718	76718	76718	76718	76718	76718	76718	76718	76719	76719	76719	76719	76720	76720	76721	76721	76721	76721	76721	76721	76721	76722	76721	76722	76722	76722	76722	76722	76723	76723	76723	76723	76723	76724	76724	76724	76724	76724	76724	76724	76724	76725	76725	76725	76725	76725	76726	76726	76726	76726	76726	76726	76727	76727	76727	76727	76727	76727	76727	76727	76728	76728	76728	76728	76728	76728	76728	76729	76729	76729	76729	76729	76729	76729	76729	76730	76730	76730	76730	76730	76730	76730	76729	76731	76731	76731	76731	76731	76731	76731	76731	76732	76733	76735	76732	76732	76733	76733	76733	76733	76733	76733	76733	76733	76733	76734	76734	76734	76734	76734	76734	76734	76734	76734	76735	76734	76735	76735	76735	76735	76735	76735	76735	76735	76735	76735	76736	76735	76736	76736	76736	76736	76736	76736	76736	76736	76736	76737	76736	76737	76737	76737	76737	76737	76737	76738	76738	76738	76738	76738	76738	76738	76738	76738	76738	76738	76738	76739	76739	76739	76739	76739	76739	76739	76740	76740	76740	76740	76740	76740	76740	76740	76740	76741	76741	76740	76741	76741	76741	76741	76742	76742	76742	76742	76742	76741	76742	76742	76742	76742	76742	76742	76743	76743	76743	76743	76743	76743	76743	76743	76743	76743	76744	76744	76743	76744	76744	76744	76744	76744	76744	76744	76744	76744	76745	76745	76745	76745	76745	76745	76745	76745	76745	76746	76746	76745	76746	76746	76746	76746	76744	76746	76747	76747	76747	76747	76747	76747	76747	76747	76747	76747	76747	76748	76747	76748	76748	76748	76748	76748	76748	76748	76749	76749	76749	76749	76749	76752	76749	76749	76749	76749	76749	76750	76750	76750	76750	76750	76750	76750	76750	76750	76751	76751	76751	76751	76751	76751	76751	76751	76752	76752	76752	76752	76752	76753	76752	76753	76753	76753	76753	76753	76754	76753	76754	76753	76754	76754	76754	76754	76754	76754	76754	76754	76754	76754	76754	76754	76755	76755	76755	76755	76755	76755	76755	76755	76755	76755	76755	76755	76755	76756	76756	76756	76757	76757	76757	76757	76757	76757	76757	76757	76758	76758	76758	76758	76758	76757	76758	76758	76758	76759	76759	76759	76759	76759	76759	76759	76759	76760	76759	76760	76760	76760	76760	76760	76760	76760	76760	76760	76760	76760	76760	76760	76760	76760	76760	76760	76761	76761	76761	76761	76761	76761	76761	76761	76761	76761	76762	76762	76762	76762	76762	76762	76762	76762	76763	76763	76762	76763	76763	76763	76763	76763	76763	76763	76763	76763	76763	76764	76764	76764	76764	76764	76764	76764	76764	76765	76765	76765	76765	76765	76765	76766	76766	76766	76766	76766	76766	76766	76766	76766	76766	76766	76766	76767	76767	76767	76767	76767	76767	76767	76767	76767	76767	76767	76767	76768	76768	76768	76768	76768	76768	76768	76768	76768	76768	76769	76769	76769	76769	76769	76769	76769	76769	76769	76770	76769	76770	76770	76770	76770	76770	76770	76770	76770	76770	76770	76770	76770	76770	76770	76771	76771	76771	76771	76771	76771	76771	76772	76772	76772	76772	76772	76772	76772	76772	76772	76773	76773	76773	76773	76773	76773	76773	76773	76773	76774	76774	76774	76774	76774	76774	76774	76775	76775	76775	76775	76775	76775	76775	76775	76775	76776	76776	76776	76777	76777	76777	76777	76777	76777	76777	76778	76778	76778	76778	76778	76778	76778	76778	76779	76779	76779	76779	76779	76779	76779	76779	76779	76779	76779	76780	76780	76780	76780	76780	76780	76780	76780	76780	76780	76780	76780	76780	76781	76781	76781	76781	76781	76781	76781	76781	76781	76781	76781	76781	76781	76781	76781	76782	76782	76782	76782	76782	76782	76782	76782	76782	76782	76782	76783	76783	76783	76783	76783	76783	76783	76783	76783	76783	76783	76783	76784	76783	76784	76784	76784	76784	76784	76784	76784	76784	76784	76784	76784	76785	76785	76785	76785	76784	76785	76785	76785	76785	76785	76785	76785	76785	76785	76786	76786	76785	76786	76786	76786	76786	76786	76786	76786	76786	76787	76787	76787	76787	76787	76787	76787	76788	76788	76788	76788	76788	76788	76788	76788	76789	76789	76789	76789	76789	76789	76789	76789	76789	76789	76789	76789	76789	76789	76789	76790	76790	76790	76790	76790	76790	76790	76790	76790	76790	76790	76790	76791	76791	76791	76791	76791	76791	76791	76791	76791	76791	76792	76792	76792	76792	76792	76792	76792	76792	76792	76793	76793	76793	76793	76793	76793	76793	76793	76793	76793	76793	76793	76794	76794	76794	76794	76794	76794	76794	76794	76795	76794	76794	76794	76795	76795	76795	76795	76795	76795	76795	76795	76796	76796	76796	76796	76796	76796	76796	76796	76797	76796	76797	76797	76797	76797	76797	76797	76797	76797	76798	76798	76798	76798	76798	76798	76798	76799	76799	76799	76799	76799	76799	76799	76799	76799	76799	76800	76800	76799	76800	76800	76800	76801	76801	76801	76801	76801	76801	76801	76801	76801	76801	76801	76801	76801	76802	76802	76802	76802	76802	76802	76802	76802	76802	76802	76803	76803	76803	76803	76803	76803	76803	76803	76803	76803	76803	76803	76804	76804	76804	76804	76804	76804	76804	76804	76804	76804	76804	76804	76804	76804	76804	76804	76805	76805	76805	76805	76805	76805	76805	76805	76806	76806	76806	76806	76806	76806	76806	76807	76806	76807	76807	76807	76807	76807	76807	76807	76807	76807	76807	76807	76807	76807	76807	76808	76808	76808	76808	76808	76808	76808	76808	76808	76808	76808	76809	76809	76809	76809	76809	76809	76809	76810	76810	76810	76810	76810	76810	76810	76810	76810	76810	76810	76810	76810	76810	76810	76810	76811	76811	76811	76811	76811	76811	76811	76811	76811	76811	76811	76811	76811	76811	76812	76812	76812	76812	76812	76812	76813	76813	76813	76813	76813	76814	76814	76814	76814	76814	76814	76814	76814	76815	76815	76815	76815	76815	76815	76815	76816	76816	76816	76816	76816	76816	76816	76816	76816	76817	76817	76817	76817	76817	76817	76817	76817	76818	76818	76818	76818	76818	76818	76818	76819	76819	76819	76819	76819	76819	76819	76819	76820	76819	76820	76820	76820	76820	76820	76820	76820	76821	76821	76821	76821	76821	76821	76821	76821	76821	76821	76821	76821	76821	76821	76821	76821	76822	76822	76822	76822	76822	76822	76822	76822	76822	76822	76822	76822	76822	76822	76822	76822	76823	76823	76823	76823	76823	76823	76823	76823	76823	76824	76824	76824	76824	76824	76824	76824	76824	76824	76825	76825	76825	76825	76825	76825	76825	76825	76825	76825	76825	76825	76826	76826	76826	76826	76826	76826	76826	76826	76826	76826	76827	76827	76827	76827	76826	76827	76827	76827	76827	76827	76827	76828	76828	76828	76828	76828	76828	76828	76828	76828	76828	76828	76828	76828	76828	76828	76828	76829	76829	76829	76828	76829	76829	76829	76829	76829	76829	76829	76829	76829	76829	76829	76829	76830	76830	76830	76830	76830	76830	76830	76830	76831	76831	76831	76831	76831	76831	76831	76831	76831	76831	76831	76831	76831	76832	76832	76832	76832	76832	76832	76832	76832	76833	76833	76833	76833	76833	76833	76833	76833	76833	76833	76833	76833	76834	76834	76834	76834	76834	76834	76834	76834	76835	76835	76835	76835	76835	76835	76835	76836	76835	76836	76836	76836	76836	76836	76836	76836	76836	76836	76836	76836	76836	76836	76836	76837	76837	76837	76837	76837	76837	76837	76837	76837	76837	76837	76837	76837	76837	76837	76837	76838	76838	76838	76838	76838	76838	76838	76838	76838	76838	76838	76838	76838	76838	76838	76839	76839	76839	76839	76839	76839	76839	76839	76839	76840	76840	76840	76840	76840	76840	76841	76841	76841	76841	76841	76841	76841	76841	76841	76841	76841	76841	76841	76842	76842	76841	76842	76842	76842	76842	76842	76842	76842	76842	76843	76843	76843	76843	76843	76843	76843	76844	76844	76844	76844	76844	76844	76844	76844	76845	76845	76845	76845	76845	76845	76845	76845	76845	76845	76846	76846	76845	76846	76846	76846	76846	76846	76846	76846	76847	76847	76847	76847	76847	76847	76847	76847	76847	76847	76847	76847	76847	76847	76847	76848	76848	76848	76848	76848	76848	76848	76849	76849	76849	76849	76849	76849	76849	76849	76849	76849	76849	76849	76850	76850	76850	76850	76850	76850	76850	76849	76850	76850	76850	76850	76850	76851	76851	76851	76851	76851	76851	76851	76851	76851	76851	76851	76851	76851	76851	76851	76851	76851	76852	76852	76852	76852	76852	76852	76852	76853	76853	76853	76853	76853	76853	76853	76853	76853	76853	76853	76854	76854	76854	76854	76854	76854	76854	76855	76855	76855	76855	76855	76855	76855	76855	76855	76855	76855	76855	76856	76856	76856	76856	76856	76856	76856	76856	76856	76856	76857	76857	76857	76857	76857	76857	76857	76857	76857	76857	76858	76858	76858	76858	76858	76858	76858	76858	76858	76858	76858	76859	76859	76859	76859	76859	76859	76859	76859	76859	76859	76859	76860	76860	76860	76860	76860	76860	76860	76860	76861	76861	76861	76862	76862	76862	76862	76862	76863	76863	76863	76863	76863	76863	76863	76863	76864	76864	76864	76864	76864	76864	76864	76865	76865	76865	76865	76865	76865	76865	76865	76866	76866	76866	76866	76866	76867	76867	76867	76867	76867	76867	76867	76868	76868	76868	76868	76868	76868	76868	76868	76868	76868	76868	76868	76868	76868	76869	76869	76869	76869	76869	76869	76869	76869	76868	76869	76869	76869	76869	76869	76869	76869	76869	76869	76870	76870	76870	76870	76870	76870	76870	76870	76871	76871	76871	76871	76871	76871	76871	76871	76871	76871	76871	76871	76871	76871	76872	76872	76872	76872	76872	76872	76873	76873	76873	76873	76873	76873	76873	76873	76873	76873	76874	76873	76874	76874	76874	76874	76874	76874	76874	76873	76874	76874	76874	76874	76874	76874	76875	76875	76875	76875	76875	76876	76876	76876	76876	76876	76876	76876	76876	76876	76876	76876	76876	76876	76876	76876	76876	76877	76877	76877	76877	76877	76878	76878	76877	76878	76878	76878	76878	76878	76878	76878	76878	76878	76879	76879	76879	76879	76879	76879	76879	76879	76879	76879	76879	76879	76879	76879	76879	76880	76880	76879	76879	76879	76880	76880	76880	76880	76880	76880	76880	76880	76880	76880	76880	76880	76880	76880	76880	76880	76880	76880	76880	76880	76880	76880	76881	76881	76881	76881	76881	76881	76881	76881	76881	76881	76882	76882	76882	76882	76882	76882	76882	76882	76883	76882	76883	76883	76883	76883	76883	76883	76883	76883	76883	76884	76884	76884	76884	76884	76884	76884	76884	76884	76885	76885	76885	76885	76885	76885	76885	76885	76885	76886	76886	76886	76886	76886	76886	76886	76886	76887	76887	76887	76887	76887	76887	76887	76887	76887	76887	76887	76887	76887	76887	76888	76888	76887	76888	76888	76888	76888	76888	76888	76888	76888	76888	76888	76888	76888	76889	76889	76889	76889	76889	76889	76889	76889	76889	76889	76889	76889	76890	76890	76890	76890	76890	76890	76890	76890	76891	76891	76891	76891	76891	76891	76892	76892	76892	76892	76892	76892	76892	76892	76892	76892	76892	76892	76893	76893	76893	76893	76893	76893	76893	76893	76893	76893	76893	76893	76893	76893	76893	76893	76893	76893	76894	76894	76894	76894	76894	76894	76894	76894	76894	76894	76894	76894	76894	76894	76894	76894	76894	76895	76895	76895	76895	76895	76895	76895	76895	76895	76895	76895	76895	76895	76895	76895	76896	76896	76896	76896	76896	76896	76896	76896	76896	76896	76896	76897	76897	76896	76897	76897	76897	76897	76897	76897	76897	76897	76897	76897	76897	76898	76898	76898	76898	76898	76898	76898	76898	76898	76898	76898	76898	76898	76898	76898	76899	76899	76899	76899	76899	76899	76899	76899	76899	76899	76899	76899	76899	76900	76900	76900	76900	76900	76900	76900	76900	76900	76901	76901	76901	76901	76901	76901	76901	76901	76901	76901	76901	76902	76902	76902	76902	76902	76902	76902	76902	76902	76902	76902	76903	76902	76903	76903	76903	76903	76903	76903	76903	76903	76904	76904	76904	76904	76904	76904	76904	76904	76904	76904	76904	76904	76905	76904	76905	76905	76905	76905	76905	76905	76905	76905	76905	76905	76905	76905	76905	76905	76905	76905	76905	76906	76906	76906	76906	76906	76906	76906	76906	76907	76907	76907	76906	76907	76907	76907	76907	76907	76907	76908	76908	76908	76908	76908	76908	76908	76908	76909	76909	76909	76909	76909	76909	76909	76909	76909	76909	76910	76910	76910	76910	76910	76910	76911	76911	76911	76911	76911	76911	76911	76911	76911	76911	76911	76911	76911	76911	76911	76911	76912	76912	76912	76912	76912	76912	76912	76912	76912	76912	76912	76912	76912	76913	76913	76913	76913	76913	76913	76913	76913	76913	76913	76913	76914	76914	76914	76914	76914	76914	76914	76915	76914	76915	76915	76915	76915	76915	76915	76915	76915	76915	76915	76916	76916	76916	76915	76916	76916	76916	76916	76916	76916	76916	76916	76916	76917	76917	76917	76917	76917	76917	76917	76917	76917	76917	76917	76918	76917	76918	76917	76918	76918	76918	76918	76918	76918	76919	76919	76919	76919	76919	76919	76919	76919	76919	76919	76919	76919	76919	76920	76920	76920	76920	76920	76921	76921	76921	76921	76921	76921	76921	76921	76921	76921	76922	76922	76922	76922	76922	76922	76922	76922	76923	76923	76923	76923	76923	76923	76924	76924	76924	76924	76924	76924	76924	76924	76924	76924	76924	76924	76924	76924	76924	76924	76924	76925	76925	76925	76925	76925	76925	76926	76926	76926	76926	76926	76926	76926	76926	76926	76926	76927	76927	76927	76927	76927	76927	76927	76927	76927	76927	76927	76927	76928	76928	76928	76928	76928	76928	76928	76928	76928	76928	76928	76929	76929	76929	76929	76929	76929	76929	76929	76929	76929	76929	76929	76929	76930	76930	76930	76930	76930	76930	76930	76930	76930	76930	76931	76931	76931	76931	76931	76931	76931	76931	76932	76932	76932	76932	76932	76932	76932	76932	76933	76933	76933	76933	76933	76933	76933	76933	76933	76933	76933	76933	76934	76934	76934	76934	76934	76934	76934	76934	76934	76934	76934	76934	76934	76935	76935	76935	76935	76935	76935	76935	76935	76936	76935	76936	76936	76936	76936	76936	76936	76936	76937	76936	76937	76937	76937	76937	76937	76937	76937	76937	76938	76938	76938	76938	76938	76938	76938	76938	76938	76938	76938	76938	76939	76939	76939	76939	76939	76939	76939	76939	76939	76939	76940	76940	76940	76940	76940	76940	76940	76940	76940	76940	76940	76941	76941	76941	76941	76941	76941	76941	76941	76941	76941	76941	76942	76942	76942	76942	76942	76942	76942	76942	76942	76942	76943	76943	76943	76943	76943	76943	76943	76943	76943	76943	76943	76943	76943	76944	76944	76943	76944	76944	76944	76944	76944	76944	76944	76944	76944	76944	76944	76944	76944	76944	76945	76945	76945	76944	76945	76946	76946	76946	76946	76946	76946	76946	76946	76946	76946	76946	76946	76946	76947	76947	76947	76947	76947	76947	76947	76947	76947	76948	76948	76948	76948	76948	76948	76948	76948	76948	76948	76948	76949	76949	76949	76949	76949	76949	76949	76949	76949	76949	76949	76949	76950	76950	76950	76950	76950	76950	76951	76950	76951	76951	76951	76951	76951	76951	76951	76951	76952	76952	76952	76952	76952	76952	76952	76952	76953	76953	76953	76953	76953	76953	76953	76953	76953	76953	76954	76954	76954	76954	76954	76954	76954	76954	76954	76954	76955	76955	76955	76955	76955	76955	76955	76956	76956	76956	76956	76956	76956	76956	76956	76956	76956	76957	76957	76957	76957	76957	76957	76957	76957	76957	76957	76957	76958	76958	76958	76958	76958	76958	76958	76958	76958	76959	76959	76959	76959	76959	76959	76959	76959	76959	76960	76960	76960	76960	76960	76960	76960	76960	76960	76960	76960	76960	76960	76961	76961	76961	76961	76961	76961	76961	76961	76962	76962	76962	76962	76962	76962	76979	76962	76963	76963	76963	76963	76963	76963	76963	76963	76964	76964	76964	76964	76964	76964	76964	76964	76964	76964	76964	76964	76965	76965	76964	76965	76965	76965	76965	76965	76965	76965	76965	76965	76966	76966	76966	76966	76966	76966	76966	76966	76967	76967	76967	76980	76967	76967	76967	76967	76968	76968	76968	76968	76968	76968	76968	76968	76968	76968	76968	76969	76969	76969	76969	76969	76969	76969	76969	76970	76970	76970	76970	76970	76970	76970	76970	76970	76971	76971	76971	76971	76971	76971	76971	76971	76972	76972	76972	76972	76972	76972	76972	76972	76972	76972	76972	76972	76972	76972	76972	76973	76973	76973	76973	76972	76973	76973	76973	76973	76973	76973	76974	76974	76974	76974	76974	76974	76974	76975	76975	76975	76975	76975	76975	76975	76975	76975	76976	76976	76976	76976	76977	76977	76977	76977	76977	76978	76978	76977	76978	76977	76978	76978	76978	76978	76978	76978	76978	76978	76979	76979	76979	76979	76979	76979	76979	76979	76979	76980	76980	76980	76980	76980	76980	76980	76980	76980	76980	76980	76981	76981	76981	76981	76981	76981	76981	76982	76982	76982	76981	76982	76982	76982	76982	76982	76982	76982	76982	76982	76983	76983	76982	76983	76983	76983	76983	76983	76983	76983	76984	76984	76984	76984	76984	76984	76984	76984	76984	76984	76984	76984	76985	76985	76985	76985	76985	76985	76985	76985	76985	76985	76986	76986	76986	76986	76986	76986	76986	76986	76986	76986	76986	76986	76986	76987	76987	76987	76987	76987	76987	76987	76987	76988	76988	76988	76988	76988	76988	76989	76989	76989	76989	76989	76989	76989	76989	76989	76990	76990	76990	76990	76990	76990	76990	76990	76990	76990	76990	76990	76991	76990	76991	76991	76991	76991	76991	76991	76992	76992	76992	76992	76992	76992	76992	76992	76992	76992	76993	76993	76993	76993	76993	76993	76993	76993	76993	76994	76994	76994	76994	76994	76994	76994	76994	76995	76995	76995	76995	76995	76995	76995	76995	76995	76995	76995	76995	76995	76996	76995	76996	76996	76996	76996	76997	76997	76997	76997	76997	76997	76998	76997	76998	76998	76998	76998	76998	76998	76999	76998	76999	76999	76999	76999	76999	76999	77000	77000	77000	77000	77000	77000	77000	77000	77000	77000	77001	77001	77001	77001	77001	77001	77002	77002	77002	77002	77002	77002	77003	77003	77003	77003	77003	77003	77003	77003	77003	77004	77004	77004	77004	77004	77004	77004	77004	77004	77004	77005	77005	77005	77005	77005	77005	77005	77005	77006	77006	77006	77006	77006	77006	77007	77007	77007	77007	77007	77007	77007	77007	77007	77007	77007	77008	77008	77008	77008	77008	77008	77008	77008	77008	77008	77008	77009	77009	77009	77009	77009	77009	77009	77010	77010	77010	77010	77010	77011	77011	77011	77011	77012	77011	77012	77013	77013	77013	77013	77013	77013	77013	77013	77013	77013	77014	77014	77014	77014	77015	77015	77015	77015	77015	77015	77016	77016	77016	77016	77017	77017	77017	77017	77017	77017	77017	77017	77018	77018	77019	77018	77019	77019	77019	77019	77019	77019	77019	77019	77020	77020	77020	77020	77020	77020	77020	77020	77020	77020	77020	77020	77021	77021	77021	77021	77021	77021	77021	77021	77021	77022	77022	77022	77022	77022	77022	77023	77023	77023	77023	77024	77024	77024	77024	77024	77024	77024	77024	77024	77024	77024	77024	77025	77025	77025	77025	77025	77025	77026	77026	77026	77026	77026	77026	77026	77027	77027	77027	77027	77027	77027	77027	77027	77027	77027	77027	77028	77028	77028	77028	77028	77028	77028	77028	77028	77028	77029	77029	77029	77029	77029	77029	77029	77029	77029	77030	77030	77030	77030	77030	77030	77030	77030	77030	77030	77030	77030	77030	77031	77031	77031	77031	77031	77031	77031	77031	77031	77031	77031	77031	77031	77031	77032	77032	77032	77032	77032	77032	77032	77032	77033	77033	77033	77033	77033	77033	77033	77033	77033	77033	77033	77033	77034	77034	77034	63949	77034	77034	77034	77035	77035	77035	77035	77035	77035	77035	77036	77036	77035	77036	77036	77036	77036	77036	77036	77036	77036	77037	77037	77037	77037	77037	77037	77037	77037	77038	77037	77038	77038	77038	77038	77038	77038	77038	77038	77038	77038	77038	77038	77039	77039	77039	77039	77039	77039	77039	77039	77040	77040	77040	77040	77041	77041	77041	77041	77041	77041	77041	77041	77041	77042	77042	77041	77041	77042	77042	77042	77042	77042	77042	77042	77042	77042	77043	77043	77043	77043	77043	77043	77043	77044	77044	77044	77044	77044	77044	77044	77044	77045	77045	77045	77045	77045	77045	77045	77045	77046	77046	77046	77046	77046	77046	77046	77046	77046	77047	77046	77047	77047	77047	77047	77048	77047	77048	77048	77048	77048	77048	77048	77049	77049	77049	77049	77049	77049	77049	77050	77050	77050	77050	77050	77050	77050	77051	77051	77051	77051	77051	77051	77051	77051	77051	77051	77051	77051	77051	77051	77051	77051	77051	77051	77052	77052	77052	77052	77052	77052	77052	77052	77052	77052	77052	77052	77052	77053	77053	77053	77053	77053	77053	77053	77053	77053	77053	77053	77053	77053	77053	77053	77053	77054	77054	77054	77054	77054	77054	77055	77055	77055	77055	77055	77055	77055	77055	77056	77056	77056	77056	77056	77056	77056	77056	77056	77057	77057	77057	77057	77057	77057	77057	77057	77057	77057	77058	77058	77058	77058	77058	77058	77058	77058	77059	77059	77059	77059	77059	77059	77059	77060	77060	77060	77060	77060	77060	77060	77060	77060	77060	77061	77061	77061	77061	77061	77061	77061	77062	77062	77062	77062	77062	77062	77062	77062	77062	77062	77062	77062	77062	77062	77062	77062	77063	77063	77063	77063	77063	77063	77063	77063	77062	77063	77063	77063	77063	77063	77064	77064	77064	77064	77064	77064	77065	77065	77065	77065	77065	77065	77065	77066	77066	77066	77066	77066	77067	77067	77067	77067	77067	77067	77067	77067	77068	77068	77068	77068	77068	77069	63984	77069	77069	77069	77069	77069	77069	77069	77069	77069	77069	77069	77069	77070	77070	77070	77070	77070	77070	77070	77070	77070	77070	77070	77071	77071	77071	77071	77071	77071	77071	77071	77071	77072	77071	77072	77072	77072	77072	77072	77072	77072	77072	77072	77073	77072	77073	77072	77073	77073	77073	77073	77073	77073	77073	77073	77073	77073	77074	77074	77074	77074	77074	77074	77074	77075	77075	77075	77075	77075	77075	77075	77075	77075	77075	77076	77076	77076	77076	77076	77076	77076	77076	77076	77076	77077	77077	77077	77077	77077	77077	77077	77077	77077	77077	77077	77077	77078	77078	77078	77078	77078	77078	77078	77078	77078	77078	77078	77078	77078	77078	77078	77079	77078	77079	77079	77079	77079	77078	77079	77079	77079	77079	77079	77079	77079	77080	77080	77080	77080	77080	77080	77081	77081	77081	77081	77080	77081	77081	77081	77081	77081	77081	77081	77081	77081	77081	77081	77081	77082	77081	77081	77082	77082	77082	77082	77082	77082	77082	77082	77083	77083	77083	77083	77083	77083	77083	77083	77083	77083	77083	77084	77084	77084	77084	77084	77084	77084	77084	77084	77084	77084	77084	77084	77085	77085	77085	77085	77085	77085	77085	77085	77084	77085	77085	77085	77085	77085	77086	77086	77086	77086	77086	77086	77086	77086	77086	77086	77086	77086	77087	77087	77087	77087	77087	77087	77087	77087	77087	77087	77087	77088	77088	77088	77088	77088	77088	77088	77088	77088	77088	77089	77089	77089	77089	77089	77089	77089	77089	77089	77089	77089	77089	77090	77090	77090	77090	77090	77090	77090	77090	77090	77090	77090	77090	77090	77091	77091	77091	77091	77091	77091	77091	77091	77091	77092	77092	77092	77092	77092	77092	77092	77093	77093	77093	77093	77093	77093	77093	77093	77093	77093	77093	77093	77094	77094	77094	77094	77094	77094	77094	77094	77094	77095	77095	77095	77095	77095	77095	77096	77096	77096	77096	77096	77096	77096	77096	77096	77097	77096	77097	77097	77097	77097	77097	77097	77097	77097	77097	77097	77097	77097	77097	77098	77098	77098	77098	77099	77099	77098	77099	77099	77099	77099	77099	77099	77099	77099	77099	77099	77099	77099	77099	77099	77100	77100	77099	77100	77100	77100	77100	77100	77100	77100	77100	77101	77101	77101	77101	77101	77101	77101	77101	77101	77102	77102	77102	77102	77102	77102	77102	77102	77102	77102	77102	77102	77103	77103	77103	77103	77103	77103	77103	77103	77103	77103	77103	77103	77104	77103	77104	77104	77104	77104	77105	77105	77105	77105	77105	77106	77106	77106	77106	77106	77106	77106	77106	77106	77106	77106	77107	77106	77107	77106	77107	77107	77107	77107	77107	77108	77108	77108	77108	77108	77108	77108	77108	77109	77109	77109	77109	77109	77109	77109	77109	77109	77109	77110	77110	77110	77110	77110	77110	77110	77110	77110	77111	77111	77111	77111	77111	77111	77111	77111	77111	77111	77111	77111	77112	77112	77112	77112	77112	77112	77112	77112	77112	77112	77112	77112	77112	77112	77113	77113	77113	77113	77113	77113	77113	64017	77114	77114	77114	77114	77114	77114	77114	77115	77115	77115	77115	77115	77115	77115	77115	77115	77115	77115	77115	77116	77116	77116	77116	77116	77116	77116	77116	77116	77116	77116	77116	77116	77116	77116	77116	77116	77116	77116	77117	77117	77117	77117	77117	77117	77117	77117	77117	77117	77117	77117	77117	77117	77117	77118	77118	77118	77118	77118	77118	77118	77118	77118	77118	77119	77119	77119	77119	77119	77119	77119	77119	77119	77120	77120	77120	77120	77120	77121	77121	77121	77121	77121	77121	77121	77122	77122	77122	77122	77122	77122	77122	77123	77123	77123	77123	77123	77123	77123	77123	77123	77123	77124	77123	77124	77124	77124	77124	77124	77125	77124	77125	77124	77124	77125	77125	77125	77125	77125	77125	77125	77125	77125	77125	77125	77126	77126	77126	77126	77126	77126	77126	77126	77126	77126	77126	77126	77126	77126	77127	77126	77127	77127	77127	77127	77127	77127	77128	77128	77128	77128	77128	77128	77128	77128	77128	77129	77129	77129	77129	77129	77129	77129	77130	77130	77130	77130	77130	77130	77130	77130	77130	77130	77130	77130	77131	77131	77131	77131	77131	77131	77131	77131	77131	77131	77131	77131	77131	77131	77131	77132	77132	77132	77132	77132	77133	77133	77133	77133	77133	77133	77133	77133	77133	77133	77133	77133	77133	77133	77133	77134	77134	77134	77134	77134	77134	77134	77134	77134	77134	77134	77134	77135	77135	77135	77135	77135	77135	77135	77135	77135	77135	77135	77136	77135	77136	77136	77136	77136	77136	77136	77136	77136	77136	77137	77136	77137	77137	77137	77137	77137	77137	77137	77137	77138	77138	77138	77138	77138	77138	77138	77138	77138	77138	77138	77138	77138	77138	77138	77138	77138	77139	77139	77139	77139	77139	77139	77139	77139	77139	77139	77139	77139	77139	77140	77140	77140	77140	77140	77140	77140	77140	77140	77140	77140	77141	77141	77141	77141	77141	77141	77140	77141	77141	77141	77141	77141	77142	77142	77142	77142	77142	77142	77142	77142	77142	77142	77142	77142	77143	77143	77143	77142	77143	77143	77143	77143	77143	77143	77143	77143	77144	77144	77144	77144	77144	77145	77145	77145	77145	77145	77145	77145	77145	77146	77146	77146	77146	77146	77146	77146	77146	77146	77147	77147	77147	77147	77147	77147	77147	77147	77147	77147	77147	77147	77147	77148	77147	77148	77147	77148	77148	77148	77148	77148	77148	77148	77148	77148	77149	77149	77149	77149	77149	77149	77149	77149	77149	77150	77150	77150	77150	77150	77150	77150	77150	77150	77151	77151	77151	77151	77151	77151	77151	77152	77152	77152	77152	77152	77152	77152	77152	77152	77153	77153	77153	77153	77153	77153	77153	77153	77154	77154	77154	77154	77154	77154	77154	77154	77154	77154	77154	77154	77155	77155	77155	77155	77155	77155	77155	77155	77155	77155	77155	77156	77156	77156	77156	77156	77156	77156	77156	77156	77156	77156	77156	77157	77157	77157	77157	77157	77157	77157	77158	77158	77158	77158	77158	77158	77158	77158	77158	77158	77158	77158	77158	77158	77158	77158	77159	77159	77159	77159	77158	77159	77158	77159	77159	77159	77159	77159	77160	77160	77160	77160	77160	77160	77160	77161	77161	77161	77161	77161	77161	77161	77161	77162	77162	77162	77162	77162	77162	77162	77162	77162	77162	77162	77162	77163	77163	77163	77163	77163	77164	77164	77164	77164	77164	77164	77164	77164	77164	77165	77165	77165	77165	77165	77165	77165	77165	77165	77166	77165	77165	77166	77166	77166	77166	77166	77166	77166	77166	77167	77167	77167	77167	77167	77167	77167	77167	77167	77167	77168	77168	77168	77168	77168	77168	77168	77168	77168	77168	77168	77168	77168	77169	77169	77169	77169	77169	77169	77168	77169	77169	77169	77169	77169	77169	77169	77169	77169	77170	77169	77170	77170	77170	77170	77170	77170	77171	77170	77171	77170	77171	77171	77171	77171	77171	77171	77171	77171	77172	77172	77172	77172	77172	77172	77173	77173	77173	77173	77173	77173	77173	77173	77173	77173	77173	77174	77174	77174	77174	77174	77174	77174	77174	77174	77174	77174	77174	77174	77174	77174	77175	77174	77175	77175	77175	77175	77175	77175	77175	77175	77175	77175	77176	77176	77176	77176	77176	77176	77176	77176	77176	77176	77176	77176	77176	77176	77176	77177	77177	77177	77177	77177	77177	77177	77177	77177	77178	77178	77178	77178	77178	77179	77179	77179	77179	77179	77179	77179	77179	77179	77179	77180	77180	77180	77180	77180	77180	77180	77180	77180	77180	77180	77180	77180	77180	77180	77180	77180	77180	77180	77180	77180	77181	77181	77181	77181	77181	77181	77181	77181	77181	77181	77182	77182	77182	77182	77182	77182	77182	77182	77182	77182	77182	77183	77183	77183	77183	77183	77183	77183	77183	77184	77184	77184	77184	77184	77184	77184	77184	77184	77184	77184	77184	77184	77185	77184	77184	77184	77185	77185	77185	77185	77185	77185	77185	77185	77185	77185	77186	77186	77186	77186	77186	77186	77186	77186	77186	77186	77186	77186	77186	77186	77186	77186	77186	77186	77187	77187	77187	77187	77187	77188	77188	77188	77188	77188	77188	77188	77188	77188	77188	77188	77189	77189	77189	77189	77189	77189	77189	77189	77189	77190	77190	77190	77190	77190	77190	77190	77190	77191	77191	77191	77191	77191	77191	77191	77191	77191	77191	77191	77192	77192	77192	77192	77192	77192	77192	77192	77192	77192	77193	77193	77194	77194	77194	77194	77194	77194	77194	77193	77194	77194	77194	77194	77195	77195	77195	77195	77195	77195	77195	77195	77195	77196	77196	77196	77196	77196	77196	77196	77196	77196	77197	77197	64113	77197	77197	77197	77197	77197	77197	77197	77198	77198	77198	77198	77198	77198	77198	77198	77199	77199	77199	77199	77200	77200	77200	77200	77200	77200	77200	77200	77200	77200	77200	77200	77200	77200	77201	77201	77201	77201	77201	77201	77202	77202	77202	77202	77202	77202	77202	77202	77203	77203	77203	77203	77203	77203	77203	77203	77203	77203	77203	77203	77203	77204	77203	77204	77204	77204	77204	77204	77204	77205	77204	77205	77205	77205	77205	77205	77206	77206	77206	77206	77206	77206	77206	77206	77207	77207	77207	77207	77207	77207	77207	77207	77207	77207	77207	77207	77207	77208	77208	77208	77208	77208	77208	77208	77209	77209	77209	77209	77209	77209	77209	77209	77209	77209	77209	77209	77209	77210	77210	77210	77210	77210	77210	77210	77211	77211	77211	77211	77211	77211	77211	77211	77211	77212	77212	77212	77212	77212	77212	77212	77212	77212	77212	77213	77213	77213	77213	77213	77213	77213	77213	77213	77213	77213	77213	77213	77213	77213	77213	77214	77214	77214	77214	77214	77214	77214	77214	77214	77214	77214	77215	77215	77215	77215	77215	77216	77216	77216	77216	77215	77216	77216	77216	77216	77216	77216	77216	77217	77217	77216	77216	77217	77217	77217	77217	77217	77218	77218	77218	77218	77218	77217	77218	77218	77218	77218	77218	77218	77218	77218	77218	77219	77219	77219	77219	77219	77219	77219	77219	77219	77219	77220	77220	77220	77220	77220	77220	77220	77220	77220	77220	77220	77220	77220	77221	77221	77221	77221	77221	77221	77221	77221	77222	77221	77221	77222	77221	77222	77222	77222	77221	77222	77222	77222	77222	77222	77222	77222	77222	77222	77222	77222	77222	77222	77222	77222	77222	77223	77222	77223	77223	77223	77223	77223	77223	77223	77223	77223	77224	77223	77224	77224	77224	77224	77224	77224	77224	77224	77224	77224	77224	77224	77224	77224	77225	77225	77225	77225	77225	77225	77225	77225	77226	77226	77226	77226	77226	77226	77226	77226	77226	77226	77227	77227	77227	77227	77227	77227	77227	77227	77228	77228	77228	77228	77228	77228	77229	77229	77229	77229	77229	77229	77229	77229	77229	77230	77230	77230	77230	77230	77230	77230	77230	77230	77230	77230	77230	77230	77230	77231	77231	77231	77231	77231	77231	77231	77231	77231	77231	77231	77231	77231	77232	77232	77232	77232	77232	77232	77232	77232	77232	77232	77232	77233	77232	77233	77233	77232	77233	77233	77233	77233	77233	77233	77233	77233	77233	77233	77234	77234	77234	77234	77234	77234	77234	77234	77234	77234	77234	77234	77234	77234	77234	77234	77234	77235	77235	77235	77235	77235	77234	77235	77235	77235	77235	77235	77236	77236	77236	77236	77236	77236	77236	77236	77237	77237	77236	77237	77237	77237	77237	77237	77237	77237	77237	77237	77237	77237	77237	77237	77237	77238	77238	77238	77238	77238	77238	77238	77238	77238	77239	77239	77239	77239	77239	77239	77239	77239	77239	77239	77239	77239	77239	77239	77239	77240	77240	77240	77240	77240	77240	77240	77240	77240	77241	77241	77241	77241	77241	77241	77241	77241	77241	77241	77241	77242	77242	77242	77242	77242	77242	77242	77242	77242	77242	77242	77243	77243	77243	77243	77243	77243	77243	77244	77243	77244	77244	77244	77244	77244	77244	77244	77244	77244	77244	77244	77244	77244	77244	77245	77245	77245	77245	77245	77245	77245	77245	77245	77245	77245	77245	77245	77245	77245	77245	77245	77245	77245	77246	77246	77246	77246	77245	77246	77246	77246	77246	77246	77246	77246	77246	77246	77246	77246	77246	77246	77247	77247	77247	77247	77247	77247	77247	77247	77247	77248	77248	77248	77248	77248	77248	77248	77248	77248	77248	77248	77248	77249	77249	77249	77249	77249	77249	77249	77249	77249	77249	77249	77249	77249	77249	77250	77250	77250	77250	77250	77250	77250	77250	77250	77250	77250	77250	77250	77251	77251	77251	77251	77251	77251	77251	77251	77251	77251	77251	77251	77251	77252	77251	77252	77252	77252	77252	77252	77252	77252	77251	77252	77253	77253	77253	77253	77253	77253	77253	77253	77254	77254	77254	77254	77254	77254	77254	77254	77254	77254	77254	77254	77255	77255	77255	77255	77255	77255	77255	77255	77256	77256	77256	77256	77256	77256	77256	77256	77257	77257	77257	77257	77257	77257	77257	77257	77257	77257	77257	77258	77258	77258	77258	77258	77258	77258	77258	77258	77258	77258	77258	77258	77259	77259	77259	77259	77259	77259	77259	77260	77260	77260	77260	77260	77260	77260	77260	77260	77260	77261	77261	77261	77261	77261	77261	77262	77262	77262	77262	77262	77262	77262	77262	77262	77263	77263	77263	77263	77263	77263	77263	77263	77263	77264	77264	77264	77264	77264	77265	77265	77265	77266	77265	77266	77266	77266	77266	77266	77266	77266	77266	77266	77267	77267	77267	77267	77267	77268	77268	77268	77268	77268	77268	77268	77268	77268	77268	77269	77269	77269	77269	77269	77269	77269	77269	77270	77270	77270	77270	77270	77270	77270	77270	77270	77270	77270	77271	77270	77271	77271	77271	77271	77271	77271	77272	77272	77272	77272	77272	77272	77272	77272	77272	77272	77273	77273	77273	77273	77273	77273	77273	77273	77273	77273	77273	77273	77273	77274	77273	77274	77274	77274	77274	77274	77274	77274	77274	77275	77275	77275	77275	77275	77275	77275	77275	77275	77275	77275	77275	77276	77276	77276	77276	77276	77276	77276	77276	77276	77276	77277	77277	77277	77277	77277	77277	77277	77277	77277	77277	77277	77277	77277	77278	77278	77278	77278	77278	77278	77278	77279	77279	77279	77279	77279	77279	77279	77279	77279	77280	77279	77280	77280	77280	77280	77280	77280	77280	77281	77281	77281	77281	77281	77281	77282	77281	77281	77282	77281	77282	77282	77282	77282	77282	77283	77283	77283	77283	77283	77283	77283	77284	77284	77284	77284	77284	77284	77284	77284	77284	77284	77284	77285	77285	77285	77285	77285	77285	77285	77285	77285	77285	77285	77285	77285	77285	77286	77286	77286	77286	77284	77286	77286	77286	77286	77286	77286	77286	77286	77286	77287	77286	77287	77287	77287	77287	77287	77287	77287	77287	77288	77287	77288	77288	77288	77288	77288	77288	77288	77288	77288	77288	77289	77289	77289	77289	77289	77290	77290	77290	77290	77290	77290	77290	77290	77290	77290	77290	77290	77291	77291	77291	77291	77291	77291	77291	77291	77291	77291	77291	77291	77292	77291	77292	77292	77292	77292	77292	77292	77292	77292	77292	77292	77292	77292	77292	77292	77293	77293	77293	77293	77293	77293	77293	77293	77293	77293	77293	77293	77294	77294	77294	77294	77294	77294	77294	77294	77294	77294	77294	77295	77295	77295	77295	77295	77295	77295	77295	77296	77296	77296	77296	77296	77296	77296	77296	77296	77297	77297	77297	77297	77297	77297	77297	77297	77297	77297	77297	77298	77298	77298	77299	77299	77299	77299	77298	77299	77300	77300	77300	77300	77300	77300	77301	77301	77301	77301	77301	77301	77301	77301	77301	77301	77301	77301	77301	77301	77302	77302	77302	77302	77302	77302	77303	77302	77302	77303	77301	77303	77303	77303	77303	77304	77303	77303	77304	77304	77304	77304	77304	77304	77304	77305	77304	77305	77305	77305	77305	77305	77305	77305	77305	77305	77305	77305	77305	77306	77305	77305	77306	77306	77306	77306	77306	77306	77306	77306	77306	77306	77306	77307	77307	77307	77307	77307	77307	77307	77307	77307	77307	77307	77307	77307	77308	77308	77308	77308	77308	77308	77308	77308	77308	77308	77309	77308	77309	77309	77309	77309	77309	77309	77309	77309	77309	77309	77310	77310	64201	77310	77310	77310	77310	77310	77310	77310	77311	77310	77311	77311	77311	77311	77311	77311	77311	77311	77311	77311	77311	77312	77312	77312	77312	77312	77312	77312	77312	77313	77313	77313	77313	77313	77313	77313	77313	77313	77314	77314	77314	77314	77314	77314	77314	77314	77314	77314	77314	77314	77315	77315	77315	77315	77315	77315	77315	77316	77316	77316	77316	77316	77316	77316	77316	77316	77316	77316	77316	77316	77316	77317	77316	77317	77317	77317	77317	77317	77318	77318	77318	77318	77318	77318	77318	77318	77318	77318	77318	77318	77318	77318	77318	77318	77319	77318	77319	77318	77319	77319	77319	77319	77319	77319	77319	77319	77319	77319	77319	77319	77319	77319	77319	77319	77319	77319	77319	77319	77319	77319	77320	77320	77320	77320	77320	77320	77320	77320	77320	77320	77320	77320	77320	77320	77320	77320	77320	77320	77320	77320	77321	77320	77321	77321	77321	77321	77321	77322	77322	77322	77322	77322	77322	77322	77322	77322	77322	77322	77322	77322	77322	77322	77322	77322	77323	77323	77323	77323	77323	77323	77323	77323	77324	77323	77323	77324	77324	77324	77324	77324	77324	77324	77324	77324	77324	77324	77324	77324	77325	77325	77325	77325	77325	77325	77325	77325	77325	77325	77326	77325	77326	77326	77325	77325	77326	77326	77326	77326	77326	77326	77326	77326	77326	77326	77327	77327	77327	77327	77327	77327	77327	77327	77327	77327	77327	77327	77327	77327	77327	77327	77328	77328	77328	77328	77328	77328	77328	77328	77328	77328	77328	77328	77328	77328	77328	77328	77329	77328	77329	77329	77329	77329	77329	77329	77329	77329	77330	77329	77330	77330	77330	77330	77330	77330	77330	77330	77330	77330	77331	77331	77331	77331	77331	77331	77331	77331	77331	77331	77331	77331	77331	77331	77332	77332	77332	77332	77332	77332	77332	77332	77332	77332	77332	77332	77332	77332	77332	77332	77333	77333	77333	77333	77333	77333	77333	77333	77333	77333	77333	77333	77333	77333	77333	77333	77333	77333	77333	77334	77333	77334	77334	77334	77334	77334	77334	77334	77334	77334	77334	77334	77334	77334	77334	77334	77334	77335	77335	77335	77335	77335	77335	77335	77335	77335	77335	77335	77335	77335	77335	77336	77336	77336	77336	77336	77336	77336	77336	77336	77336	77336	77337	77336	77337	77337	77337	77337	77337	77337	77337	77338	77338	77338	77338	77338	77338	77338	77338	77338	77338	77338	77339	77339	77339	77339	77339	77339	77339	77339	77339	77339	77339	77339	77339	77339	77339	77339	77339	77340	77340	77340	77340	77340	77340	77340	77340	77340	77340	77340	77340	77340	77341	77341	77341	77341	77341	77341	77341	77341	77341	77341	77341	77342	77341	77342	77341	77341	77341	77341	77341	77342	77342	77342	77342	77342	77342	77342	77342	77342	77342	77342	77342	77342	77342	77343	77342	77343	77343	77343	77343	77343	77343	77343	77342	77343	77343	77343	77343	77343	77343	77343	77343	77344	64226	77344	77344	77344	77344	77344	77344	77344	77344	77344	77344	77345	77345	77345	77345	77345	77345	77345	77346	77346	77346	77346	77346	77346	77346	77346	77346	77346	77346	77346	77346	77346	77346	77346	77346	77347	77347	77347	77347	77347	77347	77347	77347	77347	77347	77347	77347	77347	77347	77348	77348	77347	77348	77348	77348	77348	77348	77348	77348	77349	77349	77349	77349	77349	77349	77349	77349	77349	77349	77349	77349	77349	77350	77349	77350	77350	77350	77349	77350	77350	77350	77350	77350	77350	77350	77350	77350	77350	77350	77350	77350	77351	77351	77351	77351	77351	77351	77351	77351	77351	77351	77351	77351	77352	77352	77352	77352	77352	77352	77352	77352	77352	77353	77353	77353	77353	77353	77353	77353	77354	77353	77354	77354	77354	77354	77354	77354	77354	77354	77354	77354	77354	77354	77354	77355	77355	77355	77355	77355	77355	77355	77355	77355	77355	77355	77355	77356	77356	77356	77356	64242	77356	77356	77356	77356	77356	77357	77357	77357	77357	77357	77357	77357	77357	77357	77357	77357	77358	77357	77358	77358	77358	77358	77358	77358	77358	77358	77358	77358	77359	77359	77359	77359	77359	77359	77359	77359	77359	77359	77359	77359	77360	77360	77360	77360	77360	77360	77360	77360	77360	77361	77361	77361	77361	77361	77361	77361	77361	77361	77361	77361	77361	77362	77362	77362	77362	77362	77362	77362	77362	77362	77362	77362	77362	77362	77363	77363	77363	77363	77363	77363	77363	77363	77364	77364	77364	77364	77364	77364	77364	77364	77364	77364	77364	77365	77365	77365	77365	77365	77365	77365	77365	77365	77365	77366	77366	77366	77366	77366	77366	77366	77366	77366	77366	77366	77366	77367	77367	77367	77367	77367	77367	77367	77367	77367	77367	77367	77367	77367	77367	77367	77368	77368	77368	77368	77368	77368	77368	77368	77368	77368	77368	77368	77369	77368	77368	77369	77369	77369	77369	77369	77369	77369	77369	77369	77369	77369	77369	77369	77370	77369	77370	77370	77370	77370	77370	77370	77370	77370	77370	77370	77371	77371	77370	77371	77371	77371	77370	77371	77371	77371	77371	77371	77371	77372	77372	77372	77372	77372	77372	77372	77372	77372	77372	77372	77372	77372	77373	77373	77373	77373	77373	77373	77373	77373	77373	77373	77373	77373	77373	77373	77373	77374	77374	77374	77374	77374	77374	77374	77374	77374	77374	77374	77374	77374	77374	77375	77375	77375	77375	77375	77375	77375	77375	77375	77375	77375	77375	77375	77375	77376	77375	77376	77376	77376	77376	77376	77376	77376	77376	77376	77376	77376	77376	77376	77376	77376	77376	77376	77376	77376	77376	77376	77376	77377	77377	77377	77377	77377	77377	77377	77378	77378	77378	77377	77378	77377	77378	77378	77378	77378	77378	77378	77378	77378	77378	77378	77378	77378	77378	77378	77378	77379	77379	77379	77378	77379	77379	77379	77379	77379	77379	77379	77379	77379	77379	77379	77379	77379	77379	77379	77380	77380	77380	77380	77380	77380	77380	77380	77380	77380	77380	77380	77380	77380	77380	77380	77380	77380	77380	77380	77380	77380	77380	77380	77380	77380	77381	77380	77380	77381	77381	77381	77381	77381	77381	77381	77381	77381	77381	77381	77382	77382	77382	77382	77382	77382	77382	77382	77382	77382	77382	77382	77383	77383	77382	77383	77383	77383	77383	77383	77383	77383	77383	77383	77383	77383	77383	77383	77383	77383	77383	77383	77383	77383	77384	77384	77384	77384	77384	77384	77384	77384	77384	77384	77384	77384	77384	77384	77384	77384	77385	77384	77385	77385	77385	77385	77384	77385	77385	77385	77385	77385	77385	77385	77385	77385	77385	77385	77385	77386	77386	77386	77386	77386	77386	77386	77386	77386	77386	77386	77386	77386	77386	77386	77386	77386	77386	77387	77387	77387	77386	77387	77387	77387	77387	77387	77387	77387	77387	77387	77387	77387	77387	77387	77387	77387	77387	77388	77388	77388	77388	77388	77388	77388	77388	77388	77388	77388	77388	77388	77388	77388	77388	77389	77389	77389	77389	77389	77389	77389	77389	77389	77389	77389	77389	77389	77389	77389	77389	77389	77389	77389	77389	77389	77389	77390	77390	77390	77390	77390	77390	77390	77390	77390	77390	77390	77390	77390	77390	77390	77390	77390	77390	77391	77391	77391	77391	77391	77391	77391	77391	77391	77391	77391	77391	77391	77391	77391	77391	77391	77391	77391	77391	77391	77391	77391	77391	77392	77391	77392	77392	77391	77391	77392	77392	77392	77392	77392	77392	77392	77392	77392	77393	77393	77393	77393	77393	77393	77393	77393	77393	77393	77393	77393	77393	77393	77393	77393	77393	77393	77393	77393	77393	77393	77393	77394	77394	77394	77394	77394	77394	77394	77394	77394	77394	77394	77394	77394	77394	77394	77394	77395	77395	77394	77395	77395	77395	77395	77395	77395	77395	77395	77395	77395	77395	77395	77395	77395	77395	77395	77395	77395	77395	77395	77395	77396	77396	77396	77396	77396	77396	77396	77396	77396	77396	77396	77396	77396	77396	77396	77396	77396	77396	77396	77397	77397	77397	77397	77397	77397	77397	77397	77397	77397	77397	77397	77397	77397	77398	77398	77398	77398	77398	77398	77397	77398	77398	77398	77398	77398	77398	77398	77398	77398	77398	77398	77398	77398	77398	77398	77398	77399	77399	77399	77399	77399	77399	77399	77399	77399	77400	77399	77400	77399	77400	77400	77400	77400	77400	77400	77400	77400	77400	77400	77400	77400	77400	77400	77400	77400	77400	77400	77400	77400	77401	77400	77400	77400	77401	77401	77401	77401	77401	77401	77401	77401	77401	77401	77401	77401	77401	77401	77402	77401	77401	77402	77401	77402	77402	77402	77402	77402	77402	77402	77402	77402	77402	77403	77402	77402	77403	77403	77403	77403	77403	77403	77403	77403	77403	77403	77403	77403	77403	77403	77403	77403	77403	77404	77404	77404	77404	77404	77404	77404	77404	77404	77404	77403	77404	77404	77404	77404	77404	77404	77404	77404	77404	77405	77405	77405	77405	77405	77405	77405	77405	77405	77405	77405	77405	77405	77405	77405	77405	77405	77405	77405	77405	77406	77406	77406	77406	77406	77406	77406	77406	77407	77407	77407	77407	77407	77407	77407	77407	77407	77407	77407	77407	77407	77407	77408	77408	77408	77408	77408	77408	77408	77408	77409	77409	77409	77409	77409	77409	77409	77409	77409	77409	77409	77410	77409	77410	77409	77410	77410	77410	77410	77410	77410	77410	77410	77410	77410	77410	77410	77410	77410	77410	77410	77410	77410	77411	77411	77411	77411	77411	77411	77411	77411	77411	77411	77411	77411	77411	77411	77411	77411	77411	77411	77411	77412	77412	77412	77412	77412	77412	77412	77412	77412	77412	77412	77412	77412	77413	77413	77413	77413	77413	77413	77413	77413	77413	77413	77414	77413	77414	77414	77413	77414	77414	77414	77414	77414	77414	77414	77414	77414	77414	77414	77414	77414	77414	77415	77415	77415	77415	77415	77415	77415	77415	77415	77415	77415	77415	77415	77415	77415	77415	77415	77415	77415	77415	77415	77416	77416	77416	77416	77416	77416	77416	77416	77416	77416	77416	77416	77416	77416	77416	77416	77416	77417	77417	77417	77417	77417	77417	77417	77417	77417	77417	77417	77417	77417	77417	77417	77417	77417	77418	77417	77418	77418	77418	77418	77418	77418	77418	77418	77418	77418	77418	77418	77418	77418	77418	77418	77418	77418	77418	77418	77418	77419	77419	77419	77419	77419	77419	77419	77419	77419	77418	77419	77419	77419	77419	77419	77419	77419	77419	77420	77420	77419	77420	77420	77420	77420	77420	77420	77420	77420	77420	77420	77421	77421	77420	77421	77421	77421	77421	77421	77421	77421	77421	77421	77421	77421	77421	77421	77421	77422	77422	77421	77422	77422	77422	77422	77422	77422	77422	77422	77422	77422	77422	77422	77423	77423	77423	77423	77423	77423	77423	77423	77423	77423	77423	77423	77423	77423	77423	77423	77423	77423	77423	77424	77424	77424	77424	77424	77424	77424	77424	77424	77424	77424	77424	77424	77424	77424	77424	77424	77424	77424	77425	77425	77425	77425	77425	77425	77425	77425	77425	77425	77425	77426	77426	77426	77426	77426	77426	77426	77426	77426	77426	77426	77426	77427	77427	77426	77427	77427	77427	77427	77427	77427	77427	77427	77427	77427	77427	77427	77427	77427	77427	77427	77427	77427	77428	77427	77428	77428	77428	77428	77428	77428	77427	77428	77428	77428	77428	77428	77428	77428	77428	77428	77428	77428	77428	77428	77428	77428	77429	77429	77428	77429	77429	77429	77429	77429	77429	77429	77429	77429	77429	77429	77429	77429	77430	77430	77430	77430	77430	77430	77430	77430	77430	77430	77430	77430	77430	77430	77431	77431	77431	77431	77431	77431	77431	77431	77431	77431	77431	77431	77431	77432	77432	77432	77432	77432	77432	77432	77432	77432	77432	77432	77433	77433	77433	77433	77433	77433	77433	77433	77433	77433	77433	77433	77433	77433	77434	77434	77434	77434	77434	77434	77434	77434	77434	77434	77434	77434	77434	77434	77434	77434	77434	77434	77435	77435	77435	77435	77435	77435	77435	77435	77435	77435	77435	77435	77435	77435	77435	77435	77435	77435	77435	77435	77435	64306	77435	77435	77435	77435	77436	77436	77436	77436	77436	77436	77436	77436	77436	77436	77436	77436	77437	77437	77437	77437	77437	77436	77437	77437	77437	77437	77437	77437	77436	77437	77437	77437	77438	77438	77438	77438	77438	77438	77438	77438	77438	77438	77438	77438	77438	77438	77438	77439	77438	77437	77438	77439	77439	77439	77439	77439	77439	77439	77439	77439	77439	77439	77439	77439	77439	77439	77439	77439	77439	77440	77440	77440	77440	77440	77440	77440	77440	77440	77440	77440	77440	77441	77441	77441	77441	77441	77441	77441	77441	77441	77441	77441	77441	77441	77441	77441	77442	77441	77441	77442	77442	77442	77442	77442	77442	77442	77442	77443	77443	77443	77443	77443	77443	77443	77443	77443	77443	77443	77443	77443	77443	77443	77443	77443	77443	77443	77443	77443	77443	77443	77443	77444	77444	77444	77444	77444	77444	77444	77444	77444	77444	77444	77444	77444	77444	77444	77444	77445	77445	77445	77445	77445	77445	77445	77445	77445	77445	77445	77445	77446	77446	77446	77446	77446	77446	77446	77446	77446	77446	77446	77447	77446	77447	77446	77447	77447	77447	77447	77447	77447	77447	77447	77447	77447	77447	77447	77447	77447	77447	77447	77447	77448	77447	77448	77448	77448	77448	77448	77448	77448	77448	77448	77448	77448	77449	77448	77448	77449	77449	77449	77449	77449	77449	77449	77449	77449	77449	77449	77449	77450	77450	77450	77450	77450	77450	77450	77450	77450	77450	77450	77450	77450	77451	77451	77451	77451	77451	77451	77451	77451	77451	77451	77451	77451	77452	77452	77452	77452	77452	77452	77452	77452	77452	77452	77452	77453	77452	77453	77453	77453	77453	77453	77453	77453	77453	77453	77453	77453	77453	77453	77453	77453	77454	77454	77454	77454	77454	77454	77454	77454	77454	77454	77455	77454	77455	77455	77455	77455	77455	77455	77455	77455	77455	77455	77455	77455	77455	77455	77456	77456	77456	77456	77456	77456	77456	77456	77456	77456	77456	77456	77456	77456	77456	77456	77456	77456	77456	77456	77456	77457	77457	77457	77457	77457	77457	77457	77457	77457	77457	77457	77457	77457	77457	77457	77457	77457	77457	77457	77458	77458	77458	77457	77458	77458	77458	77458	77458	77458	77458	77459	77459	77459	77459	77459	77459	77459	77459	77459	77459	77459	77459	77459	77459	77460	77460	77460	77460	77460	77460	77460	77460	77460	77460	77460	77460	77460	77460	77460	77460	77460	77461	77461	77460	77461	77461	77461	77461	77461	77461	77461	77461	77462	77461	77461	77461	77462	77462	77462	77462	77462	77462	77462	77462	77462	77462	77461	77462	77462	77462	77462	77462	77463	77463	77463	77463	77463	77463	77463	77463	77463	77463	77463	77463	77463	77463	77464	77464	77464	77464	77464	77464	77464	77464	77464	77464	77464	77464	77464	77464	77465	77464	77465	77464	77465	77465	77464	77465	77464	77465	77464	77465	77465	77465	77466	77466	77466	77466	77466	77466	77466	77466	77466	77466	77466	77466	77466	77466	77466	77466	77467	77467	77466	77467	77467	77467	77467	77467	77467	77467	77467	77467	77467	77468	77468	77468	77468	77468	77468	77468	77468	77468	77468	77468	77468	77468	77468	77468	77468	77469	77469	77469	77469	77469	77469	77469	77469	77469	77469	77469	77469	77469	77469	77470	77469	77469	77470	77470	77470	77470	77470	77470	77470	77470	77470	77470	77470	77470	77470	77470	77470	77470	77470	77470	77471	77471	77471	77471	77471	77471	77471	77471	77471	77471	77471	77471	77471	77471	77471	77471	77472	77472	77471	77472	77472	77472	77472	77472	77472	77472	77472	77472	77472	77472	77472	77472	77472	77472	77472	77472	77473	77473	77473	77473	77473	77473	77473	77473	77473	77473	77473	77473	77473	77473	77473	77473	77474	77474	77474	77474	77474	77474	77475	77475	77475	77475	77475	77475	77475	77475	77475	77475	77475	77475	77475	77475	77475	77475	77476	77476	77476	77476	77475	77476	77476	77476	77476	77476	77476	77476	77476	77476	77476	77476	77476	77476	77476	77476	77476	77477	77477	77477	77477	77477	77477	77477	77477	77477	77477	77477	77477	77477	77477	77477	77477	77477	77478	77478	77478	77478	77478	77478	77478	77478	77478	77478	77478	77478	77479	77479	77479	77479	77479	77479	77479	77479	77479	77479	77479	77480	77479	77480	77480	77479	77480	77480	77479	77480	77480	77480	77480	77480	77480	77480	77480	77480	77480	77480	77480	77480	77481	77481	77480	77481	77481	77481	77481	77481	77481	77481	77481	77481	77482	77482	77482	77482	77482	77482	77482	77482	77482	77482	77482	77482	77482	77482	77482	77482	77482	77482	77482	77482	77482	77483	77483	77483	77483	77483	77483	77483	77483	77483	77483	77483	77483	77483	77483	77483	77483	77483	77483	77483	77484	77484	77484	77484	77484	77483	77484	77484	77484	77484	77484	77484	77484	77484	77484	77485	77484	77485	77485	77485	77485	77485	77485	77485	77485	77485	77485	77485	77485	77486	77486	77486	77486	77486	77486	77486	77486	77486	77485	77485	77486	77486	77486	77486	77486	77487	77487	77487	77487	77487	77487	77487	77487	77487	77487	77487	77487	77487	77488	77487	77488	77488	77487	77488	77488	77488	77488	77488	77488	77488	77488	77488	77488	77489	77489	77489	77489	77489	77489	77489	77489	77489	77489	77489	77489	77489	77489	77489	77490	77489	77490	77490	77490	77490	77490	77490	77490	77490	77490	77490	77491	77490	77490	77491	77491	77491	77491	77491	77491	77491	77491	77491	77491	77491	77492	77492	77492	77492	77492	77492	77492	77492	77492	77492	77492	77492	77493	77493	77492	77493	77493	77493	77493	77493	77493	77493	77493	77493	77493	77493	77493	77494	77494	77494	77494	77494	77494	77494	77495	77494	77495	77495	77495	77495	77495	77495	77495	77495	77495	77495	77496	77496	77496	77495	77496	77496	77496	77496	77496	77496	77496	77496	77496	77496	77496	77497	77497	77497	77497	77497	77497	77497	77497	77497	77497	77497	77497	77498	77498	77498	77498	77498	77498	77498	77498	77498	77498	77498	77498	77498	77498	77498	77498	77498	77499	77499	77499	77499	77499	77499	77499	77499	77499	77499	77499	77499	77499	77499	77499	77500	77500	77499	77500	77499	77500	77500	77500	77500	77500	77500	77500	77500	77500	77500	77500	77500	77500	77500	77500	77500	77501	77501	77501	77501	77501	77501	77501	77501	77501	77501	77501	77501	77501	77501	77501	77501	77501	77501	77505	77508	77508	77501	77501	77501	77502	77502	77502	77501	77502	77502	77502	62465	77502	77502	77502	77502	77502	77502	77502	77502	77502	77503	77502	77503	77503	77503	77503	77503	77503	77503	77503	77503	77503	77503	77503	77504	77504	77504	77504	77504	77504	77504	77504	77504	77504	77504	77504	77504	77504	77504	77504	77504	77504	77504	77504	77504	77505	77505	77505	77505	77505	77505	77505	77505	77505	77505	77505	77505	77505	77505	77511	77505	77506	77505	77506	77506	77506	77506	77506	77506	77506	77506	77506	77506	77506	77506	77506	77506	77506	77506	77506	77507	77507	77507	77507	77507	77507	77507	77507	77507	77507	77507	77507	77507	77507	77507	77507	77507	77507	77507	77507	77508	77508	77507	77508	77508	77508	77508	77508	77508	77508	77508	77508	77508	77508	77508	77508	77508	77508	77508	77509	77509	77509	77509	77508	77509	77509	77509	77509	77509	77509	77509	77509	77509	77509	77509	77509	77509	77509	77509	77509	77509	77509	77509	77509	77509	77509	77509	77509	77509	77510	77510	77510	77510	77510	77510	77510	77510	77510	77510	77510	77510	77510	77510	77510	77511	77510	77510	77510	77511	77511	77510	77510	77510	77510	77511	77511	77511	77514	77511	77511	77511	77511	77511	77511	77511	77511	77512	77512	77512	77512	77512	77511	77512	77512	77512	77512	77512	77512	77513	77513	77513	77512	77513	77513	77513	77513	77513	77513	77513	77513	77513	77513	77514	77513	77514	77514	77514	77514	77514	77514	77514	77514	77514	77514	77514	77514	77514	77514	77514	77514	77514	77514	77514	77514	77514	77514	77515	77515	77515	77515	77515	77515	77515	77515	77515	77515	77515	77515	77515	77515	77515	77515	77515	77515	77515	77515	77515	77516	77515	77516	77516	77516	77516	77516	77516	77516	77516	77516	77516	77516	77516	77516	77516	77516	77516	77516	77516	77517	77517	77517	77517	77517	77517	77517	77517	77517	77517	77517	77517	77517	77517	77517	77518	77518	77518	77518	77518	77518	77518	77518	77518	77518	77518	77518	77518	77518	77518	77518	77519	77519	77519	77519	77519	77519	77519	77519	77519	77519	77519	77519	77519	77519	77519	77519	77519	77519	77520	77520	77520	77520	77520	77520	77520	77520	77520	77520	77520	77521	77520	77521	77521	77521	77521	77521	77521	77521	77521	77521	77521	77521	77521	77521	77521	77521	77521	77521	77521	77521	77521	77521	77521	77522	77522	77522	77522	77522	77522	77522	77522	77522	77522	77523	77523	77523	77523	77522	77523	77523	77523	77523	77523	77523	77523	77523	77523	77523	77523	77523	77523	77523	77523	77524	77524	77524	77524	77524	77524	77524	77524	77524	77524	77524	77524	77524	77524	77524	77524	77525	77524	77525	77525	77525	77525	77525	77525	77525	77525	77525	77525	77525	77525	77525	77525	77525	77526	77526	77526	77526	77526	77526	77526	77526	77526	77526	77526	77526	77527	77527	77527	77527	77527	77527	77527	77527	77527	77527	77527	77527	77527	77527	77527	77527	77527	77527	77527	77527	77527	77528	77528	77528	77528	77528	77528	77528	77528	77528	77528	77528	77528	77528	77528	77528	77528	77529	77529	77529	77529	77529	77529	77529	77529	77529	77529	77529	77529	77529	77529	77529	77530	77530	77530	77530	77530	77530	77530	77530	77530	77530	77530	77530	77530	77530	77529	77529	77530	77530	77530	77530	77530	77530	77530	77530	77531	77531	77531	77531	77531	77531	77531	77531	77531	77531	77531	77531	77531	77531	77531	77531	77532	77532	77532	77532	77532	77532	77532	77532	77532	77532	77532	77532	77532	77532	77532	77532	77532	77532	77532	77532	77532	77533	77533	77533	77533	77533	77533	77533	77533	77533	77533	77533	77533	77533	77533	77533	77533	77533	77533	77533	77533	77534	77533	77534	77534	77534	77534	77534	77534	77534	77534	77534	77534	77534	77534	77534	77534	77534	77534	77534	77534	77534	77534	77534	77535	77535	77535	77535	77535	77535	77535	77535	77535	77535	77535	77535	77535	77535	77535	77535	77536	77536	77536	77536	77536	77536	77536	77536	77536	77536	77536	77536	77536	77536	77536	77536	77536	77536	77536	77536	77536	77536	77536	77537	77536	77537	77537	77537	77537	77537	77537	77537	77537	77537	77537	77537	77537	77537	77537	77537	77537	77537	77538	77537	77538	77538	77538	77538	77538	77538	77538	77538	77538	77538	77538	77538	77538	77538	77538	77538	77539	77539	77538	77539	77539	77539	77539	77539	77539	77539	77539	77539	77539	77539	77539	77539	77539	77539	77539	77539	77540	77539	77540	77540	77540	77540	77540	77540	77540	77540	77540	77540	77540	77540	77540	77540	77541	77541	77541	77541	77541	77541	77541	77541	77541	77541	77541	77541	77541	77541	77541	77541	77541	77542	77542	77542	77542	77542	77542	77542	77542	77542	77542	77542	77542	77542	77542	77542	77542	77542	77542	77543	77542	77542	77542	77543	77542	77543	77543	77543	77543	77543	77543	77542	77543	77543	77543	77543	77543	77543	77543	77543	77544	77544	77544	77544	77544	77544	77544	77544	77544	77544	77544	77544	77544	77545	77545	77545	77545	77545	77545	77545	77545	77545	77545	77545	77545	77545	77545	77545	77545	77545	77545	77545	77546	77545	77546	77546	77546	77546	77546	77546	77546	77546	77546	77546	77546	77547	77546	77547	77547	77547	77547	77547	77547	77547	77547	77547	77547	77547	77547	77547	77547	77547	77547	77547	77547	77547	77548	77547	77548	77547	77548	77548	77548	77548	77548	77548	77548	77548	77548	77548	77548	77548	77548	77549	77549	77549	77549	77549	77549	77549	77549	77549	77549	77549	77549	77549	77549	77549	77550	77550	77550	77550	77550	77550	77550	77550	77550	77550	77550	77550	77550	77550	77550	77550	77550	77551	77551	77551	77551	77551	77551	77551	77551	77551	77551	77551	77551	77551	77551	77551	77551	77551	77551	77551	77551	77551	77552	77552	77552	77552	77552	77552	77552	77552	77552	77552	77552	77552	77552	77552	77552	77553	77553	77552	77553	77553	77553	77553	77553	77553	77553	77553	77553	77553	77553	77553	77553	77553	77554	77554	77554	77553	77554	77554	77554	77554	77554	77554	77554	77554	77554	77554	77554	77554	77554	77555	77554	77555	77555	77555	77555	77555	77555	77555	77555	77555	77555	77555	77556	77555	77556	77556	77556	77556	77556	77556	77556	77556	77556	77556	77556	77556	77556	77556	77556	77556	77556	77556	77556	77556	77556	77557	77556	77557	77556	77557	77557	77557	77557	77557	77557	77557	77557	77557	77557	77557	77557	77557	77557	77557	77557	77557	77557	77558	64382	77558	77558	77558	77558	77558	77558	77558	77558	77558	77558	77558	77558	77558	77558	77558	77559	77559	77559	77559	77559	77559	77559	77559	77559	77559	77559	77559	77559	77559	77559	77559	77559	77560	77560	77560	77560	77560	77560	77560	77560	77560	77560	77560	77560	77560	77560	77561	77561	77561	77561	77561	77561	77561	77561	77561	77561	77561	77561	77561	77561	77561	77561	77561	77561	77561	77561	77561	77561	77561	77561	77562	77562	77562	77562	77562	77562	77562	77562	77562	77563	77563	77563	77563	77563	77563	77563	77563	77563	77563	77563	77563	77563	77564	77564	77564	77564	77564	77564	77564	77564	77564	77564	77564	77564	77565	77565	77565	77565	77565	77564	77565	77565	77564	77565	77565	77565	77564	77565	77565	77565	77565	77565	77565	77565	77565	77565	77566	77565	77566	77566	77566	77566	77566	77566	77566	77566	77566	77566	77566	77566	77566	77566	77566	77566	77567	77566	77567	77567	77567	77567	77567	77567	77567	77567	77567	77567	77567	77567	77567	77567	77567	77567	77567	77567	77568	77568	77568	77568	77568	77568	77568	77568	77568	77568	77568	77568	77569	77568	77568	77569	77569	77569	77569	77569	77569	77569	77569	77569	77569	77569	77569	77569	77569	77569	77570	77569	77569	77570	77569	77570	77570	77570	77569	77570	77570	77570	77570	77570	77570	77570	77570	77570	77570	77570	77570	77571	77570	77570	77571	77571	77571	77571	77571	77571	77571	77571	77571	77571	77571	77571	77571	77571	77571	77571	77571	77571	77571	77571	77571	77572	77572	77571	77572	77572	77572	77572	77572	77572	77572	77572	77572	77572	77572	77573	77573	77573	77573	77573	77573	77573	77573	77573	77573	77573	77573	77573	77573	77573	77574	77574	77574	77574	77574	77574	77574	77574	77574	77574	77574	77574	77574	77574	77574	77574	77574	77575	77575	77575	77575	77575	77575	77575	77575	77575	77575	77575	77575	77575	77575	77575	77575	77575	77575	77576	77576	77576	77576	77576	77576	77576	77576	77576	77576	77576	77576	77577	77577	77577	77577	77577	77577	77577	77577	77577	77578	77577	77578	77578	77578	77578	77578	77578	77578	77578	77578	77578	77578	77578	77578	77578	77578	77578	77578	77578	77578	77579	77579	77579	77579	77579	77579	77579	77579	77579	77579	77579	77579	77579	77579	77580	77580	77580	77580	77580	77580	77580	77580	77580	77580	77580	77580	77581	77581	77581	77581	77581	77581	77581	77581	77581	77581	77581	77581	77581	77581	77581	77581	77581	77581	77582	77582	77582	77582	77581	77581	77582	77582	77581	64408	77582	77582	77582	77582	77582	77582	77582	77582	77582	77582	77582	77582	77582	77582	77583	77582	77583	77583	77583	77583	77583	77583	77583	77583	77583	77583	77583	77583	77583	77583	77584	77583	77584	77584	77584	77584	77584	77584	77584	77584	77584	77584	77584	77585	77585	77585	77585	77585	77585	77585	77585	77585	77585	77585	77585	77585	77585	77585	77585	77585	77585	77585	77585	77585	77585	77585	77586	77586	77585	77586	77586	77586	77586	77586	77586	77586	77586	77586	77586	77586	77586	77586	77586	77586	77587	77587	77587	77587	77587	77587	77587	77587	77587	77587	77587	77587	77587	77587	77587	77588	77588	77588	77588	77588	77588	77588	77588	77589	77589	77589	77589	77589	77589	77589	77589	77589	77589	77589	77589	77589	77588	77589	77590	77589	77590	77590	77590	77590	77590	77590	77590	77590	77590	77590	77590	77589	77590	77590	77590	77590	77590	77590	77590	77590	77591	77591	77591	77591	77591	77591	77591	77591	77591	77591	77591	77591	77591	77591	77591	77592	77592	77592	77592	77592	77592	77592	77592	77592	77592	77592	77592	77592	77592	77592	77592	77592	77592	77592	77593	77593	77593	77593	77593	77593	77593	77593	77593	77593	77593	77593	77593	77594	77594	77594	77593	77594	77594	77594	77594	77594	77594	77594	77594	77594	77595	77595	77595	77595	77594	77595	77595	77595	77595	77595	77595	77595	77595	77595	77595	77595	77595	77595	77595	77596	77595	77596	77596	77595	77596	77596	77596	77596	77596	77596	77596	77596	77596	77596	77596	77596	77597	77596	77596	77597	77597	77597	77597	77597	77597	77597	77597	77597	77597	77598	77598	77598	77597	77598	77597	77598	77598	77598	77598	77598	77598	77598	77598	77598	77598	77598	77598	77598	77598	77598	77598	77598	77598	77598	77598	77598	77599	77599	77599	77599	77599	77599	77599	77599	77599	77599	77599	77599	77599	77599	77599	77599	77599	77600	77600	77600	77600	77600	77600	77600	77600	77600	77600	77600	77600	77600	77600	77600	77600	77600	77601	77600	77601	77601	77601	77601	77601	77601	77601	77601	77601	77601	77601	77601	77601	77602	77602	77602	77602	77602	77602	77602	77602	77602	77602	77602	77603	77603	77603	77603	77603	77603	77603	77603	77603	77603	77603	77603	77603	77603	77603	77603	77604	77604	77604	77604	77604	77604	77603	77604	77604	77604	77604	77604	77604	77604	77604	77604	77604	77604	77604	77605	77605	77605	77605	77605	77605	77605	77605	77605	77605	77605	77605	77605	77605	77605	77606	77605	77606	77606	77606	77606	77606	77606	77606	77606	77606	77606	77606	77606	77606	77606	77606	77607	77607	77607	77607	77607	77607	77607	77607	77607	77607	77607	77607	77607	77607	77607	77607	77607	77607	77607	77607	77607	77607	77607	77607	77607	77607	77608	77608	77608	77608	77608	77608	77608	77608	77608	77608	77608	77608	77608	77608	77608	77608	77608	77608	77608	77609	77609	77609	77609	77609	77609	77609	77609	77609	77609	77609	77609	77610	77610	77610	77610	77610	77610	77610	77610	77610	77610	77610	77610	77610	77610	77610	77610	77611	77610	77610	77611	77611	77611	77611	77611	77611	77611	77611	77611	77611	77611	77611	77611	77611	77611	77611	77611	77611	77611	77611	77611	77612	77612	77612	77612	77612	77612	77612	77612	77612	77612	77612	77613	77613	77613	77613	77613	77613	77613	77613	77613	77613	77613	77613	77613	77613	77614	77614	77614	77614	77614	77614	77614	77614	77614	77614	77614	77614	77614	77614	77614	77614	77614	77614	77615	77614	77615	77615	77615	77615	77615	77615	77615	77615	77615	77615	77615	77615	77615	77616	77616	77616	77616	77616	77616	77616	77616	77616	77616	77616	77616	77616	77617	77617	77617	77617	77617	77617	77617	77617	77617	77617	77617	77617	77617	77618	77618	77618	77618	77618	77618	77618	77618	77618	77618	77618	77618	77618	77618	77618	77618	77618	77618	77618	77619	77619	77619	77619	77619	77619	77619	77619	77619	77619	77619	77619	77619	77619	77619	77619	77619	77619	77620	77619	77619	77620	77620	77620	77620	77620	77620	77620	77620	77620	77620	77620	77621	77621	77621	77621	77621	77621	77621	77621	77621	77621	77621	77621	77621	77621	77621	77621	77621	77621	77621	77622	77621	77621	77622	77622	77622	77622	77622	77622	77622	77622	77622	77622	77622	77622	77622	77623	77623	77623	77623	77623	77623	77623	77623	77623	77623	77623	77623	77623	77623	77623	77624	77624	77624	77624	77624	77624	77624	77624	77624	77624	77624	77624	77624	77624	77624	77624	77625	77625	77625	77625	77625	77625	77625	77625	77625	77625	77625	77625	77625	77625	77625	77625	77626	77625	77626	77626	77626	77626	77626	77626	77626	77626	77626	77626	77626	77626	77626	77626	77626	77627	77627	77627	77627	77627	77627	77627	77627	77627	77627	77627	77627	77627	77627	77627	77627	77627	77628	77628	77628	77628	77628	77628	77628	77628	77628	77628	64450	77628	77628	77628	77628	77628	77628	77629	77629	77628	77629	77629	77629	77629	77629	77629	77629	77629	77629	77629	77629	77629	77630	77630	77630	77630	77630	77630	77630	77630	77631	77631	77631	77631	77631	77631	77631	77631	77632	77632	77632	77632	77632	77632	77632	77632	77632	77632	77632	77632	77632	77632	77632	77633	77633	77633	77633	77633	77633	77633	77633	77633	77633	77633	77633	77633	77633	77633	77634	77633	77633	77634	77634	77634	77634	77634	77634	77634	77634	77635	77635	77635	77635	77635	77635	77635	77635	77635	77635	77636	77636	77636	77635	77636	77636	77636	77636	77636	77636	77636	77637	77637	77637	77637	77637	77637	77637	77637	77637	77637	77637	77638	77637	77637	77638	77638	77638	77638	77638	77638	77638	77638	77638	77638	77638	77638	77639	77638	77639	77639	77638	77639	77639	77639	77639	77639	77639	77639	77639	77639	77639	77640	77640	77640	77640	77640	77640	77640	77640	77640	77640	77640	77640	77640	77640	77640	77640	77640	77641	77641	77641	77641	77641	77641	77641	77641	77641	77641	77642	77642	77641	77642	77642	77642	77641	77642	77642	77642	77642	77642	77642	77642	77642	77642	77642	77642	77643	77643	77643	77643	77643	77643	77643	77643	77643	77643	77643	77643	77643	77643	77643	77643	77643	77643	77643	77644	77644	77644	77644	77644	77644	77644	77644	77644	77644	77644	77644	77644	77645	77645	77645	77645	77645	77645	77645	77645	77645	77645	77645	77645	77645	77645	77645	77645	77645	77645	77645	77645	77645	77645	77646	77646	77646	77646	77646	77646	77646	77646	77646	77646	77646	77646	77646	77646	77646	77647	77646	77647	77647	77647	77647	77647	77647	77647	77647	77648	77648	77648	77648	77648	77648	77648	77648	77649	77648	77648	77649	77649	77649	77649	77649	77649	77649	77649	77649	77649	77649	77649	77649	77649	77650	77649	77650	77650	77650	77650	77650	77650	77650	77650	77650	77650	77650	77650	77650	77651	77651	77651	77651	77651	77651	77651	77651	77651	77651	77651	77651	77652	77651	77652	77652	77652	77652	77652	77652	77652	77652	77653	77653	77653	77653	77653	77653	77654	77654	77654	77654	77654	77654	77654	77654	77654	77654	77654	77654	77654	77654	77655	77655	77655	77655	77655	77655	77655	77655	77655	77655	77656	77655	77656	77656	77656	77656	77656	77656	77656	77656	77657	77656	77657	77657	77657	77657	77657	77657	77657	77657	77657	77657	77657	77657	77658	77657	77657	77657	77658	77658	77658	77658	77658	77658	77658	77658	77658	77658	77658	77659	77658	77659	77659	77659	77659	77659	77659	77659	77659	77659	77659	77659	77659	77660	77660	77660	77660	77660	77660	77660	77660	77660	77660	77660	77660	77660	77660	77660	77661	77661	77661	77661	77661	77661	77661	77661	77661	77662	77662	77662	77662	77662	77662	77662	77662	77662	77662	77662	77662	77662	77662	77663	77663	77663	77663	77663	77663	77663	77663	77663	77663	77663	77663	77664	77664	77664	77664	77664	77664	77664	77664	77664	77664	77664	77664	77664	77664	77665	77665	77665	77665	77665	77665	77665	77665	77665	77665	77665	77665	77665	77665	77665	77665	77665	77665	77665	77666	77666	77666	77666	77666	77666	77667	77667	77667	77667	77667	77667	77667	77667	77667	77667	77668	77667	77668	77668	77668	77668	77668	77668	77668	77668	77668	77669	77669	77669	77669	77669	77669	77669	77669	77669	77669	77669	77669	77669	77669	77669	77669	77669	77669	77669	77669	77669	77670	77670	77669	77670	77669	77670	77670	77670	77670	77670	77670	77670	77670	77670	77670	77670	77670	77670	77671	77671	77671	77671	77671	77671	77671	77671	77671	77671	77671	77671	77672	77672	77672	77672	77672	77672	77672	77672	77672	77672	77672	77672	77672	77672	77672	77672	77672	77672	77672	77673	77673	77673	77673	77673	77673	77673	77673	77673	77673	77673	77673	77673	77673	77673	77673	77673	77673	77673	77673	77674	77674	77674	77674	77674	77674	77674	77674	77674	77674	77674	77674	77674	77674	77674	77674	77674	77675	77675	77675	77675	77675	77675	77675	77675	77675	77675	77675	77675	77676	77676	77676	77676	77676	77676	77676	77676	77676	77676	77676	77676	77676	77676	77676	77676	77677	77677	77677	77677	77677	77677	77677	77677	77677	77677	77677	77677	77677	77677	77677	77677	77678	77677	77678	77678	77678	77678	77678	77678	77678	77678	77678	77678	77678	77678	77678	77678	77678	77678	77679	77679	77679	77679	77679	77679	77679	77680	77679	77680	77679	77680	77680	77680	77680	77680	77680	77680	77680	77680	77680	77680	77680	77680	77680	77681	77681	77681	77681	77681	77681	77681	77681	77681	77681	77681	77682	77681	77682	77682	77682	77682	77682	77682	77682	77682	77682	77682	77682	77682	77682	77682	77682	77683	77683	77683	77683	77683	77683	77683	77683	77683	77683	77683	77683	77683	77683	77683	77684	77684	77684	77684	77684	77684	77684	77684	77684	77684	77684	77684	77684	77684	77685	77685	77685	77685	77685	77685	77685	77685	77685	77685	77685	77685	77685	77685	77685	77686	77685	77686	77686	77686	77686	77686	77686	77686	77686	77686	77686	77686	77686	77687	77686	77687	77687	77687	77687	77687	77687	77687	77687	77687	77687	77687	77688	77688	77688	77687	77688	77688	77688	77688	77688	77688	77689	77688	77689	77689	77689	77689	77689	77689	77689	77689	77689	77689	77689	77689	77690	77690	77690	77690	77690	77690	77690	77690	77690	77690	77690	77690	77690	77690	77690	77690	77691	77690	77691	77691	77691	77691	77691	77691	77691	77691	77691	77691	77691	77691	77691	77691	77691	77692	77692	77692	77692	77692	77692	77692	77692	77692	77692	77692	77692	77692	77692	77692	77693	77693	77693	77693	77693	77693	77693	77693	77693	77693	77693	77693	77693	77694	77694	77694	77694	77694	77694	77694	77694	77694	77694	77694	77694	77694	77694	77694	77694	77695	77695	77695	77695	77695	77695	77695	77695	77695	77695	77696	77696	77696	77696	77696	77696	77696	77696	77696	77696	77696	77696	77696	77697	77696	77697	77696	77697	77697	77697	77697	77697	77697	77697	77697	77697	77697	77696	77697	77697	77697	77697	77698	77698	77698	77698	77698	77698	77698	77698	77698	77698	77698	77698	77699	77699	77699	77699	77699	77699	77699	77699	77699	77699	77699	77700	77700	77700	77700	77701	77701	77701	77701	77701	77701	77701	77701	77702	77702	77702	77702	77702	77702	77702	77702	77702	77703	77703	77703	77703	77703	77703	77703	77703	77703	77703	77703	77703	77703	77703	77704	77704	77704	77704	77704	77703	77704	77704	77704	77704	77704	77704	77704	77704	77704	77704	77705	77704	77704	77705	77705	77705	77705	77705	77705	77705	77705	77706	77706	77706	77706	77706	77706	77706	77706	77706	77706	77706	77706	77706	77706	77706	77706	77706	77706	77707	77707	77707	77707	77707	77707	77707	77707	77707	77707	77707	77707	77707	77707	77708	77707	77708	77708	77708	77708	77708	77708	77708	77709	77709	77709	77709	77709	77709	77709	77709	77709	77710	77710	77710	77710	77710	77710	77710	77710	77710	77711	77711	77712	77711	77711	77711	77711	77711	77711	77711	77711	77711	77712	77711	77712	77712	77712	77712	77712	77712	77712	77712	77712	77712	77712	77712	77713	77713	77712	77713	77713	77713	77713	77713	77713	77713	77713	77713	77713	77714	77714	77714	77714	77714	77714	77714	77714	77714	77714	77714	77714	77714	77725	77715	77715	77715	77715	77715	77715	77715	77715	77716	77715	77716	77716	77716	77716	77716	77716	77716	77716	77716	77717	77717	77716	77716	77717	77717	77717	77717	77717	77717	77717	77717	77717	77717	77718	77718	77718	77718	77718	77718	77718	77718	77718	77718	77718	77719	77718	77718	77719	77719	77719	77719	64530	77719	77719	77719	77719	77719	77720	77719	77720	77720	77720	77720	77720	77720	77720	77720	77720	77720	77720	77720	77721	77721	77721	77721	77721	77721	77721	77721	77721	77722	77722	77721	77722	77722	64533	77722	77722	77722	77722	77722	77722	77722	77722	77722	77723	77723	77723	77723	77723	77723	77723	77723	77723	77723	77723	77723	77723	77723	77723	77723	77723	77724	77724	77724	77724	77723	77724	77724	77724	77724	77724	77724	77724	77724	77725	77725	77724	77725	77731	77725	77725	77725	77725	77725	77725	77725	77725	77725	77725	77725	77726	77726	77726	77726	77726	77726	77726	77726	77727	77727	77727	77727	77727	77727	77727	77727	77727	77727	77727	77727	77727	77727	77727	77727	77727	77727	77727	77727	77728	77727	77728	77728	77728	77728	77728	77728	77728	77728	77728	77728	77728	77728	77728	77729	77729	77729	77729	77729	77729	77729	77729	77729	77730	77729	77730	77730	77729	77729	77730	77730	77730	77730	77730	77730	77730	77730	77730	77730	77730	77730	77731	77730	77731	77731	77731	77731	77731	77731	77731	77731	77731	77731	77731	77731	77731	77732	77732	77732	77732	77732	77732	77732	77732	77732	77732	77732	77732	77732	77732	77732	77732	77732	77732	77733	77733	77733	77733	77733	77733	77733	77733	77733	77733	77733	77733	77733	77734	77734	77734	77734	77734	77734	77734	77734	77734	77734	77734	77734	77735	77734	77735	77735	77735	77735	77735	77735	77735	77735	77735	77735	77735	77735	77735	77735	77736	77736	77736	77736	77736	77736	77736	77736	77736	77737	77737	77737	77737	77737	77737	77737	77737	77737	77737	77737	77737	77737	77737	77737	77737	77737	77737	77738	77738	77738	77738	77738	77738	77738	77738	77738	77738	77738	77738	77738	77739	77738	77738	77739	77739	77738	77739	77739	77739	77739	77739	77739	77739	77739	77739	77740	77739	77740	77740	77739	77740	77740	77740	77740	77740	77740	77740	77740	77740	77740	77740	77740	77740	77740	77740	77740	77740	77741	77741	77741	77741	77741	77741	77741	77741	77741	77741	77741	77741	77742	77742	77742	77742	77742	77742	77742	77742	77742	77742	77742	77742	77742	77742	77742	77742	77742	77742	77743	77743	77743	77743	77743	77743	77743	77743	77743	77743	77743	77744	77744	77744	77744	77744	77744	77744	77744	77744	77744	77744	77744	77744	77744	77744	77744	77744	77745	77744	77745	77745	77745	77745	77745	77745	77745	77745	77745	77745	77745	77746	77746	77746	77746	77746	77746	77746	77746	77746	77746	77746	77746	77746	77746	77746	77746	77746	77746	77746	77747	77747	77747	77747	77747	77747	77747	77747	77747	77747	77747	77747	77747	77748	77748	77748	77748	77748	77748	77748	77748	77748	77748	77748	77748	77748	77749	77749	77748	77748	77749	77749	77749	77749	77749	77749	77749	77750	77750	77750	77750	77750	77750	77750	77750	77750	77750	77751	77751	77751	77751	77751	77751	77751	77751	77751	77751	77751	77751	77751	77751	77751	77751	77751	77751	77751	77751	77751	77751	77751	77752	77752	77752	77752	77752	77752	77752	77752	77752	77752	77752	77752	77752	77752	77753	77753	77753	77753	77753	77753	77753	77753	77753	77753	77753	77754	77754	77753	77754	77754	77754	77754	77754	77754	77754	77754	77754	77754	77754	77754	77754	77754	77754	77755	77755	77755	77755	77755	77755	77755	77755	77755	77755	77755	77755	77755	77755	77756	77756	77756	77756	77756	77756	77756	77756	77756	77756	77756	77756	77756	77756	77756	77757	77756	77757	77757	77757	77757	77757	77757	77757	77757	77757	77757	77757	77758	77757	77757	77758	77758	77758	77758	77758	77758	77758	77758	77759	77759	77759	77759	77759	77759	77759	77759	77760	77759	77760	77760	77760	77760	77760	77760	77760	77761	77760	77761	77761	77761	77761	77761	77762	77762	77762	77762	77762	77762	77762	77762	77762	77762	77762	77762	77762	77762	77763	77763	77763	77763	77763	77763	77763	77763	77763	77763	77763	77764	77764	77764	77764	77764	77764	77764	77764	77764	77765	77764	77765	77765	77765	77765	77765	77765	77765	77766	77766	77766	77766	77766	77766	77766	77766	77766	77766	77766	77766	77767	77767	77767	77767	77767	77767	77767	77767	77767	77768	77768	77768	77768	77768	77768	77768	77768	77768	77768	77768	77768	77768	77768	77768	77769	77769	77769	77769	77769	77769	77769	77769	77769	77770	77770	77770	77770	77770	77770	77770	77770	77770	77771	77771	77771	77771	77771	77771	77770	77771	77771	77771	77771	77771	77771	77771	77771	77772	77772	77772	77772	77772	77772	77772	77772	77772	77772	77772	77772	77772	77773	77773	77773	77773	77773	77773	77773	77773	77773	77773	77773	77773	77773	77773	77773	77773	77774	77773	77773	77773	77773	77774	77774	77774	77774	77774	77774	77774	77774	77774	77774	77775	77774	77775	77775	77775	77775	77775	77775	77775	77776	77776	77776	77776	77776	77776	77776	77777	77777	77777	77777	77777	77777	77777	77777	77777	77777	77777	77777	77778	77778	77778	77778	77778	77778	77778	77778	77778	77778	77778	77778	77778	77778	77778	77778	77778	77778	77778	77779	77779	77779	77779	77779	77779	77779	77779	77779	77779	77779	77779	77779	77779	77779	77779	77779	77780	77780	77780	77780	77780	77780	77780	77780	77780	77780	77780	77780	77780	77781	77781	77781	77781	77781	77781	77781	77781	77781	77781	77781	77781	77781	77781	77781	77781	77782	77782	77782	77782	77782	77782	77782	77782	77782	77782	77782	77782	77782	77782	77782	77782	77782	77783	77783	77783	77783	77783	77783	77783	77783	77783	77783	77783	77783	77783	77783	77783	77783	77783	77783	77783	77784	77783	77784	77784	77784	77784	77784	77784	77784	77784	77784	77784	77784	77784	77784	77784	77784	77784	77785	77785	77785	77785	77785	77785	77785	77785	77786	77786	77786	77786	77786	77786	77786	77786	77786	77786	77787	77787	77787	77787	77787	77787	77787	77787	77787	77787	77787	77787	77787	77787	77787	77787	77788	77788	77788	77788	77788	77788	77788	77788	77788	77788	77788	77788	77788	77788	77789	77789	77789	77789	77789	77789	77789	77789	77789	77789	77789	77789	77789	77790	77790	77789	77790	77790	77790	77790	77790	77790	77790	77790	77790	77790	77790	77790	77790	77790	77790	77790	77790	77790	77790	77790	77790	77791	77791	77791	77791	77791	77791	77791	77791	77791	77791	77791	77791	77791	77791	77791	77792	77792	77792	77792	77792	77792	77792	77792	77792	77792	77792	77793	77793	77793	77793	77793	77793	77793	77793	77793	77793	77793	77793	77793	77794	77794	77794	77794	77794	77794	77794	77794	77794	77794	77794	77794	77794	77794	77794	77794	77794	77794	77794	77794	77794	77794	77794	77794	77795	77795	77795	77794	77795	77795	77795	77795	77795	77795	77795	77795	77795	77795	77795	77795	77795	77795	77795	77795	77795	77795	77795	77795	77795	77796	77796	77796	77796	77796	77796	77796	77796	77796	77796	77796	77796	77796	77796	77796	77796	77796	77796	77797	77797	77797	77797	77797	77797	77797	77797	77797	77797	77797	77797	77797	77797	77797	77798	77798	77798	77798	77798	77798	77798	77798	77798	77798	77798	77798	77798	77798	77798	77798	77798	77798	77798	77799	77799	77799	77799	77799	77799	77799	77799	77799	77800	77800	77800	77800	77800	77800	77800	77800	77800	77800	77800	77800	77800	77800	77800	77800	77800	77800	77800	77801	77801	77801	77801	77801	77801	77801	77801	77801	77801	77801	77801	77801	77801	77801	77801	77801	77801	77801	77801	77801	77802	77802	77802	77802	77802	77802	77802	77803	77803	77803	77803	77803	77803	77803	77803	77803	77803	77803	77803	77803	77803	77803	77803	77803	77803	77803	77803	77803	77803	77804	77804	77804	77804	77804	77804	77804	77804	77804	77804	77804	77804	77804	77805	77804	77805	77804	77805	77805	77805	77805	77805	77805	77805	77805	77805	77805	77805	77805	77805	77805	77805	77805	77805	77805	77805	77806	77805	77806	77805	77806	77806	77806	77806	77806	77806	77806	77806	77806	77806	77806	77806	77806	77806	77806	77806	77806	77806	77806	77806	77807	77807	77807	77807	77807	77807	77807	77807	77807	77807	77807	77807	77807	77807	77808	77808	77808	77808	77808	77808	77808	77808	77809	77809	77809	77809	77809	77809	77809	77809	77809	77809	77809	77809	77809	77809	77809	77810	77810	77810	77810	77810	77810	77810	77810	77810	77810	77810	77810	77810	77810	77810	77810	77810	77810	77810	77810	77810	77810	77811	77811	77811	77811	77811	77811	77810	77811	77811	77811	77811	77811	77811	77811	77811	77811	77811	77811	77811	77812	77812	77812	77812	77812	77812	77812	77812	77812	77812	77812	77812	77812	77812	77812	77812	77812	77813	77813	77813	77813	77813	77813	77813	77813	77813	77813	77813	77813	77813	77813	77813	77813	77813	77813	77813	77813	77813	77813	77813	77814	77814	77814	77814	77814	77814	77814	77814	77814	77814	77814	77814	77814	77814	77814	77815	77814	77815	77815	77815	77815	77815	77815	77815	77815	77815	77815	77815	77815	77815	77815	77815	77815	77815	77815	77815	77816	77816	77816	77816	77816	77816	77816	77816	77816	77816	77816	77816	77816	77816	77816	77816	77816	77816	77816	77816	77816	77816	77816	77817	77817	77817	77817	77817	77817	77817	77817	77817	77817	77817	77817	77817	77817	77817	77818	77818	77818	77818	77818	77818	77818	77818	77818	77818	77818	77818	77818	77818	77819	77819	77819	77819	77819	77819	77819	77819	77819	77819	77820	77820	77819	77820	77820	77820	77820	77820	77820	77820	77820	77820	77820	77820	77820	77820	77820	77820	77820	77820	77820	77820	77820	77820	77821	77821	77820	77821	77821	77821	77821	77821	77821	77821	77821	77821	77821	77821	77821	77821	77821	77821	77821	77821	77821	77822	77821	77822	77822	77822	77822	77822	77822	77822	77822	77822	77822	77822	77822	77822	77822	77823	77823	77823	77823	77823	77823	77823	77823	77823	77823	77823	77823	77823	77823	77823	77823	77823	77823	77823	77823	77823	77824	77824	77824	77824	77824	77823	77824	77824	77824	77824	77824	77824	77824	77824	77825	77825	77825	77825	77825	77825	77825	77825	77825	77825	77825	77825	77826	77826	77826	77826	77826	77826	77826	77826	77826	77826	77826	77826	77826	77826	77826	77827	77827	77826	64592	77827	77827	77827	77827	77827	77827	77827	77827	77827	77827	77827	77827	77827	77827	77828	77827	77827	77828	77828	77827	77827	77828	77828	77828	77828	77828	77828	77828	77828	77828	77828	77829	77828	77829	77829	77829	77829	77829	77829	77829	77829	77829	77829	77829	77829	77829	77829	77830	77829	77830	77830	77830	77830	77830	77830	77830	77830	77830	77830	77830	77830	77830	77830	77830	77830	77830	77830	77831	77831	77831	77831	77831	77830	77831	77831	77830	77831	77831	77831	77831	77831	77832	77831	77832	77832	77832	77832	77832	77832	77832	77832	77832	77832	77833	77833	77833	77833	77833	77833	77833	77833	77833	77833	77833	77833	77833	77833	77833	77833	77833	77833	77834	77833	77834	77834	77834	77834	77834	77834	77834	77834	77834	77834	77834	77834	77834	77834	77834	77834	77834	77835	77835	77835	77835	77835	77835	77835	77835	77835	77835	77835	77835	77835	77835	77835	77835	77836	77836	77836	77835	77836	77836	77836	77836	77836	77836	77836	77836	77837	77837	77837	77837	77837	77837	77837	77837	77837	77837	77837	77837	77837	77837	77837	77837	77837	77837	77837	77838	77838	77837	77838	77838	77838	77838	77838	77838	77838	64610	77838	77838	77838	77838	77838	77838	77838	77838	77839	77839	77838	77839	77839	77839	77839	77839	77839	77839	77839	77839	77839	77839	77839	77839	77839	77839	77839	77839	77840	77840	77840	77840	77840	77840	77840	77840	77840	77840	77840	77840	77840	77841	77841	77841	77841	77841	77841	77841	77841	77841	77841	77841	77841	77841	77841	77841	77841	77842	77842	77842	77842	77842	77842	77842	77842	77842	77842	77842	77842	77842	77842	77842	77842	77842	77842	77843	77843	77843	77843	77843	77843	77843	77843	77843	77843	77843	77843	77843	77843	77843	77844	77844	77844	77844	77844	77844	77844	77844	77844	77844	77844	77844	77845	77845	77845	77845	77845	77845	77845	77845	77845	77845	77845	77846	77845	77845	77846	77846	77846	77845	77846	77846	77846	77846	77846	77846	77846	77846	77846	77846	77847	77846	77847	77846	77847	77847	77847	77847	77847	77847	77847	77847	77847	77847	77848	77847	77848	77848	77848	77847	77848	77847	77848	77848	77848	77848	77848	77848	77848	77848	77848	77849	77848	77849	77849	77849	77849	77849	77849	77849	77849	77849	77849	77849	77849	77849	77849	77849	77849	77849	77849	77849	77849	77850	77850	77849	77850	77850	77850	77850	77850	77850	77850	77850	77850	77850	77850	77850	77850	77851	77850	77850	77851	77851	77851	77851	77851	77851	77851	77851	77851	77851	77851	77851	77851	77851	77851	77851	77851	77852	77851	77852	77852	77852	77852	77852	77852	77852	77852	77852	77852	77852	77852	77852	77852	77852	77852	77853	77853	77853	77853	77853	77853	77853	77853	77853	77853	77853	77853	77853	77853	77853	77854	77853	77854	77854	77854	77854	77854	77854	77854	77854	77854	77854	77854	77854	77855	77855	77855	77855	77855	77855	77855	77855	77855	77855	77855	77855	77856	77855	77856	77856	77856	77856	77856	77856	77856	77856	77856	77856	77856	77856	77856	77857	77857	77857	77857	77857	77857	77857	77857	77857	77857	77857	77857	77857	77857	77857	77857	77858	77858	77858	77858	77858	77858	77858	77858	77858	77858	77858	77858	77858	77858	77859	77859	77858	77859	77859	77859	77859	77859	77859	77859	77859	77859	77859	77859	77859	77859	77859	77859	77859	77859	77859	77860	77859	77860	77860	77860	77860	77860	77860	77860	77860	77860	77860	77860	77860	77861	77861	77861	77861	77861	77861	77861	77861	77861	77861	77862	77862	77862	77862	77862	77862	77862	77862	77862	77862	77863	77863	77863	77863	77863	77863	77863	77863	77863	77863	77863	77863	77863	77864	77864	77864	77864	77864	77864	77864	77864	77864	77864	77864	77864	77864	77865	77865	77865	77865	77865	77865	77865	77865	77865	77865	77865	77865	77866	77866	77865	77866	77866	77866	77866	77866	77866	77866	77866	77866	77866	77866	77866	77866	77867	77866	77866	77867	77867	77867	77867	77867	77867	77867	77867	77867	77867	77867	77867	77867	77868	77868	77868	77868	77868	77868	77868	77868	77868	77868	77868	77868	77868	77868	77868	77869	77869	77869	77869	77869	77869	77869	77869	77869	77870	77870	77870	77870	77870	77870	77870	77870	77870	77870	77870	77871	77870	77871	77871	77870	77871	77871	77871	77871	77871	77871	77871	77871	77871	77871	77871	77872	77872	77872	77872	77872	77872	77872	77872	77872	77872	77872	77872	77872	77872	77873	77872	77873	77873	77873	77873	77873	77873	77873	77873	77873	77874	77874	77874	77874	77874	77874	77875	77875	77875	77875	77875	77875	77875	77875	77875	77875	77875	77875	77876	77876	77876	77875	77876	77876	77876	77876	77876	77876	77876	77876	77876	77876	77876	77876	77877	77877	77877	77876	77877	77877	77877	77877	77877	77877	77877	77877	77877	77877	77877	77878	77878	77878	77878	77878	77878	77878	77878	77878	77878	77878	77878	77878	77878	77878	77878	77879	77879	77879	77879	77879	77879	77879	77879	77879	77879	77879	77879	77880	77880	77880	77880	77880	77880	77880	77880	77880	77880	77880	77881	77881	77881	77881	77881	77881	77881	77881	77881	77881	77881	77881	77881	77881	77881	77881	77881	77881	77881	77881	77882	77881	77882	77881	77882	77882	77882	77882	77892	77882	77882	77882	77882	77882	77882	77883	77882	77883	77882	77883	77883	77883	64662	77883	77883	77883	77883	77883	77883	77883	77884	77883	77884	77884	77884	77884	77884	77884	77884	77884	77884	77884	77884	77884	77884	77884	77884	77884	77885	77885	77885	77885	77885	77885	77885	77885	77885	77885	77885	77885	77885	77885	77885	77896	77886	77886	77886	77886	77886	77886	77886	77886	77886	77887	77887	77887	77887	77887	77887	77887	77888	77887	77888	77888	77888	77888	77888	77888	77889	77888	77889	77889	77889	77889	77889	77889	77889	77889	77889	77889	77889	77889	77889	77889	77889	77890	77890	77890	77890	77890	77890	77890	77890	77890	77890	77890	77890	77890	77891	77891	77891	77891	77891	77890	77891	77891	77891	77891	77891	77892	77892	77892	77892	77892	77892	77892	77893	77892	77892	77892	77893	77892	77893	77893	77892	77900	77893	77893	77893	77893	77893	77893	77893	77893	77893	77893	77893	77893	77894	77894	77893	77894	77894	77893	77894	77894	77894	77894	77894	77894	77894	77894	77894	77894	77894	77894	77895	77895	77895	77895	77895	77895	77895	77895	77895	77895	77895	77895	77895	77895	77895	77896	77896	77896	77896	77896	77896	77896	77896	77896	77896	77896	77896	77897	77897	77897	77896	77897	77897	77897	77897	77897	77897	77897	77897	77897	77897	77897	77897	77897	77898	77898	77898	77898	77898	77898	77898	77898	77898	77898	77898	77898	77898	77898	77898	77898	77899	77899	77898	77899	77899	77899	77899	77899	77899	77899	77899	77899	77899	77899	77899	77899	77899	77900	77900	77900	77900	77900	77900	77900	77900	77900	77901	77900	77901	77901	77901	77901	77901	77901	77901	77901	77901	77901	77901	77901	77901	77901	77901	77902	77902	77904	77902	77902	77902	77902	77902	77902	77902	77902	77902	77902	77902	77902	77902	77902	77902	77902	77902	77903	77902	77903	77903	77902	77903	77903	77903	77903	77903	77903	77903	77903	77903	77903	77903	77903	77904	77904	77904	77904	77904	77904	77904	77904	77904	77904	77904	77904	77905	77905	77905	77905	77905	77905	77906	77906	77906	77906	77906	77904	77905	77906	77906	77906	77906	77906	77906	77906	77906	77907	77907	77907	77907	77907	77907	77907	77907	77907	77907	77907	77907	77907	77908	77908	77908	77908	77908	77908	77908	77908	77908	77908	77908	77908	77908	77909	77909	77909	77909	77909	77909	77909	77910	77910	77910	77910	77910	77910	77910	77910	77910	77910	77910	77910	77910	77910	77910	77910	77910	77911	77911	77911	77911	77911	77911	77911	77911	77911	77911	77911	77912	77911	77911	77912	77912	77912	77912	77912	77912	77912	77912	77912	77912	77913	77913	77913	77913	77913	77913	77913	77913	77913	77913	77913	77913	77913	77913	77913	77913	77914	77914	77914	77914	77914	77914	77914	77914	77914	77914	77914	77914	77914	77914	77915	77915	77915	77915	77915	77915	77915	77915	77915	77915	77915	77915	77915	77915	77915	77915	77916	77916	77916	77916	77916	77916	77916	77916	77916	77916	77916	77916	77916	77916	77916	77916	77916	77917	77916	77917	77917	77917	77917	77917	77917	77917	77917	77917	77917	77917	77917	77917	77918	77918	77918	77918	77918	77918	77918	77918	77918	77919	77919	77919	77919	77919	77919	77919	77919	77919	77919	77919	77919	77919	77919	77919	77920	77919	77920	77919	77920	77920	77920	77920	77920	77920	77920	77920	77920	77920	77920	77921	77920	77920	77921	77921	77921	77921	77921	77921	77921	77921	77921	77921	77921	77921	77921	77921	77921	77921	77921	77922	77922	77922	77922	77922	77922	77922	77922	77922	77922	77922	77922	77923	77923	77923	77923	77923	77923	77923	77923	77923	77923	77923	77924	77924	77924	77924	77924	77924	77924	77925	77926	77936	77924	77924	77924	77924	77925	77924	77924	77925	77925	77925	77925	77925	77925	77925	77925	77925	77925	77925	77926	77926	77926	77926	77926	77926	77926	77926	77926	77926	77926	77926	77926	77926	77926	77926	77926	77926	77927	77926	77927	77927	77927	77927	77926	77927	77927	77927	77927	77927	77927	77927	77927	77927	77927	77927	77927	77927	77928	77928	77928	77928	77928	77928	77928	77928	77928	77928	77928	77928	77928	77928	77929	77928	77928	77929	77929	77929	77929	77929	77929	77929	77929	77929	77929	77929	77929	77929	77929	77929	77929	77929	77930	77930	77930	77930	77929	77930	77930	77930	77930	77930	77930	77930	77930	77930	77930	77930	77930	77930	77930	77930	77930	77931	77931	77930	77931	77931	77931	77931	77931	77931	77931	77931	77931	77931	77931	77932	77932	77932	77932	77932	77932	77932	77932	77932	77932	77932	77932	77932	77932	77932	77932	77932	77932	77932	77932	77932	77932	77933	77933	77933	77933	77933	77933	77933	77933	77933	77933	77933	77933	77933	77934	77934	77934	77934	77934	77934	77934	77934	77934	77934	77934	77934	77934	77934	77934	77935	77934	77934	77934	77935	77935	77935	77935	77935	77935	77935	77935	77935	77935	77935	77935	77935	77935	77935	77935	77936	77936	77935	77936	77936	77936	77936	77936	77936	77936	77936	77936	77936	77936	77936	77936	77937	77936	77936	77937	77936	77937	77937	77937	77937	77937	77937	77937	77937	77937	77937	77937	77938	77938	77938	77938	77938	77938	77938	77938	77938	77938	77938	77938	77938	77939	77939	77939	77939	77939	77939	77939	77939	77939	77939	77939	77940	77940	77940	77940	77940	77940	77940	77940	77940	77941	77941	77941	77941	77941	77941	77941	77941	77941	77941	77941	77941	77941	77941	77941	77941	77941	77941	77942	77942	77942	77941	77941	77942	77942	77941	77942	77942	77942	77942	77942	77942	77942	77942	77942	77942	77942	77942	77942	77942	77942	77942	77942	77942	77942	77942	77942	77943	77943	77943	77943	77943	77943	77943	77943	77943	77943	77943	77943	77943	77942	77943	77943	77943	77943	77944	77944	77944	77944	77944	77944	77944	77944	77944	77944	77944	77944	77944	77944	77943	77944	77944	77944	77944	77944	77944	77944	77944	77944	77945	77945	77945	77945	77945	77945	77945	77945	77945	77945	77945	77945	77945	77945	77945	77945	77945	77945	77945	77945	77945	77945	77945	77945	77945	77945	77946	77945	77945	77946	77946	77946	77946	77946	77946	77946	77946	77946	77946	77947	77947	77947	77946	77947	77947	77947	77947	77947	77947	77947	77947	77947	77947	77947	77947	77948	77948	77948	77948	77948	77948	77948	77948	77948	77948	77948	77948	77949	77949	77949	77949	77949	77949	77949	77949	77949	77949	77949	77949	77949	77949	77949	77949	77949	77950	77949	77949	77950	77950	77950	77950	77950	77950	77950	77950	77950	77950	77950	77950	77950	77950	77950	77950	77950	77950	77951	77951	77951	77951	77951	77951	77951	77951	77951	77951	77951	77951	77951	77951	77951	77951	77951	77952	77952	77952	77952	77951	77952	77952	77952	77952	77952	77952	77952	77952	77952	77952	77952	77952	77952	77952	77952	77953	77952	77953	77953	77953	77953	77953	77953	77953	77953	77953	77953	77953	77953	77953	77953	77954	77954	77954	77954	77954	77954	77954	77954	77954	77954	77954	77954	77954	77954	77954	77954	77954	77954	77954	77954	77954	77955	77954	77955	77955	77955	77955	77955	77955	77955	77955	77955	77955	77955	77955	77956	77955	77956	77956	77956	77956	77956	77956	77956	77956	77956	77957	77957	77957	77957	77957	77957	77957	77957	77957	77957	77957	77957	77957	77957	77957	77957	77958	77958	77958	77958	77958	77958	77958	77958	77958	77958	77958	77958	77958	77958	77959	77959	77959	77959	77959	77959	77959	77959	77959	77959	77958	77959	77959	77958	77959	77959	77959	77958	77959	77959	77959	77959	77959	77960	77960	77960	77960	77960	77960	77960	77960	77960	77960	77960	77960	77960	77960	77960	77960	77960	77960	77960	77961	77960	77961	77961	77961	77961	77961	77961	77961	77961	77961	77961	77961	77961	77961	77961	77962	77962	77962	77962	77962	77962	77962	77962	77962	77962	77962	77962	77962	77962	77962	77963	77963	77963	77963	77963	77963	77963	77963	77963	77963	77963	77963	77963	77963	77963	77963	77963	77963	77963	77963	77964	77964	77964	77964	77964	77964	77964	77964	77964	77964	77964	77964	77964	77965	77965	77965	77965	77965	77965	77965	77965	77965	77965	77965	77965	77965	77965	77965	77965	77966	77966	77966	77966	77966	77966	77966	77966	77966	77966	77966	77966	77966	77966	77966	77966	77966	77967	77966	77967	77967	77967	77967	77967	77967	77967	77967	77967	77967	77967	77967	77967	77967	77967	77967	77967	77967	77967	77967	77967	77967	77968	77968	77968	77968	77968	77968	77968	77968	77968	77968	77968	77968	77968	77968	77968	77968	77968	77968	77968	77969	77969	77969	77969	77969	77969	77969	77969	77969	77969	77969	77969	77969	77970	77970	77970	77970	77970	77969	77970	77970	77970	77970	77970	77970	77970	77970	77970	77970	77970	77970	77970	77970	77971	77971	77971	77971	77971	77971	77971	77971	77971	77971	77971	77971	77971	77972	77972	77972	77972	77972	77972	77972	77972	77972	77972	77973	77973	77973	77973	77973	77973	77973	77973	77973	77973	77973	77973	77974	77974	77974	77974	77974	77974	77974	77974	77974	77974	77974	77974	77974	77974	77975	77975	77975	77975	77975	77975	77975	77975	77975	77975	77975	77975	77975	77975	77975	77975	77975	77975	77975	77975	77975	77975	77975	77976	77975	77975	77976	77976	77976	77976	77976	77976	77976	77976	77976	77976	77976	77976	77976	77976	77976	77976	77976	77976	77976	77976	77976	77976	77977	77977	77977	77977	77977	77977	77977	77977	77977	77977	77977	77977	77977	77977	77977	77977	77977	77978	77978	77978	77978	77978	77978	77978	77978	77978	77978	77978	77979	77979	77979	77979	77979	77979	77979	77979	77979	77979	77979	77979	77979	77979	77979	77979	77979	77979	77979	77979	77979	77979	64741	77979	77980	77980	77979	77980	77980	77980	77980	77980	77980	77980	77980	77980	77980	77980	77980	77981	77981	77981	77981	77981	77981	77981	77981	77981	77981	77981	77981	77982	77982	77982	77982	77982	77982	77982	77982	77982	77982	77982	77983	77983	77983	77983	77983	77983	77983	77982	77983	77983	77983	77983	77983	77983	77983	77983	77983	77983	77983	77983	77983	77984	77984	77984	77984	77984	77984	77984	77984	77984	77984	77984	77984	77985	77984	77984	77985	77985	77985	77985	77985	77985	77985	77985	77985	77985	77985	77986	77986	77986	77986	77985	77986	77986	77986	77986	77986	77986	77986	77986	77986	77986	77986	77986	77986	77986	77986	77987	77987	77987	77987	77987	77987	77986	77987	77987	77987	77987	77987	77987	77987	77987	77987	77987	77987	77987	77987	77987	77987	77987	77987	77987	77987	77987	77988	77988	77988	77988	77988	77988	77988	77988	77988	77988	77988	77988	77988	77988	77988	77989	77989	77989	77989	77989	77989	77989	77989	77989	77989	77989	77990	77990	77990	77990	77990	77990	77990	77990	77990	77990	77991	77991	77991	77991	77991	77991	77991	77991	77991	77991	77991	77992	77992	77992	77992	77992	77992	77992	77992	77992	77992	77992	77992	77992	77992	77992	77992	77992	77992	77992	77992	77993	77993	77993	77993	77993	77993	77993	77993	77993	77993	77993	77993	77993	77993	77993	77993	77993	77993	77993	77993	77994	77994	77994	77994	77994	77994	77994	77994	77994	77994	77994	77994	77994	77995	77995	77994	77995	77995	77994	77995	77995	77994	77994	77995	77995	77995	77995	77995	77996	77996	77996	77996	77996	77996	77996	77996	77996	77996	77996	77997	77997	77997	77997	77997	77997	77997	77997	77997	77997	77997	77997	77997	77997	77998	77998	77998	77998	77998	77998	77998	77998	77998	77998	77998	77998	77998	77998	77998	77999	77999	77999	77999	77999	77999	77999	77999	77999	77999	77999	77999	78000	78000	78000	78000	78000	78000	78000	78000	78000	78000	78000	78000	78000	78000	78000	78000	78000	78000	78000	78001	78000	78001	78001	78001	78001	78001	78001	78001	78001	78001	78001	78001	78001	78001	78001	78002	78001	78002	78002	78002	78002	78002	78002	78002	78002	78002	78003	78003	78003	78003	78003	78003	78003	78003	78003	78003	78003	78003	78003	78003	78003	78003	78003	78003	78003	78004	78004	64770	78004	78004	78004	78004	78004	78004	78004	78004	78004	78004	78004	78005	78005	78005	78005	78005	78005	78005	78005	78005	78005	78005	78005	78005	78005	78005	78005	78005	78005	78005	78005	78005	78006	78006	78005	78006	78006	78006	78006	78006	78006	78006	78006	78007	78007	78007	78007	78007	78007	78007	78007	78007	78007	78008	78008	78008	78008	78007	78008	78008	78008	78008	78008	78008	78008	78008	78008	78008	78009	78009	78009	78009	78009	78009	78009	78009	78009	78009	78009	78009	78009	78009	78009	78009	78009	78010	78010	78010	78010	78010	78010	78010	78010	78010	78010	78010	78010	78010	78011	78011	78011	78011	78011	78011	78011	78011	78011	78012	78012	78011	78012	78012	78012	78012	78012	78012	78012	78013	78013	78013	78013	78013	78013	78013	78013	78013	78013	78013	78013	78013	78013	78013	78013	78014	78014	78013	78014	78014	78014	78014	78014	78014	78014	78014	78014	78014	78014	78014	78014	78014	78014	78015	78015	78015	78015	78015	78014	78015	78015	78015	78015	78015	78015	78016	78016	78016	78016	78016	78016	78016	78016	78016	78016	78016	78016	78016	78016	78016	78017	78017	78017	78017	78017	78017	78017	78017	78017	78017	78017	78018	78018	78018	78018	78018	78018	78018	78018	78018	78018	78018	78018	78018	78019	78018	78019	78019	78019	78019	78019	78019	78019	78019	78019	78019	78019	78019	78019	78020	78020	78020	78020	78020	78020	78020	78020	78020	78019	78019	78020	78020	78021	78021	78021	78021	78021	78021	78021	78021	78021	78021	78022	78021	78021	78022	78021	78022	78022	78022	78022	78022	78023	78022	78023	78023	78023	78023	78023	78023	78023	78023	78023	78024	78024	78024	78024	78024	78024	78024	78024	78024	78024	78024	78024	78024	78024	78024	78024	78024	78024	78025	78025	78025	78025	78025	78025	78025	78025	78025	78025	78025	78025	78025	78025	78025	78025	78025	78025	78026	78026	78026	78026	78026	78026	78026	78026	78026	78026	78026	78026	78027	78027	78027	78027	78027	78027	78028	78027	78028	78028	78028	78028	78028	78028	78028	78028	78028	78028	78028	78028	78029	78029	78029	78029	78029	78029	78029	78029	78029	78029	78029	78030	78030	78030	78030	78030	78030	78030	78030	78030	78030	78030	78030	78031	78031	78031	78031	78031	78031	78031	78031	78031	78031	78031	78032	78031	78032	78032	78032	78032	78032	78032	78032	78032	78032	78033	78032	78033	78033	78033	78033	78033	78033	78033	78033	78033	78034	78034	78034	78034	78034	78034	78034	78034	78034	78034	78034	78034	78034	78034	78034	78034	78034	78034	78034	78034	78034	78034	78034	78034	78034	78034	78034	78034	78035	78034	78035	78035	78035	78035	78035	78035	78036	78036	78036	78036	78036	78036	78037	78037	78036	78037	78036	64788	78037	78037	78037	78037	78037	78037	78037	78037	78037	78037	78037	78037	78037	78038	78038	78038	78038	78038	78038	78038	78038	78038	78038	78038	78038	78038	78038	78038	78038	78038	78038	78038	78039	78039	78039	78039	78039	78039	78039	78039	78039	78039	78039	78039	78039	78040	78039	78040	78039	78040	78040	78040	78040	78040	78040	78040	78040	78040	78040	78040	78040	78040	78040	78040	78041	78041	78041	78041	78041	78041	78041	78041	78041	78041	78041	78041	78041	78041	78042	78041	78042	78042	78042	78042	78042	78042	78042	78042	78042	78042	78042	78042	78043	78043	78043	78043	78043	78043	78043	78043	78043	78043	78043	78043	78043	78043	78044	78043	78044	78044	78044	78044	78044	78044	78044	78044	78044	78044	78044	78044	78044	78045	78045	78045	78045	78045	78045	78045	78045	78045	78045	78045	78045	78045	78045	78045	78045	78045	78046	78046	78046	78046	78046	78046	78046	78046	78046	78046	78046	78046	78046	78046	78046	78046	78046	78047	78047	78047	78047	78047	78047	78047	78047	78047	78047	78047	78047	78047	78047	78047	78048	78048	78048	78048	78048	78048	78048	78048	78048	78048	78048	78048	78048	78048	78048	78049	78049	78049	78049	78049	78049	78049	78049	78049	78049	78049	78049	78049	78050	78049	78050	78050	78050	78050	78050	78050	78050	78050	78050	78050	78050	78050	78050	78051	78051	78051	78051	78051	78051	78051	78051	78051	78051	78051	78051	78051	78052	78051	78051	78052	78052	78052	78052	78052	78052	78052	78052	78052	78052	78052	78052	78053	78052	78053	78053	78053	78053	78053	78053	78053	78053	78053	78053	78053	78053	78053	78053	78053	78053	78054	78054	78054	78054	78054	78054	78054	78054	78054	78054	78054	78054	78054	78054	78054	78054	78054	78055	78054	78054	78054	78055	78055	78055	78055	78055	78055	78055	78055	78055	78055	78056	78055	78055	78056	78055	78055	78056	78056	78056	78056	78056	78056	78056	78057	78057	78056	78057	78056	78057	78057	78057	78057	78057	78057	78057	78057	78057	78057	78057	78057	78057	78057	78057	78058	78057	78057	78058	78057	78058	78058	78058	78058	78058	78058	78058	78058	78058	78058	78058	78058	78059	78058	78059	78059	78059	78059	78059	78059	78058	78059	64811	78059	78059	78059	78059	78059	78059	78060	78059	78059	78060	78060	78060	78060	78060	78060	78060	78060	78060	78060	78060	78060	78060	78060	78060	78061	78061	78061	78061	78061	78061	78061	78061	78061	78061	78061	78061	78061	78061	78061	78061	78062	78061	78061	78061	78061	78061	78061	78061	78061	78061	78062	78062	78062	78062	78062	78062	78062	78062	78062	78062	78062	78062	78062	78063	78062	78063	78063	78063	78063	78063	78063	78063	78063	78063	78063	78063	78063	78063	78063	78063	78063	78063	78063	78063	78064	78064	78064	78064	78064	78064	78064	78064	78064	78064	78064	78065	78065	78065	78065	78065	78065	78065	78065	78065	78065	78065	78065	78066	78065	78066	78066	78066	78066	78066	78066	78066	78066	78066	78066	78066	78066	78066	78066	78066	78066	78066	78066	78067	78066	78066	78067	78066	78067	78067	78067	78067	78067	78067	78067	78067	78067	78067	78067	78067	78067	78067	78067	78068	78068	78068	78067	78068	78068	78068	78068	78068	78068	78068	78068	78068	78068	78068	78068	78068	78068	78068	78069	78069	78069	78069	78069	78069	78069	78069	78069	78069	78069	78069	78069	78069	78069	78069	78069	78069	78069	78069	78069	78069	78069	78069	78070	78070	78070	78070	78070	78070	78070	78070	78070	78070	78070	78070	78070	78070	78070	78070	78070	78070	78071	78071	78071	78071	78071	78071	78071	78071	78072	78072	78072	78072	78072	78072	78072	78072	78072	78072	78072	78072	78072	78072	78072	78072	78072	78072	78072	78072	78073	78073	78073	78073	78073	78073	78073	78073	78073	78073	78073	78073	78073	78073	78073	78073	78073	78073	78073	78073	78073	78074	78073	78074	78074	78074	78074	78074	78074	78074	78074	78074	78074	78074	78074	78075	78075	78075	78075	78075	78075	78075	78075	78075	78075	78075	78076	78076	78075	78076	78076	78076	78076	78076	78076	78076	78076	78076	78076	78076	78076	78076	78076	78076	78076	78076	78077	78076	78077	78077	78076	78077	78077	78077	78077	78077	78077	78077	78077	78077	78077	78077	78077	78077	78078	78077	78077	78078	78078	78078	78078	78078	78078	78078	78078	78078	78078	78078	78078	78079	78078	78079	78079	78079	78079	78079	78079	78079	78079	78079	78079	78079	78079	78079	78079	78079	78079	78079	78080	78080	78080	78080	78080	78080	78080	78080	78080	78080	78080	78080	78080	78081	78081	78081	78081	78081	78081	78081	78081	78081	78081	78081	78081	78081	78081	78081	78081	78081	78081	78081	78081	78081	78081	78081	78082	78082	78082	78082	78082	78082	78082	78082	78082	78082	78082	78082	78082	78082	78082	78082	78082	78082	78082	78082	78083	78083	78083	78083	78083	78083	78083	78083	78083	78083	78083	78083	78083	78083	78083	78083	78083	78083	78083	78083	78083	78083	78084	78084	78084	78084	78084	78084	78084	78084	78084	78084	78084	78084	78084	78084	78084	78084	78084	78084	78084	78084	78085	78084	78084	78084	78084	78085	78085	78084	78085	78085	78085	78085	78085	78085	78085	78085	78085	78085	78085	78085	78086	78086	78086	78086	78086	78086	78086	78086	78086	78086	78086	78086	78086	78086	78086	78086	78086	78086	78086	78086	78086	78086	78086	78086	78086	78087	78087	78087	78087	78087	78087	78087	78087	78087	78087	78087	78087	78087	78087	78087	78087	78087	78087	78087	78088	78088	78088	78088	78088	78088	78088	78088	78088	78088	78088	78088	78088	78088	78088	78088	78088	78089	78089	78089	78089	78089	78089	78089	78089	78089	78089	78089	78089	78089	78089	78090	78089	78089	78090	78090	78090	78089	78090	78090	78090	78090	78090	78090	78090	78090	78090	78090	78090	78091	78091	78091	78091	78091	78091	78091	78091	78091	78091	78091	78091	78091	78091	78092	78092	78092	78092	78092	78092	78092	78092	78092	78092	78092	78092	78092	78092	78092	78092	78092	78092	78092	78092	78092	64839	78093	78093	78093	78093	78093	78093	78093	78093	78093	78093	78093	78093	78093	78093	78093	78093	78093	78093	78093	78094	78094	78094	78094	78094	78094	78094	78094	78095	78095	78095	78095	78095	78095	78095	78095	78095	78095	78095	78095	78095	78095	78095	78095	78095	78096	78096	78095	78095	78096	78096	78096	78096	78096	78096	78096	78096	78096	78096	78096	78096	78096	78097	78096	78096	78096	78097	78096	78097	78097	78097	78097	78097	78097	78097	78097	78097	78097	78097	78097	78097	78097	78097	78097	78097	78097	78097	78097	78097	78098	78098	78098	78098	78098	78098	78098	78098	78098	78098	78098	78098	78098	78098	78098	78098	78098	78099	78099	78099	78099	78099	78099	78099	78099	78099	78099	78099	78099	78099	78099	78099	78099	78099	78099	78100	78100	78100	78099	78100	78100	78100	78100	78100	78100	78101	78101	78101	78101	78101	78101	78101	78101	78101	78101	78101	78101	78101	78101	78101	78101	78101	78101	78101	78101	78101	78101	78101	78101	78102	78101	78101	78101	78102	78101	78101	78102	78102	78102	78102	78102	78102	78102	78102	78102	78102	78102	78102	78102	78102	78102	78102	78102	78102	78102	78102	78102	78102	78103	78103	78103	78103	78103	78103	78103	78103	78103	78103	78103	78103	78103	78103	78103	78104	78103	78104	78104	78104	78104	78104	78104	78104	78104	78104	78104	78104	78104	78104	78104	78104	78105	78105	78105	78105	78105	78105	78105	78105	78105	78105	78105	78105	78106	78106	78106	78106	78106	78106	78106	78106	78106	78106	78106	78106	78106	78106	78106	78106	78106	78107	78107	78107	78107	78107	78107	78107	78107	78107	78107	78107	78107	78108	78108	78108	78108	78108	78108	78108	78108	78108	78108	78108	78108	78108	78108	78108	78108	78108	78108	78108	78108	78109	78109	78109	78109	78109	78109	78109	78109	78109	78109	78109	78109	78109	78110	78110	78110	78110	78110	78110	78110	78110	78110	78110	78110	78110	78110	78110	78110	78110	78110	78110	78110	78111	78111	78111	78111	78110	78111	78111	78111	78111	78111	78111	78111	78111	78111	78111	78111	78111	78111	78111	78111	78111	78111	78112	78112	78112	78112	78112	78112	78112	78112	78112	78112	78112	78112	78112	78112	78112	78113	78113	78113	78113	78113	78113	78113	78113	78113	78113	78113	78113	78113	78113	78113	78113	78113	78113	78113	78113	78114	78114	78114	78114	78114	78114	78114	78114	78114	78114	78114	78114	78114	78115	78114	78115	78114	78114	78115	78115	78115	78115	78115	78115	78115	78115	78116	78116	78116	78116	78116	78116	78116	78116	78116	78116	78116	78116	78116	78116	78116	78116	78116	78116	78116	78116	78116	78116	78116	78116	78117	78117	78117	78117	78117	78117	78117	78117	78117	78117	78117	78117	78117	78117	78117	78117	78117	78118	78118	78118	78118	78118	78118	78118	78118	78118	78118	78118	78118	78118	78118	78118	78118	78118	78118	78118	78119	78119	78119	78119	78119	78119	78119	78119	78119	78119	78119	78119	78120	78120	78120	78120	78120	78120	78120	78120	78120	78120	78120	78120	78120	78120	78120	78121	78121	78121	78121	78121	78121	78121	78121	78121	78121	78121	78121	78121	78122	78121	78121	78121	78122	78121	78122	78122	78122	78122	78122	78122	78122	78122	78122	78122	78122	78122	78122	78122	78123	78123	78123	78123	78123	78123	78123	78123	78123	78123	78123	78123	78123	78123	78123	78123	78124	78123	78124	78124	78124	78124	78124	78124	78124	78124	78125	78125	78125	78125	78125	78125	78125	78125	78125	78125	78126	78126	78126	78126	78126	78126	78126	78126	78126	78126	78126	78126	78126	78126	78126	78126	78126	78126	78126	78127	78127	78127	78127	78127	78127	78127	78127	78127	78128	78127	78128	78128	78128	78128	78128	78128	78128	78128	78128	78128	78128	78128	78128	78128	78128	78129	78128	78129	78129	78129	78129	78129	78129	78129	78129	78129	78129	78129	78129	78130	78130	78130	78130	78130	78130	78130	78130	78130	78130	78130	78130	78130	78130	78130	78131	78131	78131	78131	78131	78131	78131	78131	78131	78131	78131	78131	78131	78132	78132	78132	78132	78132	78132	78132	78132	78132	78132	78132	78132	78132	78133	78132	78133	78133	78133	78132	78133	78133	78133	78133	78133	78133	78133	78133	78133	78133	78133	78134	78133	78133	78133	78134	78134	78134	78134	78134	78134	78134	78134	78134	78134	78134	78134	78134	78135	78135	78134	78134	78135	78135	78135	78135	78135	78135	78136	78136	78136	78136	78136	78136	78136	78136	78136	78137	78137	78137	78137	78137	78137	78137	78137	78137	78137	78137	78137	78138	78137	78138	78138	78138	78138	78138	78138	78138	78139	78138	78139	78139	78139	78139	78139	78139	78139	78139	78139	78139	78139	78139	78139	78139	78139	78139	78139	78140	78140	78140	78140	78140	78140	78140	78140	78140	78140	78140	78140	78140	78141	78141	78141	78141	78141	78141	78141	78141	78141	78142	78142	78142	78142	78142	78142	78142	78142	78142	78142	78142	78142	78143	78143	78143	78142	78143	78143	78143	78143	78143	78143	78143	78143	78143	78144	78143	78143	78144	78144	78144	78144	78144	78144	78144	78144	78144	78144	78144	78144	78144	78144	78144	78145	78144	78144	78145	78145	78145	78145	78145	78145	78145	78145	78145	78145	78146	78146	78146	78146	78146	78146	78146	78146	78146	78146	78146	78146	78146	78146	78146	78146	78146	78146	78146	78146	78147	78147	78147	78147	78147	78147	78147	78147	78147	78147	78147	78147	78147	78147	78147	78148	78148	78148	78148	78148	78148	78148	78148	78148	78148	78148	78148	78148	78148	78149	78149	78149	78149	78149	78149	78149	78149	78149	78150	78150	78149	78150	78150	78150	78150	78150	78150	78150	78150	78150	78150	78150	78150	78151	78151	78151	78151	78151	78150	78151	78151	78151	78151	78151	78151	78151	78151	78151	78151	78151	78152	78152	78152	78152	78152	78152	78152	78152	78152	78152	78152	78152	78152	78152	78152	78152	78152	78152	78152	78152	78153	78153	78153	78153	78153	78153	78153	78153	78153	78153	78153	78153	78153	78153	78153	78153	78154	78154	78154	78154	78154	78154	78154	78154	78154	78155	78155	78155	78155	78155	78155	78155	78155	78155	78155	78155	78155	78155	78155	78155	78155	78155	78155	78155	78156	78156	78156	78156	78156	78156	78156	78156	78156	78156	78156	78156	78157	78156	78157	78157	78157	78157	78157	78157	78157	78157	78157	78157	78157	78157	78157	78157	78158	78157	78158	78158	78158	78158	78158	78158	78158	78158	78158	78158	78158	78158	78159	78159	78159	78159	78159	78159	78159	78159	78159	78159	78159	78159	78159	78159	78159	78159	78160	78160	78159	78160	78160	78159	78160	78160	78160	78160	78160	78160	78160	78160	78160	78160	78160	78160	78160	78160	78160	78160	78160	78161	78161	78161	78161	78161	78161	78161	78161	78161	78161	78161	78161	78161	78161	78161	78162	78161	78162	78162	78162	78162	78162	78162	78162	78162	78162	78162	78162	78162	78162	78162	78162	78163	78163	78163	78163	78163	78163	78163	78163	78163	78163	78163	78163	78164	78164	78164	78164	78164	78164	78164	78164	78164	78164	78164	78164	78164	78164	78164	78164	78164	78164	78164	78165	78165	78165	78165	78165	78165	78165	78165	78165	78165	78165	78165	78165	78166	78166	78166	78166	78166	78166	78166	78166	78166	78166	78166	78166	78166	78167	78167	78166	78167	78167	78167	78167	78167	78167	78167	78167	78167	78167	78168	78168	78168	78168	78168	78168	78168	78168	78168	78169	78169	78169	78169	78169	78169	78169	78169	78169	78169	78169	78169	78169	78169	78169	78169	78170	78170	78170	78170	78170	78170	78170	78170	78170	78170	78170	78171	78171	78171	78171	78171	78171	78171	78171	78171	78171	78171	78171	78171	78171	78172	78172	78172	78172	78172	78172	78172	78172	78172	78172	78172	78172	78172	78172	78172	78172	78172	78172	78172	78172	78172	78172	78172	78173	78173	78173	78173	78173	78173	78173	78173	78173	78173	78173	78173	78173	78174	78174	78174	78174	78174	78174	78174	78174	78174	78174	78174	78174	78174	78174	78174	78174	78174	78175	78175	78175	78175	78175	78175	78175	78175	78175	78175	78175	78175	78175	78176	78175	78176	78176	78176	78176	78176	78176	78176	78176	78176	78176	78176	78177	78177	78176	78177	78176	78177	78177	78177	78177	78177	78177	78177	78177	78177	78177	78177	78177	78177	78177	78178	78178	78178	78178	78178	78178	78178	78178	78178	78178	78178	78178	78178	78178	78178	78178	78179	78179	78179	78179	78179	78179	78179	78179	78179	78179	78179	78179	78179	78179	78179	78180	78180	78180	78180	78180	78180	78180	78180	78180	78180	78180	78180	78180	78180	78180	78181	78181	78181	78181	78181	78181	78181	78181	78181	78181	78181	78181	78181	78181	78182	78182	78182	78182	78182	78181	78182	78182	78182	78182	78182	78182	78182	78182	78182	78182	78182	78182	78182	78182	78182	78182	78182	78183	78183	78183	78183	78183	78183	78183	78183	78183	78183	78183	78183	78183	78183	78183	78183	78183	78183	78183	78183	78184	78184	78184	78184	78184	78184	78184	78184	78184	78184	78184	78185	78185	78185	78185	78184	78185	78185	78185	78185	78185	78185	78185	78185	78185	78185	78185	78185	78185	78185	78186	78186	78186	78186	78186	78186	78186	78186	78186	78186	78186	78185	78186	78186	78186	78187	78187	78187	78187	78187	78187	78187	78187	78187	78187	78187	78187	78187	78187	78188	78187	78188	78188	78187	78188	78188	78188	78188	78188	78188	78188	78188	78189	78188	78189	78189	78189	78189	78189	78189	78189	78189	78189	78189	78189	78189	78189	78190	78190	78190	78190	78190	78190	78190	78190	78190	78190	78190	78190	78190	78190	78190	78190	78190	78190	78191	78191	78191	78191	78191	78191	78191	78191	78191	78191	78191	78191	78191	78192	78192	78191	78192	78192	78192	78192	78192	78192	78192	78192	78192	78192	78193	78192	78193	78193	78193	78193	78193	78193	78193	78193	78193	78193	78193	78193	78193	78193	78194	78194	78194	78194	78194	78194	78194	78194	78194	78194	78194	78194	78194	78194	78194	78194	78195	78195	78195	78195	78195	78195	78195	78195	78195	78195	78196	78196	78196	78196	78196	78196	78196	78196	78196	78196	78196	78196	78196	78196	78196	78196	78196	78196	78197	78197	78197	78197	78197	78197	78197	78197	78197	78197	78197	78197	78197	78198	78198	78198	78198	78198	78198	78198	78198	78198	78198	78198	78198	78198	78198	78198	78199	78199	78199	78199	78199	78199	78199	78199	78199	78199	78199	78200	78200	78200	78200	78200	78200	78200	78200	78200	78200	78200	78200	78200	78201	78201	78200	78201	78201	78201	78201	78201	78201	78201	78201	78201	78201	78201	78202	78202	78202	78202	78202	78202	78202	78202	78202	78202	78202	78202	78202	78202	78202	78202	78202	78202	78202	78202	78202	78203	78203	78203	78203	78203	78203	78203	78203	78203	78203	78203	78203	78203	78204	78204	78204	78204	78204	78204	78204	78204	78204	78204	78204	78204	78204	78204	78204	78204	78205	78205	78205	78205	78205	78205	78205	78205	78205	78205	78206	78206	78206	78206	78206	78206	78206	78206	78206	78206	78207	78207	78207	78207	78207	78207	78207	78207	78207	78207	78207	78207	78207	78207	78207	78207	78208	78208	78208	78208	78208	78208	78208	78208	78208	78209	78209	78209	78209	78209	78209	78209	78209	78209	78210	78210	78210	78210	78210	78210	78210	78210	78210	78210	78210	78211	78210	78211	78211	78211	78211	78211	78211	78211	78211	78211	78211	78211	78211	78211	78211	78212	78212	78212	78212	78211	78212	78212	78212	78212	78212	78212	78212	78212	78213	78212	78213	78213	78213	78212	78213	78213	78213	78213	78213	78213	78213	78213	78213	78213	78214	78214	78214	78214	78214	78214	78214	78214	78214	78214	78214	78214	78214	78214	78214	78215	78215	78215	78215	78215	78215	78215	78216	78216	78216	78216	78216	78216	78217	78217	78217	78217	78217	78217	78217	78218	78218	78218	78218	78218	78218	78218	78218	78218	78218	78219	78218	78219	78219	78219	78219	78219	78219	78219	78219	78220	78220	78220	78220	78220	78220	78221	78221	78221	78221	78221	78221	78221	64949	78221	78221	78221	78221	78221	78221	78221	78222	78221	78222	78222	78222	78222	78222	78222	78222	78222	78222	78223	78223	78223	78223	78223	78223	78223	78223	78223	78224	78224	78224	78224	78224	78224	78224	78224	78224	78224	78224	78224	78224	78224	78224	78224	78224	78224	78225	78225	78225	78225	78225	78225	78225	78225	78225	78225	78225	78225	78225	78226	78225	78226	78226	78226	78226	78226	78226	78226	78226	78226	78227	78227	78227	78227	78227	78227	78227	78227	78227	78227	78227	78227	78227	78227	78227	78227	78228	78228	78228	78228	78228	78228	78228	78228	78228	78228	78228	78228	78228	78229	78229	78229	78229	78229	78229	78229	78229	78229	78229	78229	78229	78230	78230	78230	78230	78230	78230	78230	78230	78230	78230	78230	78230	78230	78230	78230	78230	78230	78231	78231	78231	78231	78231	78231	78231	78231	78231	78231	78231	78231	78231	78231	78232	78231	78232	78231	78232	78232	78232	78232	78232	78232	78232	78232	78232	78232	78232	78232	78233	78233	78233	78233	78233	78233	78233	78234	78233	78233	78233	78234	78234	78234	78234	78234	78234	78234	78234	78234	78234	78234	78234	78234	78234	78234	78234	78235	78234	78234	78235	78235	78235	78235	78235	78235	78235	78235	78235	78235	78235	78235	78235	78235	78235	78236	78236	78236	78235	78236	78236	78236	78236	78236	78236	78236	78236	78236	78236	78237	78237	78236	78237	78237	78237	78237	78237	78237	78237	78237	78237	78237	78237	78237	78237	78238	78237	78238	78238	78238	78238	78238	78238	78238	78238	78238	78238	78238	78238	78239	78239	78239	78239	78239	78239	78239	78239	78239	78239	78239	78240	78240	78240	78240	78240	78240	78239	78240	78240	78240	78240	78240	78240	78240	78240	78240	78240	78240	78240	78241	78241	78241	78241	78241	78241	78241	78241	78241	78241	78241	78241	78241	78241	78241	78242	78242	78242	78242	78242	78242	78242	78242	78242	78243	78242	78242	78243	78243	78243	78243	78243	78243	78243	78243	78243	78243	78243	78243	78243	78243	78243	78243	78244	78244	78244	78244	78244	78244	78244	78244	78244	78244	78244	78244	78244	78244	78244	78244	78244	78244	78245	78245	78245	78245	78245	78245	78245	78245	78245	78246	78246	78246	78246	78246	78246	78246	78246	78246	78246	78246	78246	78246	78246	78246	78246	78247	78247	78247	78247	78247	78247	78247	78247	78247	78247	78247	78247	78247	78247	78247	78247	78247	78248	78247	78247	78247	78248	78248	78248	78248	78248	78248	78248	78248	78248	78248	78248	78248	78248	78248	78248	78248	78248	78248	78249	78248	78249	78249	78249	78249	78249	78249	78249	78249	78249	78249	78249	78249	78249	78249	78249	78249	78249	78249	78249	78249	78249	78249	78249	78250	78250	78250	78250	78249	78250	78250	78250	78250	78250	78250	78250	78250	78250	78250	78250	78250	78250	78250	78250	78250	78250	78251	78251	78251	78251	78251	78251	78251	78251	78251	78251	78251	78252	78251	78252	78252	78252	78252	78252	78252	78252	78252	78252	78252	78253	78253	78252	78253	78253	78253	78253	78253	78253	78253	78253	78253	78254	78253	78254	78253	78254	78254	78254	78254	78254	78254	78254	78254	78254	78254	78254	78254	78254	78255	78254	78254	78254	78255	78255	78255	78255	78255	78255	78255	78255	78255	78255	78255	78255	78255	78255	78255	78255	78255	78256	78256	78256	78256	78256	78256	78256	78256	78256	78256	78256	78256	78256	78256	78257	78257	78257	78257	78257	78257	78257	78257	78257	78257	78257	78257	78257	78257	78257	78257	78257	78258	78258	78258	78258	78258	78258	78258	78258	78258	78258	78258	78258	78258	78258	78258	78258	78259	78259	78259	78259	78259	78259	78259	78259	78259	78259	78259	78259	78259	78259	78259	78259	78259	78259	78260	78260	78260	78260	78260	78260	78260	78260	78260	78260	78260	78260	78260	78260	78261	78261	78261	78261	78261	78261	78261	78261	78261	78261	78261	78261	78261	78261	78261	78261	78261	78261	78261	78261	78261	78261	78262	78262	78262	78262	78262	78262	78262	78262	78262	78262	78262	78262	78262	78262	78262	78262	78262	78262	78262	78262	78262	78263	78263	78263	78263	78263	78262	78263	78263	78263	78263	78263	78263	78263	78263	78263	78263	78263	78263	78263	78264	78264	78264	78264	78264	78264	78264	78264	78264	78264	78264	78264	78264	78264	78264	78265	78265	78265	78265	78265	78265	78265	78265	78265	78265	78265	78266	78265	78265	78265	78266	78265	78266	78266	78266	78266	78266	78266	78266	78267	78267	78267	78267	78267	78267	78267	78267	78268	78267	78268	78268	78268	78268	78268	78268	78268	78268	78268	78268	78268	78268	78268	78268	78268	78269	78269	78269	78269	78269	78270	78270	78270	78270	78270	78270	78270	78270	78270	78270	78270	78270	78270	78270	78270	78270	78270	78271	78271	78271	78271	78271	78271	78271	78271	78271	78271	78271	78271	78271	78271	78271	78271	78271	78271	78271	78272	78272	78272	78272	78272	78272	78272	78272	78272	78273	78272	78273	78273	78273	78273	78273	78273	78273	78273	78273	78273	78273	78273	78273	78273	78273	78273	78273	78273	78274	78274	78274	78274	78274	78274	78274	78274	78274	78274	78274	78274	78274	78274	78274	78274	78274	78274	78274	78274	78275	78274	78275	78275	78275	78275	78275	78275	78275	78275	78275	78275	78275	78275	78275	78275	78275	78275	78275	78275	78275	78275	78275	78276	78276	78276	78276	78276	78276	78276	78276	78276	78276	78276	78276	78276	78276	78276	78277	78277	78277	78277	78277	78277	78277	78277	78277	78277	78278	78278	78278	78278	78278	78278	78278	78278	78279	78279	78279	78278	78279	78279	78279	78279	78279	78279	78279	78279	78279	78279	78279	78279	78279	78279	78280	78280	78280	78280	78280	78280	78280	78280	78280	78280	78280	78280	78280	78280	78281	78281	78281	78280	78281	78281	78281	78281	78281	78281	78281	78281	78281	78281	78281	78282	78282	78281	78282	78282	78282	78282	78282	78282	78282	78282	78282	78282	78282	78282	78283	78282	78283	78283	78283	78283	78283	78283	78283	78283	78283	78283	78283	78283	78284	78284	78284	78284	78283	78284	78284	78284	78284	78284	78284	78284	78284	78284	78284	78284	78284	78285	78285	78285	78285	78285	78285	78285	78285	78285	78285	78285	78285	78285	78285	78285	78285	78285	78285	78285	78286	78286	78285	78286	78286	78286	78286	78286	78286	78286	78286	78286	78286	78286	78286	78287	78287	78287	78286	78287	78287	78287	78287	78287	78287	78287	78287	78287	78288	78288	78288	78288	78288	78288	78288	78288	78288	78288	78288	78287	78288	78288	78289	78288	78289	78289	78289	78289	78289	78289	78289	78289	78289	78289	78289	78289	78289	78289	78289	78289	78289	78289	78289	78289	78289	78289	78289	78290	78289	78289	78290	78290	78290	78290	78290	78290	78290	78290	78290	78290	78290	78290	78291	78291	78291	78291	78291	78291	78291	78291	78291	78291	78291	78291	78291	78291	78291	78291	78291	78291	78291	78292	78292	78291	78292	78292	78292	78292	78292	78292	78292	78292	78292	78292	78292	78292	78292	78292	78292	78293	78293	78293	78293	78293	78293	78293	78293	78293	78293	78294	78294	78294	78294	78294	78294	78294	78294	78294	78294	78294	78294	78294	78294	78294	78295	78295	78295	78295	78295	78295	78295	78295	78295	78295	78295	78295	78295	78295	78295	78296	78296	78295	78296	78296	78296	78296	78295	78296	78296	78296	78296	78296	78296	78297	78297	78297	78297	78297	78297	78297	78297	78297	78297	78297	78298	78298	78298	78298	78298	78298	78298	78298	78298	78298	78298	78299	78298	78299	78299	78299	78299	78299	78299	78299	78299	78299	78299	78299	78299	78299	78299	78299	78299	78299	78300	78300	78300	78300	78300	78300	78300	78300	78300	78300	78300	78300	78300	78301	78301	78301	78301	78301	78301	78301	78301	78301	78301	78301	78302	78302	78301	78301	78302	78302	78301	78302	78302	78302	78302	78302	78302	78302	78302	78301	78302	78302	78303	78303	78303	78303	78303	78303	78303	78303	78303	78303	78303	78303	78303	78303	78303	78303	78304	78303	78304	78304	78304	78304	78304	78304	78304	78304	78304	78304	78304	78304	78304	78304	78305	78305	78304	78305	78305	78305	78305	78306	78306	78306	78306	78306	78306	78306	78306	78306	78306	78306	78306	78306	78306	78307	78307	78307	78307	78307	78307	78307	78307	78307	78307	78307	78307	78307	78307	78308	78308	78308	78308	78308	78308	78308	78307	78308	78308	78308	78308	78308	78308	78308	78308	78309	78308	78309	78309	78309	78309	78309	78309	78309	78309	78309	78309	78309	78309	78309	78309	78309	78309	78309	78309	78309	78310	78310	78310	78309	78310	78310	78309	78310	78310	78310	78310	78311	78310	78310	78311	78311	78311	78311	78311	78311	78311	78311	78311	78311	78311	78311	78311	78311	78311	78311	78311	78311	78312	78312	78312	78312	78312	78312	78312	78312	78313	78313	78313	78313	78313	78313	78313	78313	78313	78313	78313	78313	78313	78314	78314	78314	78314	78314	78314	78314	78314	78314	78314	78314	78314	78315	78314	78315	78315	78315	78315	78315	78315	78315	78315	78315	78315	78315	78315	78315	78315	78315	78316	78315	78316	78316	78316	78316	78316	78316	78316	78316	78316	78316	78316	78316	78316	78316	78316	78316	78316	78316	78317	78317	78317	78317	78317	78317	78317	78317	78317	78317	78317	78317	78317	78317	78318	78317	78317	78318	78318	78318	78318	78318	78318	78318	78318	78318	78318	78318	78318	78318	78319	78319	78319	78319	78319	78319	78319	78319	78319	78319	78319	78319	78319	78320	78320	78320	78320	78320	78320	78320	78320	78320	78320	78320	78320	78320	78320	78320	78320	78320	78321	78320	78321	78321	78321	78321	78321	78321	78321	78321	78321	78321	78321	78321	78321	78321	78322	78322	78322	78322	78322	78322	78322	78322	78322	78322	78322	78322	78322	78322	78322	78323	78323	78323	78323	78323	78323	78323	78323	78323	78323	78323	78323	78323	78323	78323	78323	78324	78324	78324	78324	78324	78324	78324	78324	78324	78324	78324	78324	78324	78324	78324	78324	78324	78325	78325	78325	78325	78325	78325	78325	78325	78326	78326	78326	78326	78326	78326	78326	78326	78326	78326	78326	78326	78326	78326	78326	78326	78326	78327	78326	78327	78327	78327	78327	78327	78327	78327	78327	78327	78327	78327	78327	78327	78327	78327	78327	78327	78328	78328	78328	78328	78328	78328	78328	78328	78328	78328	78329	78329	78329	78328	78329	78329	78329	78329	78329	78329	78329	78329	78329	78329	78329	78329	78330	78330	78330	78330	78330	78330	78330	78330	78330	78330	78330	78330	78330	78331	78331	78330	78331	78330	78331	78331	78331	78331	78331	78331	78331	78331	78331	78331	78331	78331	78331	78332	78332	78332	78332	78332	78333	78333	78333	78333	78333	78333	78333	78333	78333	78333	78332	78333	78333	78333	78333	78334	78334	78334	78334	78334	78334	78334	78334	78334	78334	78334	78334	78335	78335	78335	78335	78335	78335	78335	78335	78335	78335	78335	78335	78335	78335	78335	78335	78335	78336	78336	78336	78336	78335	78336	78336	78336	78336	78336	78336	78336	78336	78336	78336	78336	78336	78336	78336	78336	78336	78336	78336	78336	78336	78337	78337	78337	78337	78337	78337	78337	78337	78337	78337	78337	78338	78338	78338	78338	78338	78338	78338	78338	78338	78338	78339	78339	78339	78339	78339	78339	78339	78339	78339	78339	78339	78339	78339	78339	78339	78340	78340	78340	78340	78340	78340	78340	78341	78341	78341	78341	78341	78341	78341	78341	78341	78341	78341	78341	78341	78341	78341	78341	78341	78342	78342	78342	78342	78342	78342	78342	78342	78342	78342	78343	78342	78343	78343	78343	78343	78343	78343	78343	78343	78344	78344	78344	78344	78344	78344	78344	78344	78344	78344	78344	78345	78345	78345	78345	78345	78345	78345	78345	78345	78345	78345	78346	78346	78346	78346	78346	78346	78346	78346	78346	78346	78346	78346	78346	78346	78347	78347	78347	78347	78347	78347	78347	78347	78347	78347	78347	78347	78347	78348	78348	78348	78348	78348	78348	78348	78348	78348	78348	78348	78348	78349	78349	78349	78349	78349	78349	78349	78349	78349	78349	78349	78349	78349	78349	78349	78349	78349	78349	78350	78350	78350	78350	78350	78350	78350	78350	78350	78350	78350	78350	78351	78351	78351	78351	78351	78351	78351	78351	78351	78351	78351	78352	78352	78352	78352	78352	78352	78352	78352	78352	78352	78352	78352	78353	78353	78353	78353	78353	78353	78353	78353	78353	78353	78353	78353	78353	78353	78353	78353	78354	78354	78354	78354	78354	78354	78354	78355	78354	78355	78355	78355	78355	78355	78355	78355	78355	78355	78356	78355	78356	78356	78356	78356	78356	78356	78356	78356	78356	78356	78356	78356	78357	78356	78357	78357	78357	78357	78357	78357	78357	78357	78357	78357	78357	78357	78357	78357	78357	78357	78358	78358	78358	78358	78358	78358	78358	78358	78358	78358	78358	78358	78358	78358	78358	78359	78359	78359	78359	78359	78359	78359	78359	78359	78359	78360	78360	78359	78360	78360	78360	78360	78360	78360	78360	78360	78360	78360	78360	78360	78360	78361	78360	78361	78361	78361	78361	78361	78361	78361	78362	78361	78361	78361	78362	78362	78362	78362	78362	78362	78362	78362	78362	78362	78362	78363	78363	78363	78363	78363	78363	78363	78363	78363	78363	78363	78363	78363	78363	78363	78363	78364	78364	78364	78364	78364	78364	78364	78364	78364	78364	78365	78365	78365	78365	78365	78365	78365	78365	78365	78365	78365	78365	78365	78365	78366	78365	78366	78366	78366	78366	78366	78366	78366	78366	78366	78366	78367	78366	78367	78367	78367	78367	78367	78367	78367	78367	78367	78367	78367	78367	78367	78367	78367	78367	78368	78368	78368	78368	78368	78368	78368	78368	78368	78368	78368	78368	78368	78368	78369	78369	78369	78369	78369	78369	78369	78369	78369	78369	78369	78369	78370	78370	78370	78370	78370	78370	78370	78370	78370	78370	78370	78370	78371	78371	78371	78371	78371	78371	78371	78371	78371	78371	78372	78371	78372	78372	78372	78372	78372	78372	78372	78372	78372	78372	78372	78372	78372	78373	78373	78373	78373	78373	78373	78373	78373	78373	78373	78373	78373	78373	78373	78373	78373	78373	78374	78374	78373	78374	78374	78374	78374	78373	78374	78374	78374	78374	78374	78374	78374	78375	78375	78375	78375	78375	78375	78375	78375	78375	78375	78375	78375	78375	78375	78375	78376	78376	78376	78376	78376	78376	78376	78376	78376	78377	78377	78377	78377	78377	78377	78377	78377	78377	78377	78377	78377	78377	78377	78377	78377	78377	78377	78377	78378	78378	78378	78378	78378	78378	78378	78378	78378	78378	78378	78378	78378	78378	78378	78379	78379	78379	78379	78379	78379	78379	78379	78379	78379	78379	78379	78379	78379	78379	78379	78379	78379	78379	78379	78379	78379	78380	78380	78380	78380	78380	78380	78380	78380	78380	78380	78380	78381	78381	78381	78381	78381	78381	78381	78381	78381	78381	78381	78381	78381	78381	78381	78381	78382	78381	78381	78382	78382	78382	78382	78382	78382	78382	78382	78383	78383	78383	78383	78383	78383	78383	78383	78383	78383	78383	78383	78383	78383	78383	78383	78384	78383	78384	78384	78384	78384	78384	78384	78384	78384	78384	78384	78384	78384	78385	78385	78385	78385	78385	78385	78385	78385	78385	78385	78385	78385	78385	78385	78385	78385	78385	78386	78386	78386	78386	78386	78386	78386	78386	78386	78386	78386	78386	78386	78387	78387	78387	78387	78387	78387	78387	78387	78387	78387	78387	78387	78387	78387	78387	78387	78387	78387	78387	78387	78388	78388	78388	78388	78388	78388	78388	78388	78388	78388	78388	78388	78388	78388	78388	78388	78388	78388	78389	78389	78389	78389	78389	78389	78389	78389	65076	78389	78389	78389	78389	78389	78389	78389	78389	78389	78389	78390	78390	78389	78390	78390	78390	78390	78390	78390	78390	78390	78390	78390	78390	78390	78391	78391	78391	78391	78391	78391	78391	78391	78391	78391	78391	78391	78391	78391	78391	78391	78392	78391	78391	78392	78392	78392	78392	78392	78392	78392	78392	78392	78392	78392	78392	78392	78392	78392	78392	78393	78392	78393	78393	78393	78393	78393	78393	78393	78393	78393	78393	78393	78394	78394	78394	78394	78394	78394	78394	78394	78394	78394	78394	78394	78394	78395	78395	78395	78395	78395	78395	78395	78395	78395	78396	78396	78395	78395	78396	78395	78396	78396	78396	78396	78396	78396	78396	78396	78396	78396	78396	78397	78396	78397	78397	78397	78397	78397	78397	78397	78397	78397	78397	78397	78397	78397	78397	78397	78397	78397	78397	78397	78397	78397	78398	78398	78398	78398	78398	78398	78398	78398	78398	78398	78398	78398	78398	78399	78399	78399	78399	78399	78399	78399	78399	78399	78399	78399	78399	78399	78400	78399	78400	78400	78400	78400	78400	78400	78400	78400	78400	78400	78400	78400	78400	78400	78400	78400	78400	78401	78401	78401	78401	78401	78401	78401	78401	78401	78401	78401	78401	78401	78401	78402	78401	78402	78402	78402	78402	78402	78402	78402	78402	78402	78402	78402	78402	78402	78402	78403	78403	78403	78403	78403	78403	78403	78403	78403	78402	78403	78403	78403	78403	78403	78403	78404	78404	78404	78404	78404	78404	78404	78404	78404	78404	78404	78405	78405	78405	78405	78405	78405	78405	78405	78405	78406	78405	78406	78406	78405	78406	78406	78406	78406	78406	78406	78406	78406	78406	78406	78407	78407	78407	78407	78407	78407	78407	78407	78407	78407	78407	78407	78407	78407	78407	78407	78407	78407	78407	78408	78408	78408	78408	78408	78408	78408	78408	78408	78408	78409	78409	78409	78409	78409	78409	78409	78409	78409	78409	78409	78409	78409	78409	78410	78410	78410	78410	78410	78410	78410	78410	78410	78410	78410	78411	78410	78411	78411	78410	78411	78411	78411	78411	78411	78411	78411	78411	78412	78412	78411	78412	78412	78412	78412	78412	78412	78412	78413	78413	78413	78413	78413	78414	78414	78413	78414	78414	78414	78414	78414	78414	78414	78414	78414	78414	78414	78414	78414	78414	78414	78414	78415	78415	78415	78415	78415	78415	78415	78415	78415	78415	78415	78415	78415	78415	78415	78415	78416	78416	78416	78416	78416	78416	78416	78416	78416	78416	78416	78416	78416	78416	78416	78416	78416	78416	78417	78417	78417	78417	78417	78417	78417	78417	78417	78417	78417	78417	78417	78417	78417	78417	78417	78418	78418	78417	78418	78418	78418	78418	78418	78418	78418	78418	78418	78418	78418	78418	78418	78418	78419	78418	78418	78418	78419	78419	78419	78419	78419	78419	78419	78419	78419	78419	78419	78419	78419	78419	78420	78420	78420	78420	78420	78420	78420	78420	78420	78420	78420	78420	78420	78420	78420	78420	78420	78420	78421	78421	78421	78421	78421	78421	78421	78421	78421	78421	78421	78421	78422	78421	78421	78421	78421	78421	78421	78422	78421	78422	78422	78422	78422	78422	78422	78422	78422	78422	78422	78422	78423	78423	78423	78423	78423	78423	78423	78423	78423	78423	78423	78423	78423	78423	78424	78424	78424	78424	78424	78424	78424	78424	78424	78424	78424	78424	78425	78425	78425	78425	78425	78425	78425	78425	78425	78425	78425	78426	78426	78426	78426	78426	78426	78426	78426	78426	78426	78426	78426	78426	78426	78426	78426	78426	78426	78426	78426	78426	78426	78426	78427	78427	78427	78427	78427	78427	78427	78427	78427	78427	78427	78427	78427	78427	78427	78427	78428	78428	78428	78428	78428	78428	78428	78428	78428	78428	78428	78428	78429	78429	78429	78429	78429	78429	78429	78429	78429	78429	78430	78430	78430	78430	78430	78430	78430	78430	78430	78430	78431	78431	78431	78431	78431	78431	78431	78431	78431	78431	78431	78431	78431	78432	78431	78432	78432	78432	78432	78432	78432	78432	78432	78432	78433	78433	78433	78433	78433	78433	78433	78433	78433	78433	78433	78433	78434	78434	78434	78434	78434	78434	78434	78434	78434	78434	78434	78435	78435	78435	78435	78435	78435	78435	78435	78435	78435	78435	78435	78436	78436	78436	78436	78436	78436	78436	78436	78436	78436	78437	78437	78437	78437	78437	78437	78437	78437	78437	78437	78437	78437	78437	78437	78438	78437	78437	78438	78438	78438	78438	78438	78438	78438	78438	78438	78438	78438	78438	78438	78438	78438	78438	78438	78438	78439	78439	78439	78439	78439	78439	78439	78439	78439	78439	78439	78439	78439	78439	78439	78439	78439	78440	78439	78440	78440	78440	78440	78440	78440	78440	78440	78440	78440	78440	78440	78440	78440	78440	78440	78440	78440	78441	78441	78441	78441	78441	78441	78441	78441	78441	78441	78441	78441	78442	78442	78442	78442	78442	78442	78442	78442	78442	78442	78442	78442	78443	78443	78443	78443	78443	78443	78443	78443	78443	78443	78443	78443	78443	78443	78443	78443	78443	78443	78443	78443	78443	78443	78444	78444	78444	78444	78444	78444	78444	78444	78444	78445	78445	78445	78445	78445	78445	78445	78445	78445	78445	78445	78445	78445	78446	78446	78446	78446	78446	78446	78446	78446	78446	78446	78446	78446	78447	78447	78447	78447	78447	78447	78447	78447	78447	78447	78447	78447	78448	78448	78448	78448	78448	78448	78448	78448	78448	78448	78448	78448	78448	78448	78449	78449	78449	78449	78449	78449	78449	78449	78449	78449	78449	78449	78449	78450	78450	78450	78450	78450	78450	78450	78450	78450	78450	78450	78450	78450	78450	78450	78451	78451	78451	78451	78451	78451	78451	78451	78451	78452	78451	78452	78452	78452	78452	78452	78452	78452	78452	78452	78452	78452	78452	78453	78453	78453	78453	78453	78453	78453	78453	78453	78453	78453	78453	78453	78454	78454	78454	78454	78454	78454	78454	78454	78454	78454	78454	78454	78454	78454	78454	78455	78455	78455	78455	78455	78455	78455	78455	78455	78455	78455	78455	78455	78455	78455	78455	78455	78456	78456	78456	78456	78456	78456	78456	78456	78456	78456	78456	78456	78456	78456	78457	78457	78457	78457	78457	78457	78457	78457	78458	78458	78458	78458	78458	78458	78458	78458	78458	78458	78458	78458	78458	78458	78458	78458	78459	78458	78459	78458	78459	78459	78459	78459	78459	78459	78459	78459	78459	78459	78459	78459	78459	78459	78459	78459	78459	78459	78460	78460	78460	78460	78460	78460	78460	78460	78460	78460	78460	78460	78460	78460	78460	78460	78460	78461	78461	78460	78461	78461	78461	78461	78461	78461	78461	78461	78461	78461	78461	78461	78462	78462	78462	78462	78461	78462	78462	78462	78462	78462	78462	78462	78462	78462	78462	78462	78462	78462	78462	78462	78462	78462	78463	78463	78463	78463	78463	78463	78463	78463	78464	78463	78464	78463	78464	78464	78464	78464	78464	78464	78464	78464	78464	78464	78464	78464	78464	78464	78464	78464	78465	78465	78465	78465	78465	78465	78465	78465	78465	78466	78465	78466	78466	78466	78466	78466	78466	78466	78466	78466	78466	78466	78466	78466	78466	78466	78466	78466	78467	78467	78467	78467	78467	78467	78467	78467	78467	78467	78467	78467	78467	78467	78467	78467	78467	78467	78467	78468	78468	78468	78468	78468	78468	78468	78468	78468	78468	78468	78469	78468	78469	78469	78469	78469	78469	78469	78469	78469	78469	78469	78469	78469	78469	78469	78469	78469	78469	78470	78470	78469	78470	78470	78469	78470	78470	78470	78470	78470	78470	78470	78471	78471	78471	78471	78471	78471	78471	78471	78471	78471	78471	78471	78471	78471	78471	78471	78472	78472	78472	78472	78472	78472	78472	78472	78472	78472	78472	78472	78472	78472	78473	78472	78473	78473	78473	78473	78473	78473	78473	78473	78473	78473	78473	78474	78474	78474	78474	78474	78474	78474	78474	78474	78474	78474	78474	78474	78474	78474	78474	78474	78474	78474	78474	78474	78475	78475	78474	78475	78474	78475	78475	78475	78475	78475	78475	78475	78475	78475	78475	78475	78474	78475	78475	78476	78476	78475	78476	78476	78476	78476	78476	78476	78476	78476	78476	78476	78477	78477	78477	78477	78477	78477	78477	78477	78477	78477	78477	78477	78477	78477	78477	78477	78477	78477	78477	78477	78478	78477	78478	78478	78478	78478	78478	78478	78478	78478	78478	78478	78478	78478	78478	78478	78478	78479	78478	78478	78479	78479	78478	78479	78479	78479	78479	78479	78479	78479	78479	78480	78479	78480	78480	78480	65156	78480	78480	78480	78480	78480	78480	78480	78480	78480	78480	78480	78480	78480	78480	78480	78480	78481	78480	78480	78481	78481	78481	78481	78481	78481	78481	78481	78481	78481	78481	78481	78481	78481	78481	78482	78481	78481	78482	78481	78482	78482	78482	78482	78482	78482	78482	78482	78482	78482	78482	78482	78482	78482	78482	78482	78482	78482	78482	78482	78482	78483	78483	78483	78483	78483	78483	78483	78483	78483	78483	78483	78483	78483	78484	78484	78484	78484	78484	78484	78484	78484	78484	78484	78484	78484	78484	78484	78484	78485	78485	78485	78485	78485	78485	78485	78485	78485	78485	78485	78485	78485	78485	78485	78485	78486	78486	78486	78486	78486	78486	78486	78486	78486	78486	78486	78486	78486	78486	78486	78486	78486	78486	78486	78486	78486	78486	78486	78486	78486	78487	78487	78487	78487	78487	78487	78487	78487	78487	78487	78487	78487	78487	78487	78487	78488	78488	78488	78488	78488	78488	78487	78488	78487	78488	78488	78488	78488	78488	78488	78488	78488	78488	78488	78489	78489	78489	78489	78489	78489	78489	78489	78489	78489	78489	78489	78489	78489	78489	78489	78489	78489	78489	78490	78490	78490	78490	78490	78490	78490	78490	78490	78490	78490	78490	78491	78491	78491	78491	78491	78491	78491	78491	78491	78491	78491	78491	78491	78491	78491	78492	78492	78492	78492	78492	78492	78492	78492	78492	78492	78492	78492	78493	78492	78492	78493	78493	78492	78493	78493	78493	78493	78493	78493	78493	78493	78493	78493	78493	78493	78493	78493	78494	78494	78494	78494	78494	78494	78494	78494	78494	78494	78494	78494	78494	78494	78494	78494	78495	78495	78495	78494	78495	78495	78495	78495	78495	78495	78495	78495	78495	78495	78495	78495	78495	78495	78495	78495	78495	78496	78496	78496	78496	78496	78496	78496	78496	78496	78496	78496	78496	78497	78497	78497	78497	78497	78496	78497	78497	78497	78497	78497	78497	78497	78497	78497	78497	78497	78497	78498	78498	78498	78498	78498	78498	78498	78498	78498	78498	78498	78498	78498	78499	78499	78499	78499	78499	78499	78499	78499	78499	78499	78499	78499	78499	78499	78499	78500	78500	78500	78500	78500	78501	78500	78501	78501	78501	78501	78501	78501	78501	78501	78501	78501	78501	78501	78501	78501	78502	78501	78502	78502	78501	78501	78502	78502	78502	78502	78502	78502	78502	78502	78502	78502	78502	78502	78502	78502	78503	78502	78502	78503	78503	78503	78503	78503	78503	78503	78503	78503	78503	78504	78504	78503	78504	78504	78504	78504	78504	78504	78504	78504	78504	78504	78504	78504	78505	78505	78505	78505	78505	78505	78505	78505	78505	78506	78506	78505	78506	78506	78506	78506	78506	78507	78507	78507	78507	78507	78507	78507	78507	78507	78507	78507	78507	78507	78507	78508	78508	78508	78508	78508	78508	78508	78508	78508	78508	78508	78509	78509	78509	78509	78509	78509	78509	78509	78509	78509	78509	78509	78509	78509	78509	78509	78509	78510	78510	78510	78510	78510	78510	78510	78510	78510	78510	78510	78510	78510	78510	78511	78511	78511	78511	78510	78511	78511	78511	78511	78511	78511	78511	78511	78511	78512	78512	78512	78512	78512	78512	78512	78512	78513	78513	78513	78513	78513	78513	78513	78514	78514	78514	78514	78514	78514	78514	78514	78514	78514	78514	78514	78515	78514	78515	78515	78515	78515	78515	78515	78515	78515	78515	78515	78515	78515	78515	78516	78516	78516	78516	78516	78516	78516	78516	78516	78516	78516	78516	78517	78517	78517	78517	78517	78517	78517	78517	78517	78517	78517	78517	78517	78517	78518	78517	78518	78518	78518	78518	78518	78517	78518	78517	78518	78518	78518	78518	78518	78518	78518	78518	78518	78518	78518	78518	78518	78518	78518	78518	78519	78519	78519	78519	78519	78519	78519	78519	78520	78519	78519	78520	78519	78519	78519	78520	78520	78520	78520	78520	78520	78520	78520	78520	78520	78521	78521	78521	78521	78521	78521	78521	78521	78521	78521	78521	78521	78521	78521	78521	78521	78521	78521	78521	78521	78521	78521	78522	78522	78522	78522	78522	78522	78522	78522	78522	78522	78523	78523	78522	78523	78522	78523	78523	78523	78523	78523	78523	78523	78523	78523	78523	78523	78523	78523	78523	78524	78524	78524	78524	78524	78524	78524	78524	78524	78524	78524	78524	78524	78525	78525	78525	78525	78525	78525	78525	78525	78525	78525	78525	78525	78525	78525	78525	78525	78525	78525	78525	78526	78526	78526	78526	78526	78526	78526	78526	78526	78526	78526	78526	78526	78527	78526	78527	78527	78527	78527	78527	78527	78527	78527	78527	78527	78528	78527	78527	78528	78528	78528	78528	78528	78528	78528	78528	78528	78528	78528	78528	78529	78529	78529	78529	78529	78529	78529	78529	78529	78529	78529	78528	78529	78529	78529	78529	78529	78529	78529	78529	78530	78529	78530	78530	78530	78530	78530	78530	78530	78530	78530	78530	78530	78530	78530	78530	78530	78530	78530	78530	78530	78530	78531	78531	78531	78531	78531	78531	78531	78531	78531	78531	78531	78531	78531	78531	78532	78532	78532	78532	78532	78532	78532	78532	78532	78532	78532	78533	78533	78533	78533	78533	78533	78533	78533	78533	78533	78533	78533	78533	78533	78533	78533	78534	78534	78534	78534	78534	78534	78534	78534	78534	78535	78535	78535	78535	78535	78535	78535	78535	78535	78535	78535	78535	78535	78535	78535	78535	78535	78535	78535	78535	78535	78536	78536	78536	78536	78536	78536	78536	78536	78536	78536	78536	78536	78537	78537	78537	78537	78537	78537	78537	78537	78537	78538	78538	78538	78538	78538	78538	78538	78538	78538	78538	78538	78538	78538	78538	78538	78538	78539	78539	78539	78539	78539	78539	78539	78539	78539	78539	78539	78539	78539	78539	78538	78539	78539	78539	78539	78539	78540	78540	78540	78540	78540	78540	78540	78541	78541	78541	78541	78541	78541	78541	78541	78541	78541	78541	78541	78542	78542	78541	78542	78542	78542	78542	78542	78542	78542	78543	78543	78543	78543	78543	78543	78543	78543	78543	78543	78543	78544	78544	78544	78544	78544	78544	78544	78544	78544	78544	78545	78545	78544	78545	78545	78545	78545	78545	78545	78545	78545	78545	78545	78545	78545	78545	78545	78545	78545	78546	78546	78546	78546	78546	78546	78546	78546	78546	78546	78546	78546	78546	78546	78547	78547	78547	78547	78547	78547	78547	78547	78547	78547	78547	78547	78548	78547	78548	78548	78548	78548	78548	78548	78548	78548	78547	78548	78548	78548	78548	78548	78548	78548	78548	78548	78548	78548	78549	78548	78549	78549	78549	78549	78549	78549	78549	78549	78550	78550	78550	78550	78550	78550	78550	78550	78550	78550	78550	78550	78551	78551	78551	78551	78551	78551	78551	78551	78551	78551	78551	78551	78551	78551	78551	78552	78552	78552	78551	78551	78552	78552	78552	78552	78552	78552	78552	78552	78552	78553	78552	78553	78553	78553	78553	78553	78553	78553	78554	78554	78553	78553	78554	78554	78554	78554	78554	78554	78554	78555	78555	78555	78555	78555	78555	78555	78555	78555	78555	78555	78555	78555	78555	78555	78555	78555	78555	78556	78556	78556	78556	78556	78556	78556	78556	78556	78556	78556	78556	78556	78557	78557	78557	78557	78557	78556	78557	78557	78557	78557	65210	78557	78557	78557	78557	78557	78558	78558	78557	78558	78558	78558	78558	78558	78558	78559	78559	78559	78559	78559	78559	78559	78559	78559	78559	78559	78559	78559	78559	78559	78559	78560	78560	78560	78560	78560	78560	78560	78560	78560	78560	78560	78560	78560	78561	78561	78561	78561	78561	78561	78561	78561	78561	78561	78561	78561	78562	78561	78562	78562	78562	78562	78562	78562	78562	78562	78562	78563	78562	78563	78562	78563	78563	78563	78563	78563	78563	78563	78563	78563	78563	78563	78564	78563	78563	78564	78564	78564	78564	78564	78564	78564	78565	78565	78565	78565	78565	78565	78565	78566	78565	78566	78566	78566	78566	78566	78566	78566	78566	78566	78566	78566	78566	78566	78566	78566	78566	78566	78566	78566	78567	78567	78567	78567	78567	78567	78567	78567	78566	78567	78567	78567	78567	78567	78568	78567	78567	78567	78568	78568	78568	78568	78568	78568	78568	78568	78568	78568	78568	78568	78568	78568	78569	78568	78569	78569	78569	78569	78569	78569	78569	78569	78569	78569	78569	78569	78570	78570	78570	78570	78570	78570	78570	78570	78570	78571	78571	78571	78571	78571	78571	78572	78571	78572	78572	78572	78572	78572	78572	78572	78572	78572	78572	78572	78572	78572	78572	78573	78573	78573	78573	78573	78573	78573	78573	78573	78573	78573	78574	78574	78574	78574	78574	78574	78574	78574	78574	78574	78574	78574	78574	78574	78574	78574	78574	78574	78574	78574	78575	78575	78574	78575	78575	78575	78575	78575	78575	78575	78575	78575	78575	78575	78575	78575	78575	78575	78575	78575	78575	78575	78576	78575	78576	78576	78576	78576	78576	78576	78576	78576	78576	78577	78577	78577	78577	78577	78577	78577	78577	78577	78577	78577	78577	78577	78577	78578	78578	78578	78578	78578	78578	78578	78578	78577	78578	78578	78578	78578	78578	78578	78578	78578	78579	78579	78579	78579	78579	78579	78579	78579	78579	78579	78579	78579	78579	78580	78579	78580	78580	78580	78580	78580	78580	78580	78580	78581	78581	78581	78581	78581	78581	78581	78581	78581	78581	78581	78581	78581	78581	78581	78581	78582	78582	78582	78582	78582	78582	78582	78582	78582	78582	78582	78582	78582	78582	78582	78582	78582	78582	78582	78583	78583	78583	78583	78583	78583	78583	78583	78584	78584	78584	78584	78584	78584	78584	78584	78584	78584	78584	78584	78584	78584	78584	78584	78585	78585	78585	78585	78585	78585	78585	78585	78585	78585	78585	78585	78585	78585	78585	78585	78585	78585	78585	78585	78586	78586	78586	78586	78586	78586	78586	78586	78586	78586	78586	78586	78586	78586	78586	78586	78586	78586	78587	78586	78587	78587	78587	78587	78587	78587	78586	78587	78587	78587	78587	78587	78587	78587	78587	78587	78587	78587	78588	78587	78588	78588	78588	78588	78588	78588	78588	78588	78588	78588	78589	78589	78589	78589	78588	78589	78589	78589	78589	78589	78589	78589	78589	78589	78590	78590	78590	78590	78590	78590	78590	78590	78590	78590	78590	78590	78590	78590	78590	78590	78590	78591	78590	78591	78591	78591	78591	78591	78591	78591	78591	78591	78591	78591	78591	78591	78591	78591	78592	78592	78592	78592	78592	78592	78592	78592	78592	78592	78592	78592	78592	78592	78592	78592	78592	78593	78592	78593	78593	78593	78593	78593	78593	78593	78593	78593	78594	78594	78594	78594	78594	78594	78594	78594	78594	78594	78595	78595	78595	78595	78595	78595	78595	78595	78595	78595	78595	78595	78595	78595	78595	78595	78595	78595	78595	78595	78595	78596	78596	78595	78596	78596	78596	78596	78596	78596	78596	78596	78596	78596	78596	78596	78597	78597	78597	78597	78597	78597	78597	78597	78597	78598	78598	78598	78598	78598	78598	78598	78598	78598	78598	78598	78598	78599	78599	78599	78599	78599	78599	78600	78600	78600	78600	78600	78600	78601	78601	78601	78601	78601	78601	78601	78601	78601	78601	78601	78601	78601	78602	78601	78602	78602	78602	78602	78602	78602	78602	78602	78602	78602	78602	78602	78602	78602	78601	78602	78602	78602	78602	78603	78603	78603	78603	78603	78603	78603	78603	78603	78603	78603	78603	78603	78603	78604	78604	78604	78604	78604	78604	78604	78604	78604	78604	78604	78604	78604	78604	78604	78605	78605	78605	78605	78605	78605	78605	78605	78605	78605	78605	78605	78606	78606	78606	78605	78606	78606	78606	78606	78606	78606	78606	78606	78606	78606	78607	78607	78607	78607	78607	78607	78607	78607	78607	78607	78607	78607	78607	78607	78608	78608	78608	78608	78608	78608	78608	78608	78608	78608	78608	78608	78608	78608	78608	78608	78608	78609	78609	78609	78609	78609	78609	78609	78609	78609	78609	78609	78609	78609	78610	78609	78609	78610	78610	78610	78610	78610	78610	78610	78610	78610	78611	78611	78611	78611	78611	78611	78611	78611	78611	78611	78611	78612	78612	78612	78612	78612	78612	78612	78612	78612	78612	78613	78613	78613	78613	78613	78613	78613	78613	78613	78613	78613	78613	78613	78613	78613	78613	78613	78613	78613	78613	78613	78613	78614	78614	78614	78614	78614	78614	78614	78614	78614	78614	78615	78615	78615	78615	78615	78615	78615	78615	78615	78615	78615	78615	78616	78616	78616	78616	78616	78616	78616	78616	78616	78616	78616	78616	78616	78616	78616	78616	78617	78617	78617	78617	78617	78617	78617	78617	78617	78618	78618	78618	78618	78618	78618	78618	78618	78618	78618	78618	78618	78618	78618	78618	78619	78619	78619	78619	78619	78619	78619	78619	78619	78619	78620	78620	78620	78620	78620	78620	78620	78620	78620	78620	78620	78620	78620	78620	78620	78621	78621	78621	78621	78621	78621	78621	78621	78621	78621	78621	78622	78621	78622	78622	78622	78622	78622	78622	78622	78622	78622	78622	78622	78623	78623	78623	78623	78623	78623	78623	78623	78623	78623	78623	78623	78624	78624	78624	78624	78624	78624	78624	78624	78624	78624	78624	78624	78624	78625	78624	78625	78624	78625	78625	78625	78625	78625	78625	78625	78625	78625	78625	78625	78625	78625	78626	78626	78626	78626	78626	78626	78626	78626	78627	78627	78627	78627	78627	78627	78627	78627	78627	78627	78627	78627	78627	78627	78627	78627	78627	78627	78628	78627	78628	78628	78628	78628	78628	78628	78628	78628	78628	78628	78628	78628	78629	78628	78629	78628	78629	78629	78629	78629	78629	78629	78629	78629	78629	78629	78629	78629	78629	78629	78629	78629	78629	78630	78630	78630	78630	78630	78630	78630	78630	78630	78630	78630	78630	78630	78630	78630	78630	78630	78631	78630	78631	78631	78631	78631	78631	78631	78631	78631	78632	78632	78632	78632	78632	78632	78632	78632	78632	78632	78632	78632	78632	78633	78632	78633	78633	78633	78633	78633	78633	78633	78633	78633	78633	78633	78633	78633	78634	78634	78634	78634	78634	78634	78634	78634	78634	78634	78634	78634	78634	78635	78635	78635	78635	78635	78635	78635	78635	78635	78635	78635	78635	78635	78635	78635	78635	78635	78635	78636	78636	78635	78636	78636	78636	78636	78636	78636	78636	78636	78636	78636	78636	78636	78636	78636	78636	78637	78636	78636	78636	78637	78637	78637	78637	78637	78637	78637	78637	78637	78637	78637	78637	78638	78637	78638	78638	78638	78638	78638	78638	78638	78638	78638	78638	78638	78638	78638	78638	78638	78639	78639	78639	78639	78639	78639	78639	78639	78639	78639	78639	78639	78640	78640	78640	78640	78640	78640	78640	78640	78640	78640	78640	78641	78641	78641	78641	78641	78641	78641	78641	78641	78641	78641	78641	78641	78641	78641	78641	78641	78641	78641	78641	78641	78641	78642	78642	78642	78642	78642	78642	78642	78642	78642	78642	78642	78642	78643	78643	78643	78643	78643	78643	78643	78643	78643	78643	78643	78643	78643	78644	78644	78644	78644	78644	78644	78644	78644	78644	78644	78644	78644	78645	78645	78645	78645	78645	78645	78645	78645	78645	78645	78645	78645	78645	78646	78646	78646	78646	78646	78646	78646	78646	78646	78646	78646	78646	78646	78646	78646	78646	78646	78647	78647	78647	78647	78647	78647	78647	78647	78647	78646	78647	78647	78647	78647	78647	78647	78647	78647	78648	78648	78647	78648	78648	78648	78648	78648	78648	78648	78648	78648	78648	78648	78648	78648	78648	78648	78648	78648	78648	78648	78649	78649	78649	78649	78649	78649	78649	78650	78650	78650	78650	78650	78650	78650	78649	78650	78650	78650	78651	78651	78651	78651	78651	78651	78651	78651	78651	78651	78651	78651	78652	78652	78652	78652	78652	78652	78652	78652	78652	78652	78652	78652	78652	78652	78652	78652	78652	78653	78653	78653	78653	78653	78653	78653	78653	78653	78653	78653	78653	78653	78654	78653	78654	78654	78654	78654	78654	78654	78654	78654	78654	78654	78654	78654	78655	78655	78655	78655	78655	78655	78655	78656	78656	78656	78656	78656	78656	78657	78657	78657	78657	78657	78657	78657	78657	78657	78657	78657	78658	78657	78657	78658	78658	78658	78658	78658	78658	78658	78658	78658	78658	78658	78658	78658	78658	78659	78658	78659	78658	78659	78659	78659	78659	78659	78659	78659	78659	78659	78659	78659	78660	78660	78659	78660	78660	78660	78660	78660	78660	78661	78661	78661	78661	78661	78661	78661	78661	78661	78661	78661	78662	78661	78662	78662	78662	78662	78662	78662	78662	78662	78662	78663	78662	78663	78663	78662	78663	78663	78663	78663	78663	78663	78663	78663	78663	78663	78663	78663	78663	78663	78663	78663	78664	78664	78664	78664	78663	78664	78664	78664	78664	78664	78664	78664	78664	78665	78665	78665	78665	78665	78665	78665	78665	78666	78666	78666	78665	78665	78666	78666	78666	78666	78666	78666	78666	78666	78666	78666	78666	78666	78666	78666	78666	78666	78666	78666	78666	78666	78667	78667	78667	78667	78667	78667	78667	78667	78667	78667	78667	78667	78667	78667	78667	78667	78668	78668	78668	78668	78668	78668	78669	78669	78668	78669	78669	78669	78669	78669	78669	78669	78669	78669	78669	78669	78669	78669	78669	78669	78670	78670	78670	78670	78670	78670	78670	78670	78670	78670	78671	78671	78671	78671	78671	78671	78671	78671	78671	78671	78671	78671	78672	78672	78672	78672	78672	78672	78672	78672	78672	78672	78672	78673	78673	78673	78673	78673	78673	78673	78673	78673	78673	78673	78673	78673	78673	78673	78673	78673	78674	78674	78674	78674	78674	78674	78674	78675	78675	78675	78675	78675	78675	78675	78675	78675	78675	78675	78675	78675	78675	78675	78675	78675	78676	78676	78676	78676	78676	78676	78676	78676	78676	78677	78676	78677	78677	78677	78677	78677	78677	78677	78677	78677	78677	78677	78677	78677	78677	78677	78677	78677	78677	78677	78677	78677	78677	78678	78678	78678	78678	78678	78678	78678	78678	78678	78678	78678	78678	78678	78678	78678	78679	78679	78679	78679	78679	78679	78679	78679	78679	78679	78680	78680	78680	78680	78680	78680	78680	78680	78680	78680	78680	78680	78680	78680	78680	78680	78680	78680	78680	78680	78680	78681	78681	78681	78681	78681	78681	78681	78682	78682	78682	78682	78682	78682	78682	78682	78682	78682	78682	78682	78682	78682	78682	78682	78682	78682	78682	78682	78682	78682	78683	78683	78683	78682	78682	78682	78683	78683	78683	78683	78683	78683	78683	78683	78683	78683	78683	78683	78683	78683	78684	78684	78684	78684	78684	78684	78684	78684	78684	78684	78685	78685	78685	78685	78685	78685	78685	78685	78685	78685	78685	78685	78685	78685	78685	78685	78685	78686	78685	78686	78686	78686	78686	78686	78686	78686	78686	78686	78686	78686	78686	78686	78686	78686	78686	78687	78687	78687	78687	78687	78687	78687	78687	78687	78687	78687	78687	78687	78687	78687	78688	78688	78688	78688	78688	78688	78688	78688	78688	78688	78688	78688	78688	78688	78688	78688	78689	78688	78689	78689	78689	78689	78689	78689	78689	78689	78689	78689	78689	78689	78689	78689	78689	78690	78690	78690	78690	78690	78690	78690	78690	78690	78690	78690	78690	78690	78690	78690	78690	78690	78690	78690	78691	78691	78691	78691	78691	78691	78691	78691	78691	78691	78691	78691	78691	78691	78691	78692	78692	78691	78692	78691	78691	78692	78692	78692	78692	78692	78692	78693	78693	78693	78693	78693	78693	78693	78693	78693	78693	78693	78693	78693	78693	78693	78694	78693	78693	78693	78694	78694	78694	78694	78694	78694	78694	78694	78694	78694	78694	78694	78694	78694	78694	78694	78694	78695	78694	78694	78694	78695	78695	78695	78695	78695	78695	78695	78695	78695	78695	78695	78695	78695	78695	78695	78695	78695	78695	78695	78695	78695	78696	78696	78696	78696	78696	78696	78696	78696	78696	78696	78696	78696	78696	78696	78696	78696	78696	78696	78696	78696	78696	78696	78696	78696	78696	78697	78697	78697	78697	78697	78697	78697	78697	78697	78698	78697	78698	78698	78698	78698	78698	78698	78698	78698	78698	78698	78698	78698	78699	78699	78698	78698	78699	78699	78699	78699	78699	78699	78699	78699	78699	78699	78699	78699	78699	78699	78699	78699	78699	78700	78700	78700	78699	78700	78700	78700	78699	78700	78700	78700	78700	78700	78700	78700	78700	78700	78700	78700	78700	78700	78700	78700	78700	78700	78700	78700	78700	78700	78700	78700	78700	78700	78700	78700	78700	78701	78701	78701	78701	78701	78701	78701	78701	78701	78701	78701	78701	78701	78701	78701	78701	78701	78701	78701	78701	78701	78701	78701	78702	78701	78702	78702	78702	78701	78702	78702	78702	78702	78702	78702	78702	78702	78702	78702	78702	78702	78702	78702	78702	78702	78702	78702	78702	78702	78702	78702	78702	78702	78702	78703	78702	78703	78703	78703	78703	78703	78703	78703	78703	78703	78703	78703	78703	78703	78703	78703	78703	78704	78703	78703	78704	78704	78704	78704	78704	78704	78704	78704	78704	78704	78704	78704	78704	78704	78705	78704	78704	78704	78705	78705	78705	78705	78705	78705	78705	78705	78704	78704	78705	78705	78705	78705	78705	78705	78705	78705	78705	78705	78705	78705	78705	78706	78706	78706	78706	78706	78706	78706	78706	78706	78706	78706	78706	78706	78707	78707	78706	78707	78707	78707	78707	78707	78707	78707	78707	78707	78707	78707	78707	78707	78708	78708	78707	78708	78708	78708	78708	78708	78708	78708	78708	78708	78708	78708	78709	78708	78709	78709	78709	78709	78709	78709	78709	78709	78709	78709	78709	78709	78709	78709	78709	78709	78709	78709	78709	78709	78709	78709	78709	78709	78709	78710	78709	78710	78710	78710	78710	78710	78710	78710	78710	78710	78710	78710	78710	78710	78710	78711	78710	78710	78711	78711	78711	78711	78711	78711	78711	78711	78711	78711	78711	78711	78711	78711	78711	78711	78711	78711	78711	78712	78711	78712	78712	78712	78712	78712	78712	78712	78712	78712	78712	78712	78712	78712	78713	78713	78712	78713	78713	78713	78713	78713	78713	78713	78713	78713	78713	78714	78713	78714	78714	78714	78714	78714	78714	78714	65350	78714	78714	78714	78714	78715	78714	78715	78715	78715	78715	78715	78715	78715	78715	78715	78715	78715	78715	78715	78715	78716	78716	78716	78716	78716	78716	78716	78716	78716	78716	78716	78716	78716	78716	78717	78716	78717	78717	78717	78717	78717	78717	78717	78716	78717	78717	78717	78717	78717	78717	78717	78717	78717	78717	78717	78717	78717	78717	78717	78718	78717	78718	78718	78717	78718	78718	78718	78718	78718	78718	78718	78718	78719	78718	78719	78719	78719	78719	78719	78719	78719	78719	78719	78719	78719	78719	78720	78720	78720	78720	78719	78720	78720	78720	78720	78720	78720	78720	78720	78720	78720	78721	78721	78721	78721	78721	78721	78721	78721	78721	78721	78721	78722	78721	78721	78721	78721	78722	78722	78722	78721	78722	78722	78721	78722	78722	78722	78722	78722	78722	78722	78722	78722	78723	78723	78723	78723	78723	78723	78723	78723	78723	78723	78723	78723	78723	78723	78723	78723	78723	78723	78723	78724	78724	78724	78724	78724	78724	78724	78724	78724	78724	78724	78724	78724	78724	78724	78724	78725	78724	78724	78724	78725	78725	78725	78725	78725	78725	78725	78725	78725	78725	78726	78726	78726	78726	78726	78726	78726	78726	78726	78726	78726	78726	78726	78727	78727	78727	78727	78727	65373	78727	78727	78727	78727	78727	78727	78727	78727	78727	78727	78728	78728	78728	78728	78728	78728	78728	78728	78728	78728	78728	78728	78728	78728	78728	78728	78728	78728	78729	78729	78729	78729	78729	78729	78729	78729	78729	78729	78729	78729	78729	78729	78730	78729	78730	78730	78730	78730	78730	78730	78730	78730	78730	78730	78730	78730	78730	78730	78730	78730	78730	78730	78730	78730	78730	78730	78730	78731	78730	78731	78731	78731	78731	78731	78731	78731	78731	78731	78732	78731	78732	78732	78732	78732	78732	78732	78732	78732	78732	78732	78732	78732	78732	78745	78747	78732	78733	78733	78733	78733	78733	78733	78733	78732	78733	78747	78733	78733	78733	78734	78733	78734	78734	78734	78734	78734	78734	78734	78734	78734	78734	78734	78734	78734	78734	78734	78735	78735	78735	78735	78735	78735	78735	78735	78735	78735	78735	78735	78735	78735	78735	78735	78735	78735	78735	78736	78735	78736	78736	78736	78736	78736	78736	78736	78736	78736	78736	78736	78736	78736	78737	78737	78737	78737	78737	78737	78737	78737	78737	78737	78737	78737	78737	78737	78737	78737	78737	78737	78738	78738	78737	78738	78738	78738	78738	78738	78738	78738	78738	78738	78738	78738	78738	78738	78738	78738	78738	78738	78738	78738	78739	78739	78739	78739	78739	78739	78739	78739	78739	78739	78739	78739	78739	78739	78739	78740	78740	78740	78740	78740	78740	78740	78740	78740	78741	78741	78741	78741	78741	78741	78741	78741	78741	78741	78741	78741	78741	78741	78741	78742	78742	78741	78742	78742	78742	78742	78742	78742	78742	78742	78742	78742	78742	78742	78742	78742	78742	78742	78743	78743	78743	78743	78743	78743	78743	78743	78743	78743	78743	78743	78743	78743	78743	78743	78743	78744	78744	78744	78744	78744	78744	78744	78744	78744	78744	78744	78744	78745	78745	78745	78744	78745	78745	78744	78745	78745	78745	78745	78745	78745	78745	78745	78745	78745	78745	78752	78746	78745	78745	78746	78745	78746	78746	78745	78746	78745	78746	78746	78746	78746	78746	78746	78746	78746	78746	78746	78746	78746	78746	78746	78746	78746	78746	78746	78746	78747	78747	78747	78747	78747	78747	78747	78747	78747	78748	78748	78748	78748	78748	78748	78748	78748	78748	78748	78748	78748	78748	78748	78748	78748	78748	78748	78748	78748	78748	78749	78754	78749	78749	78749	78749	78749	78749	78749	78749	78749	78749	78749	78749	78750	78750	78750	78750	78750	78750	78750	78750	78750	78750	78750	78750	78750	78750	78750	78750	78750	78750	78750	78750	78751	78751	78751	78751	78751	78751	78751	78751	78751	78751	78751	78751	78751	78751	78751	78751	78751	78751	78752	78751	78752	78752	78752	78752	78752	78752	78752	78752	78752	78752	78752	78752	78752	78752	78753	78752	78753	78753	78753	78752	78753	78753	78753	78753	78753	78753	78753	78754	78754	78754	78754	78754	78754	78754	78754	78754	78754	78754	78754	78754	78755	78754	78755	78755	78755	78755	78755	78755	78755	78755	78755	78755	78755	78755	78755	78755	78755	78755	78755	78755	78755	78756	78755	78756	78756	78756	78756	78756	78756	78756	78756	78756	78756	78756	78756	78757	78757	78757	78757	78757	78757	78757	78756	78757	78757	78757	78757	78757	78757	78757	78758	78758	78758	78758	78758	78758	78758	78758	78758	78758	78758	78758	78758	78758	78758	78758	78759	78758	78759	78758	78759	78759	78759	78759	78759	78759	78759	78759	78760	78759	78760	78760	78760	78760	78760	78759	78760	78760	78760	78760	78760	78760	78760	78760	78760	78760	78760	78760	78760	78761	78761	78761	78761	78761	78761	78761	78761	78761	78761	78761	78761	78761	78761	78761	78761	78761	78761	78761	78761	78762	78762	78762	78762	78762	78762	78762	78762	78762	78762	78762	78763	78763	78763	78762	78763	78763	78763	78763	78763	78763	78764	78763	78764	78764	78764	78764	78764	78764	78764	78764	78764	78764	78765	78765	78765	78765	78765	78765	78765	78765	78765	78765	78765	78765	78765	78765	78765	78765	78765	78765	78765	78765	78765	78765	78765	78765	78766	78766	78766	78766	78766	78766	78766	78766	78766	78766	78766	78766	78766	78766	78766	78766	78767	78767	78767	78767	78767	78767	78767	78767	78767	78767	78767	78767	78767	78767	78767	78767	78767	78767	78767	78768	78768	78768	78768	78768	78768	78768	78768	78768	78768	65409	78768	78768	78769	78769	78768	78769	78769	78769	78769	78769	78769	78769	78769	78769	78769	78769	78769	78769	78769	78769	78770	78769	78770	78770	78770	78770	78770	78770	78770	78770	78770	78770	78770	78770	78770	78770	78771	78771	78770	78770	78771	78771	78771	78771	78771	78771	78771	78771	78771	78771	78771	78771	78771	78771	78771	78771	78771	78772	78772	78772	78772	78772	78772	78772	78772	78772	78772	78772	78772	78772	78772	78772	78772	78773	78773	78773	78773	78773	78773	78773	78773	78773	78773	78773	78773	78773	78773	78773	78774	78774	78774	78774	78774	78774	78774	78774	78774	78774	78774	78774	78774	78774	78774	78774	78774	78774	78775	78775	78775	78775	78775	78775	78775	78775	78775	78775	78775	78775	78775	78775	78775	78776	78776	78776	78776	78776	78776	78776	78776	78776	78776	78776	78776	78776	78776	78777	78777	78777	78777	78777	78777	78777	78777	78777	78777	78777	78777	78777	78777	78777	78777	78777	78778	78778	78778	78778	78778	78778	78778	78778	78778	78778	78778	78778	78778	78778	78778	78778	78778	78779	78779	78779	78778	78779	78779	78779	78779	78779	78779	78779	78779	78779	78779	78779	78779	78779	78779	78779	78779	78779	78779	78779	78780	78780	78780	78780	78780	78780	78780	78780	78780	78780	78780	78781	78780	78781	78781	78780	78781	78781	78781	78781	78781	78781	78781	78781	78782	78781	78781	78782	78781	78781	78782	78782	78782	78782	78782	78782	78782	78782	78782	78782	78782	78782	78782	78782	78783	78783	78783	78783	78783	78783	78783	78783	78783	78783	78783	78783	65415	78783	78783	78783	78784	78784	78784	78784	78784	78784	78784	78784	78784	78784	78784	78784	78784	78784	78784	78785	78785	78785	78785	78785	78785	78785	78785	78785	78785	78785	78785	78785	78785	78785	78785	78785	78785	78785	78785	78785	78786	78786	78786	78786	78786	78786	78786	78786	78786	78786	78786	78786	78786	78786	78786	78787	78787	78787	78787	78787	78787	78787	78787	78787	78787	78787	78787	78787	78787	78787	78787	78787	78787	78787	78787	78787	78787	78788	78788	78788	78788	78788	78788	78788	78788	78788	78788	78788	78788	78788	78788	78789	78789	78789	78789	78789	78789	78789	78789	78789	78790	78790	78790	78790	78790	78790	78790	78790	78790	78790	78790	78790	78790	78791	78791	78791	78791	78791	78791	78791	78791	78791	78791	78792	78792	78792	78792	78792	78792	78792	78792	78792	78792	78792	78792	78792	78792	78792	78793	78793	78792	78795	78796	78798	78799	78793	78793	78793	78793	78793	78793	78793	78793	78793	78793	78793	78793	78794	78794	78794	78794	78794	78794	78794	78794	78794	78800	78794	78794	78794	78794	78794	78794	78794	78795	78795	78795	78795	78795	78795	78795	78795	78795	78795	78795	78795	78795	78795	78795	78795	78795	78796	78796	78796	78796	78796	78796	78796	78796	78796	78796	78796	78796	78796	78796	78797	78797	78797	78797	78797	78797	78797	78797	78797	78797	78797	78797	78797	78797	78797	78797	78798	78798	78798	78798	78798	78798	78798	78797	78798	78798	78798	78798	78798	78798	78798	78798	78798	78798	78798	78798	78799	78799	78799	78799	78799	78799	78799	78799	78799	78799	78799	78799	78799	78799	78799	78800	78799	78799	78800	78800	78800	78800	78800	78800	78800	78800	78801	78801	78801	78801	78801	78801	78801	78801	78801	78801	78801	78801	78801	78802	78802	78801	78802	78802	78802	78802	78802	78801	78802	78802	78802	78802	78802	78802	78802	78803	78803	78803	78803	78804	78804	78802	78803	78803	78803	78803	78803	78803	78803	78803	78803	78803	78804	78803	78803	78804	78804	78804	78804	78804	78804	78804	78804	78804	78804	78804	78804	78804	78804	78804	78804	78804	78805	78805	78805	78805	78805	78805	78805	78805	78805	78805	78805	78806	78806	78806	78806	78806	78806	78806	78806	78807	78807	78807	78807	78807	78807	78807	78807	78807	78807	78808	78808	78808	78808	78808	78808	78808	78808	78808	78808	78808	78808	78808	78808	78808	78808	78808	78808	78808	78808	78808	78809	78809	78809	78809	78809	78809	78809	78809	78809	78809	78809	78809	78810	78809	78810	78810	78810	78810	78810	78810	78810	78810	78811	78811	78811	78811	78811	78811	78811	78811	78811	78811	78811	78812	78812	78812	78812	78812	78812	78812	78812	78812	78812	78812	78812	78812	78812	78812	78813	78813	78813	78813	78813	78813	78813	78813	78813	78813	78813	78813	78813	78813	78813	78813	78814	78814	78814	78813	78814	78814	78814	78814	78814	78814	78814	78814	78814	78814	78814	78814	78814	78814	78814	78814	78815	78815	78815	78815	78815	78815	78815	78815	78815	78815	78815	78815	78816	78816	78815	78816	78816	78816	78816	78816	78816	78816	78816	78816	78816	78816	78816	78816	78816	78816	78816	78816	78816	78816	78817	78817	78817	78817	78817	78817	78817	78817	78817	78817	78817	78817	78817	78818	78818	78818	78818	78818	78818	78818	78818	78818	78819	78819	78819	78819	78819	78819	78819	78819	78819	78819	78819	78819	78819	78819	78820	78820	78820	78820	78820	78820	78820	78821	78821	78820	78821	78821	78821	78821	78821	78821	78821	78822	78822	78822	78822	78822	78822	78822	78822	78822	78822	78822	78822	78822	78822	78822	78822	78822	78822	78823	78823	78823	78823	78823	78823	78823	78823	78823	78823	78823	78823	78823	78823	78823	78823	78823	78823	78823	78823	78823	78823	78824	78824	78824	78824	78824	78824	78824	78824	78824	78824	78824	78824	78825	78825	78825	78825	78825	78825	78825	78825	78825	78825	78825	78825	78825	78825	78825	78825	78826	78826	78825	78825	78826	78826	78826	78826	78826	78826	78826	78826	78826	78826	78826	78827	78827	78827	78827	78827	78827	78827	78827	78827	78827	78827	78828	78828	78828	78828	78828	78828	78828	78828	78828	78828	78829	78828	78829	78828	78829	78829	78829	78829	78829	78829	78829	78829	78829	78829	78830	78830	78830	78830	78830	78830	78830	78830	78830	78830	78830	78830	78830	78830	78830	78831	78831	78831	78831	78831	78831	78831	78831	78831	78831	78831	78831	78831	78831	78831	78832	78832	78832	78832	78832	78832	78832	78832	78832	78832	78832	78832	78832	78833	78833	78833	78833	78833	78833	78833	78833	78833	78833	78833	78833	78833	78833	78833	78833	78833	78833	78833	78833	78833	78834	78834	78834	78834	78834	78834	78834	78834	78834	78834	78834	78834	78834	78835	78835	78835	78835	78835	78835	78835	78835	78835	78835	78835	78835	78835	78835	78835	78835	78835	78835	78835	78836	78836	78836	78836	78836	78836	78836	78836	78836	78836	78836	78836	78836	78836	78836	78836	78837	78837	78837	78837	78837	78837	78837	78837	78837	78837	78837	78837	78838	78837	78838	78837	78837	78837	78838	78838	78838	78838	78838	78838	78838	78838	78838	78838	78838	78838	78838	78838	78838	78839	78839	78839	78839	78839	78839	78839	78839	78839	78839	78839	78839	78839	78839	78839	78839	78839	78839	78839	78840	78840	78840	78840	78840	78840	78840	78840	78840	78840	78840	78840	78840	78840	78841	78841	78841	78841	78841	78841	78841	78841	78841	78841	78841	78841	78842	78842	78841	78841	78841	78842	78841	78842	78842	78842	78842	78842	78842	78842	78842	78842	78842	78842	78842	78842	78843	78843	78843	78843	78843	78843	78843	78843	78844	78844	78844	78844	78844	78844	78844	78844	78844	78844	78845	78845	78845	78845	78845	78845	78845	78845	78845	78845	78845	78845	78845	78845	78845	78845	78845	78846	78845	78846	78846	78846	78846	78846	78846	78846	78846	78846	78846	78847	78846	78846	78847	78847	78847	78847	78847	78847	78847	78847	78847	78848	78848	78848	78848	78848	78848	78848	78848	78848	78848	78849	78849	78849	78849	78849	78849	78849	78849	78849	78849	78849	78849	78849	78849	78849	78849	78849	78850	78850	78850	78850	78850	78850	78850	78850	78850	78850	78850	78850	78850	78850	78850	78850	78851	78851	78851	78851	78851	78851	78851	78852	78852	78852	78852	78852	78852	78852	78852	78852	78853	78853	78853	78853	78853	78853	78853	78853	78853	78853	78853	78853	78853	78853	78854	78854	78854	78854	78854	78854	78854	78854	78854	78854	78854	78854	78854	78854	78855	78855	78855	78855	78855	78855	78855	78855	78855	78855	78855	78855	78855	78855	78855	78856	78856	78856	78856	78856	78856	78856	78856	78856	78856	78856	78857	78856	78857	78857	78857	78857	78857	78857	78857	78857	78857	78857	78857	78858	78858	78858	78858	78858	78858	78858	78859	78859	78859	78859	78859	78859	78859	78859	78859	78859	78859	78859	78859	78859	78859	78859	78859	78859	78859	78859	78859	78859	78860	78860	78860	78860	78860	78860	78860	78860	78860	78860	78860	78860	78860	78860	78860	78860	78860	78860	78860	78860	78860	78860	78860	78860	78861	78860	78861	78861	78861	78861	78861	78861	78861	78861	78861	78861	78861	78861	78861	78861	78861	78862	78862	78862	78862	78862	78862	78862	78862	78862	78862	78862	78862	78863	78863	78863	78863	78863	78863	78863	78863	78863	78863	78863	78864	78864	78864	78864	78864	78864	78864	78864	78864	78864	78864	78864	78864	78864	78864	78864	78865	78865	78865	78865	78865	78865	78865	78865	78865	78866	78866	78865	78866	78866	78866	78866	78866	78866	78866	78866	78866	78866	78866	78867	78867	78867	78867	78867	78867	78867	78867	78868	78868	78868	78868	78868	78868	78868	78868	78869	78869	78869	78869	78869	78869	78869	78869	78869	78869	78869	78869	78869	78869	78869	78870	78870	78870	78870	78870	78870	78870	78870	78870	78870	78870	78871	78871	78871	78871	78871	78871	78871	78871	78871	78871	78871	78871	78871	78872	78872	78872	78872	78872	78872	78872	78872	78872	78873	78873	78873	78873	78873	78873	78873	78873	78873	78873	78873	78873	78873	78873	78873	78873	78874	78874	78874	65488	78874	78874	78874	78874	78874	78874	78874	78874	78874	78875	78874	78875	78875	78875	78875	78875	78875	78875	78875	78875	78875	78876	78876	78876	78876	78876	78876	78876	78876	78876	78876	78876	78876	78876	78876	78876	78877	78877	78877	78877	78877	78877	78877	78877	78877	78877	78877	78877	78877	78877	78878	78877	78878	78877	78878	78878	78878	78878	78877	78878	78878	78878	78878	78878	78878	78878	78878	78878	78878	78879	78878	78879	78879	78879	78879	78879	78879	78879	78879	78878	78879	78879	78879	78879	78879	78879	78879	78879	78880	78880	78880	78880	78880	78880	78880	78880	78880	78880	78881	78881	78881	78881	78881	78881	78881	78881	78881	78881	78881	78881	78881	78882	78881	78882	78882	78882	78882	78882	78882	78882	78882	78882	78882	78882	78882	78882	78882	78883	78883	78883	78883	78882	78883	78883	78883	78883	78883	78883	78883	78883	78883	78883	78883	78884	78884	78883	78883	78884	78884	78884	78884	78884	78884	78884	78884	78884	78884	78884	78885	78885	78885	78885	78885	78885	78885	78885	78885	78885	78885	78885	78885	78886	78886	78886	78886	78885	78886	78886	78886	78886	78886	78886	78886	78886	78886	78886	78886	78886	78886	78886	78886	78887	78886	78886	78887	78887	78887	78887	78887	78887	78887	78887	78887	78887	78887	78887	78887	78887	78887	78887	78887	78888	78888	78888	78888	78888	78888	78888	78888	78888	78888	78888	78888	78888	78889	78889	78889	78889	78889	78889	78889	78890	78890	78890	78890	78890	78890	78890	78890	78890	78890	78890	78890	78890	78890	78890	78890	78890	78891	78891	78891	78891	78891	78891	78891	78891	78891	78891	78891	78891	78891	78891	78892	78892	78892	78892	78892	78892	78892	78892	78892	78892	78892	78892	78892	78892	78893	78892	78893	78893	78893	78893	78893	78893	78893	78893	78893	78893	78893	78893	78893	78893	78893	78893	78893	78893	78893	78894	78894	78894	78894	78894	78894	78894	78894	78894	78894	78894	78895	78895	78895	78895	78895	78895	78895	78895	78895	78895	78895	78895	78895	78895	78895	78895	78896	78896	78896	78896	78896	78896	78896	78896	78896	78896	78896	78896	78896	78896	78896	78896	78896	78897	78897	78897	78897	78897	78897	78897	78897	78897	78897	78897	78897	78897	78897	78898	78898	78898	78898	78898	78898	78898	78898	78898	78898	78898	78898	78899	78899	78899	78899	78899	78899	78899	78899	78899	78899	78900	78900	78900	78900	78900	78900	78900	78900	78900	78901	78901	78901	78901	78901	78901	78901	78901	78901	78902	78901	78902	78901	78901	78902	78902	78902	78902	78902	78902	78902	78903	78903	78902	78903	78903	78903	78903	78903	78903	78903	78903	78903	78903	78903	78903	78904	78904	78904	78904	78904	78904	78904	78904	78904	78905	78905	78905	78905	78905	78905	78905	78905	78905	78905	78905	78905	78905	78905	78906	78906	78906	78906	78906	78906	78906	78906	78906	78906	78906	78907	78906	78906	78906	78907	78907	78907	78907	78907	78907	78908	78908	78908	78907	78908	78908	78908	78908	78908	78908	78908	78908	78909	78909	78909	78909	78909	78909	78909	78909	78909	78909	78909	78909	78909	78909	78909	78909	78909	78909	78910	78910	78910	78910	78910	78910	78910	78910	78910	78910	78910	78911	78911	78911	78911	78911	78911	78911	78911	78911	78911	78912	78912	78912	78912	78912	78912	78912	78912	78912	78912	78912	78913	78913	78913	78913	78913	78913	78913	78913	78913	78913	78913	78914	78914	78914	78914	78914	78914	78914	78914	78914	78914	78914	78914	78914	78915	78915	78915	78915	78915	78915	78915	78915	78915	78915	78916	78916	78916	78916	78916	78916	78916	78916	78916	78917	78917	78917	78917	78917	78917	78917	78917	78918	78918	78918	78918	78917	78918	78918	78918	78918	78919	78919	78919	78919	78919	65530	78919	78919	78919	78919	78920	78920	78920	78919	78920	78919	78920	78920	78920	78920	78920	78920	78920	78920	78920	78920	78920	78921	78921	78921	78921	78921	78921	78921	78921	78921	78921	78922	78922	78922	78922	78922	78922	78922	78922	78922	78922	78922	78922	78922	78922	78922	78922	78922	78923	78923	78923	78923	78923	78923	78923	78923	78923	78923	78924	78924	78924	78924	78924	78924	78924	78925	78925	78925	78925	78925	78925	78925	78925	78925	78925	78925	78925	78925	78925	78925	78925	78926	78926	78926	78926	78926	78926	78926	78926	78926	78926	78926	78926	78927	78927	78927	78927	78927	78927	78927	78927	78928	78928	78928	78928	78928	78928	78928	78928	78928	78928	78928	78928	78928	78929	78929	78929	78929	78929	78929	78929	78929	78929	78929	78929	78929	78930	78930	78930	78930	78930	78930	78930	78930	78930	78930	78930	78930	78930	78931	78931	78931	78931	78931	78931	78931	78931	78931	78932	78931	78932	78932	78932	78932	78932	78932	78933	78933	78933	78933	78933	78933	78933	78933	78933	78933	78933	78933	78933	78933	78934	78934	78934	78934	78934	78934	78934	78934	78934	78934	78934	78934	78934	78935	78935	78935	78935	78935	78935	78935	78935	78935	78935	78935	78935	78935	78935	78935	78935	78936	78936	78936	78936	78936	78936	78936	78936	78936	78936	78936	78936	78937	78937	78937	78937	78937	78937	78937	78937	78937	78937	78937	78938	78938	78938	78938	78938	78938	78938	78938	78938	78938	78938	78938	78938	78938	78938	78939	78939	78939	78939	78939	78939	78940	78940	78940	78940	78940	78940	78940	78940	78940	78940	78940	78940	78940	78940	78940	78940	78940	78941	78941	78941	78941	78941	78941	78941	78941	78941	78941	78942	78941	78942	78942	78942	78942	78942	78942	78942	78942	78942	78942	78942	78942	78942	78942	78943	78943	78943	78943	78943	78943	78943	78943	78943	78943	78944	78944	78944	78944	78944	78944	78944	78944	78944	78944	78944	78945	78945	78945	78945	78945	78945	78945	78945	78945	78945	78945	78945	78945	78945	78946	78946	78946	78946	78946	78946	78946	78946	78946	78946	78946	78946	78946	78946	78946	78946	78946	78946	78946	78947	78947	78947	78947	78947	78947	78947	78947	78948	78947	78948	78948	78948	78948	78948	78948	78948	78948	78948	78948	78948	78948	78949	78949	78949	78949	78949	78949	78949	78949	78949	78949	78949	78950	78950	78950	78950	78950	78950	78950	78950	78950	78950	78950	78950	78950	78950	78950	78950	78950	78950	78950	78950	78950	78950	78951	78951	78951	78951	78951	78951	78951	78951	78952	78951	78952	78952	78952	78952	78952	78952	78953	78953	78953	78953	78953	78953	78953	78953	78953	78953	78953	78953	78953	78953	78953	78953	78953	78954	78954	78954	78954	78954	78954	78954	78954	78954	78954	78955	78955	78955	78955	78955	78955	78955	78955	78955	78956	78956	78956	78956	78956	78956	78956	78956	78956	78956	78956	78956	78956	78956	78956	78956	78957	78957	78957	78957	78957	78957	78957	78957	78957	78957	78957	78957	78957	78957	78957	78958	78958	78958	78958	78958	78959	78959	78959	78959	78959	78959	78959	78959	78960	78960	78960	78960	78960	78960	78960	78960	78960	78960	78960	78960	78960	78960	78960	78960	78960	78960	78960	78960	78961	78961	78961	78961	78961	78961	78961	78961	78962	78961	78962	78962	78962	78962	78962	78962	78962	78962	78962	78962	78962	78963	78963	78963	78963	78963	78963	78963	78963	78963	78963	78963	78964	78964	78964	78964	78964	78964	78964	78964	78964	78964	78964	78965	78964	78964	78965	78965	78965	78965	78965	65576	65576	78965	78965	78965	78965	78966	78966	78966	78966	78966	78966	78966	78966	78966	78966	78967	78967	78967	78967	78967	78967	78967	78967	78967	78967	78967	78967	78967	78967	78967	78967	78967	78968	78968	78968	78968	78968	78968	78968	78968	78969	78969	78969	78969	78969	78969	78969	78969	78969	78970	78970	78970	78970	78970	78970	78970	78971	78971	78971	78971	78971	78971	78971	78971	78971	78971	78971	78972	78972	78972	78972	78972	78972	78972	78972	78972	78972	78972	78972	78972	78972	78973	78973	78973	78973	78973	78973	78973	78973	78973	78973	78974	78974	78974	78974	78974	78974	78974	78974	78974	78975	78975	78975	78975	78975	78975	78975	78975	78975	78975	78976	78976	78976	78976	78976	78976	78976	78976	78977	78977	78977	78977	78977	78977	78977	78977	78977	78977	78977	78977	78978	78978	78978	78978	78978	78978	78978	78978	78978	78978	78978	78979	78979	78979	78979	78979	78979	78979	78979	78979	78979	78979	78980	78980	78980	78980	78980	78980	78980	78980	78980	78981	78981	78980	78981	78981	78981	78981	78981	78982	78981	78982	78982	78982	78982	78982	78982	78982	78982	78982	78982	78982	78982	78982	78982	78982	78983	78983	78983	78983	78983	78983	78983	78983	78983	78983	78983	78984	78984	78984	78984	78984	78984	78984	78984	78984	78984	78984	78984	78984	78984	78984	78985	78985	78985	78985	78985	78985	78985	78985	78985	78985	78985	78985	78985	78986	78986	78986	78986	78986	78986	78986	78986	78986	78986	78986	78986	78986	78986	78986	78986	78986	78986	78986	78987	78987	78987	78987	78987	78987	78987	78987	78987	78987	78987	65585	78988	78988	78988	78988	78988	78988	78988	78989	78989	78989	78989	78989	78989	78989	78989	78990	78990	78990	78990	78990	78990	78990	78990	78991	78991	78991	78991	78991	78991	78991	78991	78992	78992	78992	78992	78992	78992	78992	78992	78992	78992	78992	78992	78992	78992	78993	78993	78993	78993	78993	78994	78994	78994	78994	78994	78994	78994	78994	78994	78994	78994	78995	78995	78995	78995	78995	78994	78995	78995	78995	78995	78995	78995	78995	78996	78996	78996	78996	78996	78996	78996	78996	78996	78997	78997	78997	78997	78997	78997	78997	78997	78997	78998	78998	78998	78998	78998	78998	78998	78998	78998	78998	78998	78998	78998	78998	78998	78999	78999	78999	78999	78999	78999	78999	79000	79000	79000	79000	79000	79000	79000	79000	79000	79000	79001	79001	79001	79001	79001	79001	79002	79002	79002	79002	79002	79002	79002	79002	79002	79002	79002	79002	79002	79003	79003	79003	79003	79003	79003	79004	79004	79004	79004	79004	79004	79004	79005	79005	79005	79005	79005	79005	79005	79005	79005	79005	79005	79006	79006	79006	79006	79006	79006	79006	79007	79007	79007	79007	79007	79007	79007	79007	79007	79007	79007	79008	79007	79008	79008	79008	79008	79008	79008	79008	79008	79008	79008	79008	79008	79008	79009	79009	79009	79009	79009	79009	79009	79009	79009	79009	79009	79009	79009	79009	79009	79009	79009	79010	79009	79010	79010	79010	79010	79011	79011	79011	79011	79011	79011	79011	79011	79011	79011	79011	79012	79012	79012	79012	79012	79012	79012	79012	79012	79012	79013	79013	79013	79013	79013	79013	79013	79013	79013	79014	79014	79014	79014	79014	79014	79014	79014	79014	79014	79015	79014	79015	79015	79015	79015	79015	79015	79015	79015	79015	79015	79015	79015	79015	79015	79015	79015	79015	79015	79015	79016	79016	79016	79016	79016	79016	79016	79016	79016	79017	79016	79017	79017	79017	79017	79017	79017	79017	79017	79017	79017	79018	79018	79018	79018	79017	79018	79018	79018	79018	79018	79018	79018	79018	79018	79018	79018	79019	79019	79019	79019	79019	79019	79019	79019	79019	79019	79019	79019	79019	79020	79020	79020	79020	79020	79020	79020	79020	79020	79020	79020	79020	79020	79021	79021	79021	79021	79021	79021	79021	79021	79021	79021	79021	79021	79021	79021	79021	79021	65608	79021	79021	79021	79022	79021	79022	79022	79022	79022	79022	79022	79022	79022	79022	79023	79023	79023	79023	79023	79023	79023	79023	79023	79023	79023	79023	79023	79023	79023	79023	79024	79024	79024	79024	79024	79024	79024	79024	79024	79025	79024	79024	79025	79025	79025	79025	79025	79025	79025	79025	79025	79025	79025	79026	79026	79026	79026	79026	79026	79026	79026	79026	79026	79026	79027	79027	79027	79027	79027	79027	79027	79027	79027	79027	79028	79028	79028	79028	79028	79028	79028	79028	79028	79028	79028	79028	79029	79029	79029	79029	79029	79029	79029	79029	79029	79029	79029	79030	79030	79030	79030	79030	79030	79030	79029	79030	79030	79030	79030	79030	79030	79030	79031	79031	79031	79031	79031	79031	79031	79031	79031	79031	79031	79031	79031	79031	79031	79031	79031	79031	79032	79032	79032	79032	79032	79032	79032	79032	79032	79032	79032	79032	79032	79032	79033	79033	79033	79033	79033	65620	79033	79033	79033	79033	79033	79033	79033	79034	79034	79034	79034	79034	79034	79034	79034	79034	79034	79034	79034	79034	79034	79034	79034	79035	79034	79035	79035	79035	79035	79035	79035	79035	79035	79035	79036	79036	79036	79036	79036	79036	79036	79036	79036	79036	79036	79036	79036	79037	79037	79037	79037	79037	79037	79037	79037	79037	79037	79037	79038	79038	79038	79038	79038	79038	79038	79038	79038	79038	79038	79038	79039	79039	79039	79039	79039	79039	79039	79039	79039	79039	79040	79040	79040	79040	79040	79040	79040	79040	79040	79040	79040	79040	79040	79040	79040	79041	79041	79041	79041	79041	79041	79042	79042	79042	79042	79042	79042	79042	79042	79042	79042	79042	79042	79042	79042	79042	79043	79042	79043	79043	79043	79043	79043	79043	79043	79043	79043	79044	79044	79044	79044	79044	79044	79045	79044	79045	79045	79045	79045	79045	79045	79045	79045	79045	79045	79045	79045	79045	79045	79046	79046	65632	79046	79046	79046	79046	79046	79046	79046	79046	79046	79046	79047	65639	79047	79047	79047	79047	79047	79047	79047	79047	79048	79047	79047	79048	79048	79048	79048	79048	79048	79048	79048	79048	79048	79048	79048	79048	79048	79048	79048	79048	79048	79048	79049	79049	79049	79049	79049	79049	79049	79049	79049	79049	79049	79049	79049	79049	79050	79050	79050	79050	79050	79050	79050	79050	79050	79050	79050	79051	79051	79051	79051	79051	79051	79051	79051	79051	79051	79051	79051	79051	79051	79052	79052	79051	79052	79052	79052	79052	79052	79052	79052	79052	79053	79053	79053	79053	79053	79053	79053	79053	79053	79053	79053	79053	79053	79053	79053	79053	79054	79054	79054	79054	79054	79054	79054	79054	79054	79054	79054	79054	79054	79054	79054	79054	79055	79055	79055	79055	79055	79055	79055	79055	79055	79055	79055	79055	79055	79055	79055	79055	79055	79055	79056	79056	79056	79056	79055	79056	79056	79056	79056	79056	79056	79056	79056	79056	79056	79056	79056	79056	79056	79056	79057	79057	79057	79057	79057	79057	79057	79057	79057	79057	79057	79057	79057	79057	79057	79057	79057	65638	79058	79058	79058	79058	79058	79058	79058	79058	79058	79058	79058	79059	79059	79059	79059	79059	79059	79059	79059	79059	79060	79059	79059	79060	79060	79060	79060	79060	79060	79060	79060	79060	79060	79060	79061	79061	79060	79061	79061	79061	79061	79061	79061	79062	79061	79062	79062	79062	79062	79062	79062	79062	79062	79062	79062	79062	79062	79062	79062	79062	79062	79062	79062	79062	79063	79063	79063	79063	79063	79063	79063	79063	79063	79063	79063	79063	79063	79063	79064	79064	79064	79064	79064	79064	79064	79064	79064	79064	79064	79064	79064	79064	79064	79064	79064	79064	79064	79064	79064	79065	79065	79065	79065	79065	79065	79065	79065	79065	79065	79065	79065	79065	79065	79066	79066	79066	79066	79066	79066	79066	79066	79066	79066	79066	79066	79066	79066	79066	79066	79066	79066	79066	79066	79066	79067	79067	79067	79067	79067	79067	79067	79067	79067	79067	79067	79067	79067	79068	79067	79067	79068	79068	79068	79068	79068	79068	79068	79068	79068	79068	79068	79068	79068	79069	79069	79069	79069	65659	79069	79069	79069	79069	79069	79069	79069	79069	79069	79069	79071	79070	79070	79070	79069	79070	79070	79070	79070	79070	79070	79070	79070	79070	79070	79070	79070	79070	79070	79070	79070	79070	79070	79071	79071	79071	79071	79071	79071	79071	79071	79071	79072	79071	79072	79072	79072	79072	79072	79072	79072	79072	79072	79072	79072	79072	79073	79072	79073	79073	79073	79073	79073	79073	79073	79073	79073	79073	79073	79074	79074	79074	79074	79074	79074	79081	79081	79082	79084	79084	79086	79074	79074	79074	79074	79074	79074	79075	79074	79074	79075	79075	79075	79075	79087	79089	79075	79075	79075	79075	79075	79075	79075	79075	79075	79075	79075	79075	79075	79076	79076	79076	79076	79076	79076	79076	79076	79076	79076	79077	79077	79077	79077	79077	79077	79077	79077	79077	79077	79077	79077	79077	79077	79077	79077	79078	79078	79078	79078	79078	79079	79079	79079	79079	79079	79079	79079	79079	79079	79079	79079	79079	79079	79079	79079	79080	79079	79079	79079	79080	79080	79080	79080	79080	79080	79080	79080	79080	79080	79081	79081	79081	79081	79081	79081	79081	79081	79081	79082	79082	79082	79082	79082	79082	79082	79082	79082	79082	79082	79082	79082	79092	79083	79083	79083	79083	79083	79083	79083	79083	79083	79083	79083	79083	79083	79083	79083	79084	79084	79084	79084	79084	79084	79084	79084	79084	79084	79084	79084	79085	79085	79085	79085	79085	79085	79085	79085	79085	79085	79085	79085	79085	79085	79085	79086	79086	79086	79086	79086	79086	79086	79087	79087	79087	79087	79087	79087	79087	79087	79087	79087	79087	79087	79087	79088	79088	79088	79088	79088	79088	79088	79088	79088	79088	79088	79088	79088	79088	79089	79088	79089	79089	79089	79089	79089	79089	79089	79089	79089	79089	79089	79090	79090	79090	79090	79090	79090	79090	79090	79090	79090	79091	79090	79091	79091	79091	79091	79091	79091	79091	79091	79091	79091	79091	79091	79091	79091	79091	79091	79091	79092	79092	79092	79092	79092	79092	79092	79092	79092	79093	79093	79093	79093	79093	79093	79093	79093	79094	79093	79094	79093	79093	79094	79094	79093	79094	79094	79094	79094	79094	79094	79094	79094	79094	79094	79095	79095	79095	79095	79095	79095	79095	79095	79095	79095	79095	79095	79095	79096	79096	79096	79096	79096	79096	79096	79096	79096	79096	79096	79096	79096	79096	79096	79096	79097	79096	79097	79097	79097	79097	79097	79097	79097	79097	79097	79097	79097	79097	79097	65684	79097	79097	79097	79098	79098	79098	79098	79098	79098	79098	79098	79098	79098	79098	79098	79099	79099	79099	79099	79099	79099	79099	79099	79099	79099	79099	79099	79099	79099	79100	79098	79100	79100	79100	79099	79100	79099	79100	79100	79100	79100	79100	79100	79100	79100	79100	79100	79100	79100	79100	79100	79100	79101	79101	79100	79100	79100	79101	79101	79101	79101	79101	79101	79101	79101	79101	79101	79101	79101	79101	79101	79101	79101	79102	79101	79102	79102	79102	79102	79102	79102	79102	79102	79103	79102	79103	79103	79103	79103	79103	79103	79103	79103	79103	79103	79103	79103	79103	79104	79104	79104	79104	79104	79104	79104	79104	79104	79104	79104	79104	79104	79105	79105	79105	79105	79105	79105	79105	79105	79105	79105	79105	79105	79105	79105	79105	79105	79106	79106	79106	79106	79106	79106	79106	79106	79107	79106	79107	79106	79106	79107	79107	79107	79107	79107	79107	79107	79107	79107	79107	79107	79107	79108	79108	79108	79108	79108	79108	79108	79108	79108	79109	79109	79109	79109	79109	79109	79109	79109	79109	79109	79109	79109	79110	79110	79110	79110	79110	79110	79110	79110	79110	79110	79110	79110	79110	79110	79111	79111	79111	79111	79111	79111	79111	79111	79111	79111	79111	79111	79111	79111	79111	79112	79111	79111	79112	79112	79112	79112	79112	79112	79112	79112	79112	79112	79112	79112	79112	79112	79112	79112	79113	79112	79113	79113	79113	79113	79113	79113	79113	79113	79113	79113	79113	79113	79113	79114	79114	79114	79114	79114	79114	79114	79114	79114	79114	79114	79114	79114	79114	79114	79114	79114	79114	79114	79114	79115	79114	79115	79115	79115	79115	79115	79115	79115	79115	79115	79115	79115	79115	79115	79115	79116	79116	79116	79116	79116	79116	79116	79116	79116	79117	79117	79117	79117	79117	79117	79117	79117	79117	79117	79117	79117	79117	79117	79117	79117	79118	79118	79118	79118	79118	79118	79118	79118	79118	79118	79118	79118	79119	79119	79118	79119	79119	79119	79119	79119	79119	79119	79119	79119	79119	79119	79119	79119	79119	79119	79120	79120	79120	79120	79120	79120	79120	79120	79120	79120	79120	79120	79120	79120	79120	79121	79121	79121	79121	79121	79121	79121	79121	79121	79121	79121	79122	79122	79121	79122	79122	79122	79122	79122	79122	79122	79122	79122	79122	79122	79122	79122	79122	79123	79122	79123	79123	79123	79123	79123	79123	79123	79123	79123	79123	79123	79123	79123	79123	79124	79124	79124	79124	79124	79124	79124	79124	79124	79124	79124	79124	79124	79124	79124	79125	79124	79125	79125	79125	79125	79125	79125	79125	79125	79125	79125	79125	79125	79125	79125	79125	79125	79126	79126	79125	79126	79126	79126	79126	79126	79126	79126	79126	79126	79126	79126	79126	79126	79126	79127	79127	79126	79127	79127	79127	79127	79127	79127	79127	79128	79128	79128	79128	79128	79128	79128	79128	79128	79128	79128	79128	79128	79128	79128	79128	79128	79129	79128	79128	79129	79129	79129	79129	79129	79129	79129	79129	79129	79129	79129	79129	79129	79129	79129	79130	79129	79130	79130	79130	79130	79130	79130	79130	79131	79131	79131	79131	79131	79131	79131	79131	79131	79131	79131	79131	79131	79132	79131	79132	79132	79132	79132	79132	79132	79132	79132	79132	79132	79133	79133	79133	79132	79133	79133	79133	79133	79133	79133	79133	79133	79133	79134	79134	79134	79134	79134	79134	79134	79134	79134	79134	79134	79134	79134	79134	79134	79135	79134	79135	79135	79135	79135	79135	79135	79135	79136	79136	79136	79136	79136	79136	79136	79136	79136	79136	79136	79136	79136	79136	79136	79136	79136	79136	79136	79136	79135	79136	79135	79135	79136	79137	79137	79137	79137	79137	79137	79137	79137	79137	79137	79137	79137	79137	79137	79137	79138	79137	79138	79138	79138	79138	79138	79138	79138	79138	79138	79138	79138	79138	79138	79138	79138	79138	79139	79138	79139	79139	79139	79139	79139	79139	79139	79139	79139	79139	79140	79140	79140	79140	79140	79140	79140	79140	79140	79140	79140	79140	79140	79140	79140	79140	79141	79141	79141	79141	79141	79141	79141	79141	79141	79141	79141	79141	79141	79142	79141	79142	79141	79142	79142	79142	79142	79142	79142	79142	79142	79142	79142	79142	79143	79142	79143	79143	79143	79143	79143	79143	79143	79143	79143	79143	79143	79143	79143	79143	79143	79144	79144	79144	79144	79144	79144	79144	79144	79144	79144	79144	79144	79144	79145	79144	79145	79145	79145	79145	79145	79145	79145	79145	79145	79145	79145	79145	79145	79145	79145	79145	79146	79146	79146	79146	79146	79146	79146	79146	79147	79146	79146	79147	79147	79147	79147	79147	79147	79147	79147	79147	79147	79147	79147	79147	79147	79147	79147	79147	79147	79147	79147	79148	79148	79148	79148	79147	79148	79148	79148	79148	79148	79148	79148	79148	79148	79149	79149	79149	79149	79149	79149	79149	79149	79149	79149	79149	79149	79149	79149	79149	79149	79149	79149	79149	79150	79150	79150	79150	79150	79150	79150	79150	79150	79150	79150	79150	79151	79151	79151	79151	79151	79151	79151	79151	79151	79151	79151	79151	79152	79152	79152	79152	79152	79152	79152	79152	79152	79152	79152	79152	79152	79152	79153	79153	79153	79153	79153	79153	79153	79153	79153	79153	79153	79153	79154	79154	79154	79154	79154	79154	79154	79154	79154	79154	79154	79154	79154	79154	79155	79155	79154	79155	79155	79155	79155	79155	79155	79155	79155	79155	79155	79155	79155	79155	79156	79156	79156	79156	79156	79156	79156	79156	79156	79156	79156	79156	79156	79156	79157	79157	79157	79157	79157	79157	79157	79157	79157	79157	79157	79157	79157	79157	79158	79158	79158	79158	79158	79158	79158	79158	79158	79158	79159	79159	79159	79159	79159	79159	79159	79159	79159	79159	79159	79159	79159	79160	79160	79160	79160	79160	79160	79160	79160	79160	79160	79160	79160	79160	79160	79161	79161	79161	79161	79161	79161	79161	79161	79161	79161	79162	79162	79162	79162	79161	79162	79162	79162	79162	79163	79163	79163	79163	79163	79163	79163	79163	79163	79163	79163	79163	79163	79163	79163	79164	79164	79164	79164	79164	79164	79164	79164	79164	79164	79164	79164	79164	79164	79165	79165	79164	79165	79165	79165	79165	79165	79165	79165	79165	79165	79165	79165	79165	79165	79166	79166	79166	79166	79166	79166	79166	79166	79166	79166	79166	79166	79166	79166	79166	79166	79166	79166	79167	79167	79167	79167	79167	79167	79167	79167	79167	79167	79168	79168	79168	79168	79168	79168	79168	79168	79168	79168	79168	79168	79168	79168	79167	79168	79168	79168	79168	79169	79168	79169	79169	79169	79169	79169	79169	79169	79169	79169	79170	79169	79170	79170	79170	79170	79170	79170	79170	79170	79170	79170	79170	79171	79171	79171	79171	79171	79171	79171	79171	79171	79171	79171	79171	79171	79171	79172	79172	79172	79172	79172	79172	79172	79172	79172	79172	79172	79172	79172	79172	79171	79173	79172	79173	79173	79173	79173	79173	79173	79173	79173	79173	79173	79173	79173	79173	79173	79173	79174	79173	79173	79174	79174	79174	79174	79174	79174	79174	79174	79174	79174	79174	79174	79174	79174	79174	79174	79174	79174	79174	79174	79175	79175	79175	79175	79175	79175	79175	79175	79175	79175	79175	79176	79176	79176	79176	79176	79176	79176	79176	79177	79177	79177	79177	79178	79177	79177	79178	79178	79178	79178	79178	79178	79178	79178	79178	79178	79178	79178	79178	79179	79179	79179	79178	79179	79179	79179	79179	79179	79179	79179	79180	79180	79180	79180	79180	79180	79180	79180	79181	79180	79180	79181	79181	79181	79181	79181	79181	79181	79181	79181	79181	79180	79181	79181	79182	79182	79182	79182	79182	79182	79182	79182	79182	79182	79182	79182	79182	79182	79182	79182	79182	79182	79182	79183	79183	79183	79183	79183	79183	79183	79183	79183	79183	79184	79184	79184	79183	79184	79184	79184	79184	79184	79184	79184	79184	79184	79184	79184	79184	79184	79184	79184	79184	79184	79185	79185	79185	79185	79185	79185	79185	79185	79185	79185	79185	79185	79185	79185	79186	79186	79186	79185	79186	79186	79186	79186	79186	79186	79187	79186	79187	79187	79187	79187	79187	79187	79187	79187	79187	79187	79187	79187	79187	79187	79187	79187	79188	79188	79188	79188	79188	79188	79188	79188	79188	79188	79188	79188	79189	79188	79189	79189	79189	79189	79189	79189	79189	79189	79189	79189	79189	79189	79190	79190	79190	79190	79189	79190	79190	79190	79190	79190	79190	79190	79190	79190	79190	79190	79190	79190	79190	79191	79191	79191	79191	79191	79191	79191	79191	79191	79191	79191	79191	79191	79191	79191	79191	79191	79192	79192	79192	79192	79192	79192	79192	79192	79192	79192	79192	79192	79192	79192	79192	79192	79192	79192	79192	79193	79193	79193	79193	79193	79193	79193	79193	79193	79193	79193	79194	79193	79194	79194	79194	79194	79193	79194	79194	79194	79194	79194	79194	79194	79194	79194	79194	79194	79195	79195	79195	79195	79195	79195	79195	79195	79195	79195	79195	79195	79195	79196	79196	79195	79196	79196	79196	79196	79196	79196	79196	79196	79196	79196	79196	79196	79196	79196	79196	79197	79197	79197	79197	79198	79197	79198	79198	79198	79197	79198	79198	79198	79198	79198	79198	79198	79198	79198	79199	79199	79199	79199	79199	79199	79199	79199	79199	79199	79199	79211	79199	79199	79199	79199	79200	79200	79199	79200	79200	79200	79200	79200	79200	79200	79200	79200	79200	79200	79200	79201	79201	79201	79201	79201	79201	79201	79201	79201	79201	79201	79201	79201	79201	79201	79201	79201	79201	79202	79202	79202	79201	79202	79202	79202	79202	79202	79202	79202	79202	79202	79202	79202	79202	79202	79202	79202	79203	79202	79203	79203	79203	79203	79203	79203	79203	79203	79203	79203	79203	79203	79203	79203	79203	79203	79203	79203	79204	79204	79204	79204	79204	79204	79204	79204	79204	79204	79204	79204	79204	79204	79204	79205	79205	79205	79205	79205	79205	79205	79205	79205	79205	79205	79205	79205	79205	79206	79206	79206	79206	79206	79206	79206	79206	79206	79206	79206	79206	79206	79206	79207	79207	79207	79207	79207	79207	79207	79207	79207	79207	79207	79207	79207	79207	79207	79207	79207	79207	79207	79208	79208	79208	79208	79208	79208	79208	79208	79208	79208	79208	79208	79208	79208	79208	79208	79208	79209	79209	79209	79208	79209	79209	79209	79209	79209	79209	79209	79209	79209	79209	79209	79209	79209	79209	79209	79209	79209	79209	79209	79210	79210	79210	79210	79210	79210	79210	79210	79210	79210	79211	79210	79211	79211	79211	79211	79211	79211	79211	79211	79211	79211	79211	79211	79211	79211	79211	79211	79212	79212	79212	79212	79211	79211	79212	79212	79212	79212	79212	79212	79212	79212	79212	79212	79212	79213	79213	79212	79213	79213	79213	79213	79213	79213	79213	79213	79213	79213	79213	79213	79213	79213	79213	79214	79214	79213	79214	79214	79214	79214	79214	79214	79214	79214	79214	79214	79214	79214	79214	79214	79214	79215	79214	79215	79214	79215	79215	79215	79215	79215	79215	79215	79215	79215	79215	79215	79215	79215	79215	79215	79216	79215	79215	79216	79216	79216	79216	79216	79216	79217	79216	79216	79216	79217	79217	79217	79217	79217	79217	79217	79217	79217	79217	79217	79218	79218	79218	79218	79218	79218	79218	79218	79218	79218	79218	79218	79218	79219	79219	79218	79219	79219	79219	79219	79219	79218	79219	79219	79219	79220	79219	79219	79219	79219	79219	79220	79219	79220	79219	79220	79220	79220	79220	79220	79220	79221	79221	79221	79221	79221	79221	79221	79221	79221	79221	79221	79221	79221	79222	79222	79222	79222	79222	79222	79222	79222	79222	79222	79222	79222	79222	79223	79223	79223	79223	79223	79223	79223	79223	79223	79223	79223	79223	79223	79223	79223	79223	79223	79223	79224	79224	79224	79224	79224	79224	79224	79224	79224	79224	79225	79224	79225	79225	79225	79225	79225	79225	79225	79225	79225	79225	79226	79226	79226	79226	79226	79226	79226	79226	79226	79226	79226	79227	79227	79227	79227	79227	79227	79227	79227	79227	79227	79227	79227	79227	79227	79227	79227	79228	79227	79228	79228	79227	79228	79228	79228	79228	79228	79228	79228	79228	79228	79228	79229	79228	79228	79229	79229	79229	79229	79229	79229	79229	79229	79229	79229	79229	79229	79229	79229	79230	79230	79230	79230	79230	79230	79230	79230	79230	79230	79230	79230	79230	79230	79231	79230	79231	79231	79231	79231	79231	79231	79231	79231	79232	79231	79232	79232	79232	79232	79232	79232	79232	79232	79232	79232	79232	79232	79232	79233	79233	79232	79233	79233	79233	79233	79233	79233	79233	79233	79233	79233	79233	79233	79233	79233	79233	79233	79234	79234	79234	79234	79234	79234	79234	79234	79234	79234	79234	79234	79234	79234	79235	79235	79234	79234	79235	79235	79235	79235	79235	79235	79235	79235	79235	79235	79235	79235	79236	79236	79236	79236	79236	79236	79236	79236	79236	79236	79236	79236	79236	79237	79237	79237	79237	79237	79237	79237	79237	79237	79237	79237	79237	79237	79237	79238	79238	79238	79238	79238	79238	79238	79238	79238	79238	79239	79239	79239	79239	79239	79239	79239	79239	79239	79239	79239	79239	79239	79239	79240	79240	79240	79240	79240	79240	79240	79240	79240	79240	79240	79240	79240	79240	79240	79240	79240	79240	79240	79240	79240	79241	79240	79241	79241	79241	79241	79241	79241	79241	79241	79241	79241	79242	79242	79242	79242	79242	79242	79242	79242	79242	79242	79242	79242	79242	79242	79243	79243	79243	79243	79243	79243	79243	79243	79243	79243	79243	79243	79243	79244	79244	79244	79244	79244	79244	79244	79244	79244	79244	79244	79245	79245	79245	79245	79245	79245	79245	79245	79245	79245	79245	79245	79245	79245	79246	79246	79245	79246	79246	79246	79246	79246	79246	79246	79246	79246	79246	79246	79246	79246	79247	79247	79246	79246	79246	79247	79246	79247	79247	79247	79247	79247	79247	79247	79247	79247	79247	79248	79248	79247	79248	79248	79248	79248	79248	79248	79248	79248	79248	79248	79248	79248	79248	79248	79248	79248	79248	79248	79248	79248	79248	79249	79249	79249	79249	79249	79249	79249	79250	79250	79250	79250	79250	79250	79250	79250	79250	79250	79250	79250	79251	79251	79251	79251	79251	79251	79251	79251	79251	79252	79252	79252	79252	79252	79252	79252	79252	79252	79252	79252	79252	79252	79252	79252	79252	79252	79253	79253	79253	79253	79253	79253	79253	79253	79253	79253	79253	79253	79253	79253	79253	79253	79253	79253	79253	79254	79253	79254	79254	79254	79254	79254	79254	79254	79254	79254	79254	79254	79254	79254	79254	79255	79255	79255	79255	79255	79255	79255	79255	79255	79255	79255	79255	79255	79255	79256	79256	79256	79256	79256	79256	79256	79256	79256	79256	79256	79257	79257	79257	79257	79257	79257	79257	79257	79257	79258	79258	79258	79258	79258	79258	79258	79258	79258	79258	79258	79258	79258	79258	79258	79258	79258	79259	79259	79259	79259	79259	79259	79259	79259	79259	79259	79260	79260	79260	79260	79260	79260	79260	79260	79261	79261	79261	79261	79261	79261	79261	79261	79261	79261	79261	79261	79262	79261	79261	79261	79261	79261	79262	79262	79262	79262	79262	79262	79262	79262	79262	79262	79262	79263	79263	79263	79263	79263	79263	79263	79263	79263	79263	79263	79263	79263	79263	79263	79264	79264	79264	79264	79265	79264	79264	79265	79265	79265	79265	79265	79265	79265	79265	79265	79265	79266	79266	79266	79266	79266	79266	79267	79267	79267	79267	79267	79267	79267	79267	79267	79267	79267	79267	79267	79267	79267	79268	79268	79268	79268	79268	79268	79268	79268	79268	79268	79268	79269	79269	79269	79269	79269	79269	79269	79269	79269	79269	79269	79269	79269	79269	79269	79270	79270	79270	79270	79270	79270	79270	79270	79270	79270	79271	79271	79271	79271	79271	79271	79271	79271	79271	79271	79271	79271	79272	79272	79272	79272	79272	79272	79272	79272	79272	79272	79272	79272	79272	79272	79272	79272	79272	79272	79272	79272	79272	79272	79273	79273	79272	79273	79273	79273	79273	79273	79273	79273	79273	79273	79273	79273	79273	79273	79274	79274	79274	79274	79274	79274	79274	79274	79274	79274	79274	79274	79274	79274	79274	79274	79274	79274	79274	79275	79275	79275	79275	79275	79275	79275	79275	79275	79275	79276	79275	79276	79276	79276	79276	79276	79276	79276	79276	79276	79276	79276	79276	79276	79276	79276	79277	79277	79277	79277	65818	79277	79277	79277	79277	79277	79277	79277	79277	79277	79277	79277	79277	79277	79277	79277	79278	79278	79278	79278	79278	79278	79278	79278	79278	79278	79278	79278	79278	79278	79278	79279	79279	79279	79279	79279	79279	79279	79279	79279	79279	79279	79279	79279	79279	79279	79279	79280	79279	79280	79279	79280	79280	79280	79280	79280	79280	79280	79280	79280	79280	79280	79280	79280	79280	79280	79280	79280	79281	79281	79281	79281	79281	79280	79281	79281	79281	79281	79281	79281	79281	79281	79281	79281	79281	79282	79282	79282	79282	79282	79282	79282	79282	79282	79282	79282	79282	79282	79282	79282	79282	79282	79282	79282	79282	79282	79283	79283	79283	79283	79283	79283	79283	79283	79283	79283	79283	79283	79284	79284	79283	79284	79284	79284	79284	79284	79284	79284	79284	79284	79284	79284	79284	79284	79284	79285	79285	79285	79285	79285	79285	79285	79285	79286	79286	79286	79286	79286	79286	79286	79286	79286	79286	79286	79286	79286	79286	79286	79286	79286	79287	79287	79287	79287	79287	79287	79287	79287	79287	79287	79287	79287	79287	79288	79288	79288	79288	79288	79288	79288	79288	79288	79288	79288	79288	79288	79288	79288	79288	79288	79288	79288	79288	79288	79288	79288	79289	79288	79289	79289	79289	79289	79289	79289	79289	79289	79289	79289	79289	79289	79289	79289	79289	79289	79289	79289	79290	79289	79289	79289	79289	79290	79290	79290	79290	79290	79290	79290	79290	79290	79290	79290	79290	79291	79290	79291	79291	79291	79291	79291	79291	79291	79291	79291	79291	79291	79291	79291	79291	79291	79291	79291	79291	79291	79292	79292	79292	79292	79292	79292	79292	79292	79292	79292	79292	79292	79292	79292	79292	79292	79292	79292	79292	79292	79292	79292	79292	79292	79292	79293	79293	79293	79293	79293	79293	79293	79293	79293	79293	79293	79293	79293	79293	79293	79293	79294	79293	79293	79294	79294	79294	79293	79294	79294	79294	79294	79294	79294	79294	79294	79294	79294	79294	79295	79295	79295	79295	79295	79295	79295	79295	79295	79295	79295	79295	79295	79295	79295	79295	79295	79295	79295	79295	79296	79296	79296	79296	79296	79296	79296	79296	79296	79296	79296	79296	79296	79296	79296	79296	79296	79296	79296	79296	79296	79296	79296	79296	79296	79296	79296	79297	79297	79297	79297	79297	79297	79297	79297	79297	79297	79297	79297	79297	79297	79297	79297	79297	79297	79297	79298	79298	79298	79298	79298	79298	79298	79298	79298	79298	79298	79298	79298	79298	79298	79299	79299	79299	79299	79299	79299	65838	79299	79299	79299	79299	79299	79299	79299	79299	79300	79299	79299	79299	79300	79300	79300	79300	79300	79300	79300	79300	79300	79300	79300	79300	79300	79300	79300	79300	79300	79300	79300	79300	79300	79300	79300	79300	79301	79301	79301	79301	79301	79301	79301	79301	79301	79301	79301	79301	79301	79301	79301	79301	79301	79301	79301	79301	79301	79301	79301	79301	79302	79302	79302	79302	79302	79302	79302	79302	79302	79302	79302	79302	79302	79302	79302	79302	79302	79302	79302	79303	79302	79303	79303	79303	79303	79303	79303	79303	79303	79303	79303	79303	79303	79303	79302	79303	79303	79303	79303	79303	79303	79303	79303	79304	79304	79303	79304	79304	79304	79304	79304	79304	79304	79304	79304	79304	79304	79304	79304	79304	79304	79304	79304	79304	79304	79304	79304	79305	79305	79305	79305	79305	79305	79305	79305	79305	79305	79305	79305	79305	79305	79305	79305	79305	79305	79306	79306	79305	79306	79306	79306	79306	79306	79306	79306	79306	79306	79306	79306	79306	79306	79306	79307	79307	79307	79307	79307	79307	79307	79307	79307	79307	79307	79307	79307	79307	79307	79307	79307	79307	79307	79307	79308	79308	79308	79308	79308	79308	79308	79308	79308	79308	79308	79308	79308	79308	79308	79308	79308	79308	79308	79308	79309	79309	79309	79309	79309	79309	79309	79309	79309	79309	79309	79309	79309	79309	79310	79310	79310	79310	79310	79310	79310	79310	79310	79310	79310	79310	79310	79310	79310	79310	79310	79311	79311	79310	79311	79311	79311	79311	79311	79311	79311	79311	79311	79311	79311	79311	79311	79311	79311	79311	79311	79311	79311	79311	79311	79311	79311	79311	79311	79311	79311	79312	79312	79312	79312	79312	79312	79312	79312	79312	79312	79312	79312	79312	79312	79312	79312	79313	79313	79312	79312	79313	79313	79313	79313	79313	79313	79313	79313	79313	79313	79313	79313	79313	79313	79314	79314	79314	79314	79314	79314	79314	79314	79314	79314	79314	79314	79314	79314	79314	79314	79314	79314	79314	79314	79314	79315	79315	79315	79315	79315	79315	79315	79315	79315	79315	79315	79315	79315	79315	79315	79315	79315	79315	79315	79315	79315	79315	79316	79315	79316	79316	79316	79316	79315	79316	79316	79316	79316	79316	79316	79316	79316	79317	79317	79317	79317	79317	79317	79317	79317	79317	79318	79317	79318	79318	79318	79318	79318	79318	79318	79318	79318	79318	79318	79318	79318	79317	79317	79318	79318	79318	79318	79318	79318	79318	79318	79318	79318	79319	79319	79319	79319	79319	79319	79319	79319	79319	79319	79319	79319	79320	79320	79320	79320	79320	79320	79320	79320	79320	79320	79320	79320	79320	79320	79320	79320	79320	79320	79320	79321	79321	79321	79321	79321	79321	79321	79321	79321	79321	79321	79321	79321	79321	79321	79321	79321	79321	79321	79321	79321	79322	79322	79321	79321	79322	79321	79322	79322	79322	79321	79322	79321	79322	79321	79322	79321	79322	79322	79322	79322	79322	79322	79322	79322	79322	79322	79322	79322	79322	79322	79322	79322	79322	79322	79322	79322	79323	79323	79322	79323	79323	79323	79323	79323	79323	79323	79323	79323	79323	79323	79323	79323	79323	79323	79323	79323	79323	79323	79323	79323	79324	79324	79324	79324	79324	79324	79324	79324	79324	79324	79324	79324	79324	79325	79324	79325	79325	79325	79325	79325	79325	79325	79325	79325	79325	79325	79325	79325	79325	79325	79325	79325	79325	79326	79325	79326	79326	79326	79326	79326	79326	79326	79326	79327	79327	79327	79327	79327	79327	79327	79327	79327	79327	79327	79327	79327	79328	79327	79327	79327	79328	79328	79328	79328	79328	79328	79328	79328	79327	79328	79328	79328	79328	79328	79328	79328	79329	79329	79329	79329	79329	79329	79329	79329	79329	79329	79329	79329	79329	79329	79329	79329	79329	79329	79329	79330	79329	79329	79329	79330	79330	79330	79330	79330	79330	79330	79330	79330	79330	79330	79330	79330	79330	79330	79330	79330	79330	79330	79330	79330	79330	79331	79331	79331	79331	79331	79331	79331	79331	79331	79331	79331	79331	79331	79331	79331	79331	79331	79331	79332	79332	79332	79332	79332	79332	79332	79332	79332	79332	79332	79332	79332	79332	79332	79332	79332	79332	79332	79332	79333	79333	79332	79333	79333	79333	79333	79333	79333	79333	79333	79333	79333	79333	79333	79333	79333	79333	79333	79333	79333	79334	79334	79334	79334	79334	79334	79334	79334	79334	79334	79334	79334	79334	79334	79334	79334	79334	79335	79335	79334	79335	79335	79335	79335	79335	79335	79335	79335	79335	79335	79335	79335	79335	79335	79335	79335	79335	65880	79335	79335	79335	79335	79335	79335	79335	79335	79335	79335	79335	79335	79335	79335	79335	79336	79336	79336	79336	79335	79336	79336	79336	79336	79336	79336	79336	79336	79336	79336	79336	79336	79336	79337	79337	79337	79337	79337	79337	79337	79337	79337	79337	79337	79337	79337	79337	79337	79337	79338	79338	79338	79338	79338	79338	79338	79338	79338	79338	79338	79339	79338	79339	79339	79339	79339	79339	79339	79339	79339	79339	79339	79339	79339	79339	79339	79339	79339	79340	79339	79340	79340	79340	79340	79340	79340	79340	79340	79340	79340	79340	79340	79340	79340	79341	79341	79341	79341	79341	79341	79341	79341	79341	79341	79341	79341	79341	79342	79342	79341	79342	79342	79342	79342	79342	79342	79342	79342	79342	79342	79342	79342	79342	79342	79342	79342	79342	79342	79342	79342	79343	79343	79343	79343	79343	79343	79343	79343	79343	79343	79343	79343	79343	79343	79343	79344	79344	79343	79344	79344	79344	79344	79344	79344	79344	79344	79344	79344	79344	79344	79344	79344	79344	79344	79344	79344	79344	79345	79345	79345	79345	79345	79345	79345	79345	79345	79345	79345	79345	79345	79345	79345	79345	79345	79345	79345	79345	79345	79345	79345	79345	79346	79346	79346	79346	79346	79346	79346	79346	79346	79346	79346	79346	79346	79346	79346	79346	79347	79347	79347	79347	79347	79347	79347	79347	79347	79347	79347	79347	79347	79347	79347	79347	79348	79348	79348	79348	79348	79348	79348	79348	79348	79348	79348	79348	79348	79348	79348	79348	79348	79348	79348	79348	79349	79349	79349	79349	79349	79349	79349	79349	79349	79349	79349	79349	79349	79349	79349	79349	79350	79349	79350	79349	79350	79350	79350	79350	79350	79350	79350	79350	79350	79350	79350	79350	79350	79350	79350	79350	79350	79351	79351	79351	79351	79351	79351	79351	79351	79351	79351	79351	79351	79351	79351	79351	79351	79352	79352	79352	79352	79352	79352	79352	79352	79352	79352	79352	79352	79352	79352	79352	79352	79352	79352	79353	79353	79353	79352	79353	79353	79353	79353	79353	79353	79353	79353	79353	79353	79353	79354	79354	79353	79354	79354	79354	79354	79354	79354	79354	79354	79354	79354	79354	79355	79355	79355	79355	79355	79355	79355	79355	79355	79355	79355	79355	79355	79355	79355	79355	79355	79355	79356	79356	79356	79356	79355	79356	79356	79356	79356	79356	79356	79356	79356	79356	79356	79357	79357	79357	79357	79357	79357	79357	79357	79357	79357	79357	79357	79357	79357	79357	79357	79357	79357	79357	79357	79358	79358	79358	79358	79358	79358	79358	79358	79358	79358	79358	79358	79358	79358	79358	79358	79358	79358	79359	79358	79359	79359	79359	79359	79359	79359	79359	79359	79359	79359	79359	79359	79359	79359	79359	79359	79359	79359	79359	79359	79359	79360	79360	79360	79359	79360	79360	79360	79360	79360	79360	79360	79360	79360	79360	79360	79360	79360	79360	79360	79360	79360	79361	79361	79361	79360	79361	79361	79361	79361	79361	79361	79361	79361	79361	79361	79361	79361	79361	79361	79361	79361	79361	79361	79361	79361	79362	79362	79362	79362	79362	79362	79362	79362	79362	79362	79362	79362	79362	79362	79362	79362	79362	79362	79362	79362	79362	79363	79362	79363	79363	79363	79363	79363	79363	79363	79363	79363	79363	79363	79363	79363	79363	79363	79363	79363	79363	79363	79363	79363	79363	79363	79363	79364	79364	79364	79364	79364	79364	79364	79364	79364	79364	79364	79364	79364	79364	79364	79364	79364	79364	79364	79364	79365	79364	79364	79365	79365	79365	79365	79365	79365	79365	79365	79365	79365	79365	79365	79365	79365	79365	79365	79366	79366	79366	79366	79366	79366	79366	79366	79366	79366	79366	79366	79366	79366	79366	79366	79366	79367	79367	79367	79367	79367	79367	79367	79367	79367	79367	79367	79367	79367	79367	79367	79367	79367	79368	79368	79368	79368	79368	79368	79368	79368	79368	79368	79368	79368	79368	79368	79368	79368	79369	79369	79369	79369	79369	79369	79369	79369	79369	79369	79370	79370	79370	79370	79370	79370	79370	79370	79370	79370	79370	79370	79370	79370	79370	79371	79371	79371	79371	79371	79370	79371	79371	79371	79371	79371	79371	79371	79371	79371	79371	79371	79371	79371	79372	79372	79371	79372	79372	79372	79372	79372	79372	79372	79372	79372	79372	79372	79372	79372	79373	79373	79373	79373	79373	79373	79373	79373	79373	79373	79373	79373	79373	79373	79373	79373	79373	79373	79373	79373	79373	79373	79373	79374	79374	79374	79374	79374	79374	79374	79374	79374	79374	79374	79375	79375	79375	79375	79375	79375	79375	79375	79375	79375	79375	79375	79375	79375	79375	79375	79376	79376	79376	79376	79376	79376	79376	79376	79376	79376	79376	79376	79376	79376	79376	79377	79376	79377	79376	79377	79377	79377	79377	79377	79377	79377	79377	79377	79377	79377	79377	79377	79377	79377	79377	79377	79378	79378	79378	79378	79378	79378	79378	79378	79378	79378	79378	79378	79378	79378	79379	79379	79379	79379	79379	79379	79379	79379	79379	79379	79379	79379	79380	79380	79380	79380	79380	79380	79380	79380	79380	79380	79380	79380	79380	79380	79380	79380	79381	79381	79381	79381	79381	79381	79381	79382	79382	79381	79382	79381	79382	79382	79382	79382	79382	79382	79382	79382	79382	79383	79382	79383	79383	79383	79383	79383	79383	79383	79383	79383	79383	79383	79383	79383	79383	79383	79383	79383	79383	79383	79383	79383	79383	79383	79384	79384	79384	79384	79384	79384	79384	79384	79384	79384	79384	79384	79384	79384	79385	79384	79385	79385	79385	79385	79385	79385	79385	79385	79385	79385	79385	79385	79385	79385	79385	79385	79385	79385	79385	79385	79385	79386	79386	79386	79386	79386	79386	79386	79386	79386	79386	79386	79387	79387	79387	79387	79387	79387	79387	79387	79387	79387	79387	79387	79387	79387	79387	79388	79388	79388	79388	79388	79388	79388	79388	79388	79388	79388	79388	79388	79388	79389	79389	79389	79389	79389	79389	79389	79389	79389	79390	79390	79390	79390	79390	79390	79390	79390	79390	79390	79391	79391	79391	79391	79391	79391	79391	79391	79391	79391	79391	79391	79391	79392	79392	79392	79391	79392	79392	79392	79392	79392	79392	79392	79392	79392	79392	79392	79393	79392	79393	79393	79393	79393	79393	79393	79393	79393	79393	79393	79393	79393	79393	79393	79394	79394	79394	79394	79394	79394	79394	79394	79394	79394	79394	79394	79394	79394	79394	79394	79394	79394	79395	79395	79395	79395	79395	79395	79395	79395	79395	79395	79395	79396	79396	79396	79396	79396	79396	79396	79396	79396	79396	79396	79396	79396	79396	79396	79397	79397	79397	79397	79397	79397	79397	79397	79397	79397	79397	79397	79397	79397	79397	79397	79398	79398	79398	79398	79398	79398	79398	79398	79398	79398	79398	79398	79398	79398	79398	79399	79399	79398	79398	79399	79399	79399	79399	79399	79399	79399	79400	79399	79400	79400	79400	79400	79400	79400	79400	79400	79400	79400	79400	79401	79401	79401	79401	79401	79401	79401	79401	79401	79401	79402	79402	79402	79402	79402	79402	79403	79402	79403	79403	79403	79403	79403	79403	79403	79403	79403	79403	79404	79404	79404	79404	79404	79404	79404	79404	79404	79404	79404	79404	79404	79405	79405	79405	79405	79405	79405	79404	79405	79405	79405	79405	79405	79405	79405	79406	79406	79406	79406	79406	79406	79406	79406	79406	79406	79407	79407	79407	79407	79407	79407	79407	79407	79407	79407	79407	79408	79408	79408	79408	79408	79408	79408	79408	79408	79408	79408	79408	79408	79408	79409	79409	79409	79409	79409	79409	79409	79409	79409	79409	79409	79409	79409	79410	79410	79410	79410	79410	79410	79410	79410	79410	79410	79410	79410	79411	79411	79411	79411	79411	79411	79411	79411	79411	79411	79411	79412	79412	79412	79412	79412	79412	79412	79412	79412	79412	79412	79412	79412	79412	79412	79412	79412	79413	79413	79413	79413	79413	79413	79413	79413	79413	79413	79413	79413	79413	79414	79414	79413	79414	79414	79414	79414	79414	79414	79414	79415	79415	79415	79415	79415	79415	79415	79415	79415	79415	79416	79416	79416	79416	79416	79416	79416	79416	79416	79416	79416	79416	79416	79417	79417	79417	79417	79417	79417	79417	79417	79417	79417	79417	79416	79417	79417	79417	79417	79417	79418	79418	79418	79418	79418	79418	79418	79418	79418	79418	79418	79418	79418	79418	79418	79418	79418	79418	79418	79418	79419	79418	79419	79419	79419	79419	79419	79419	79419	79419	79419	79420	79419	79420	79420	79420	79420	79420	79420	79420	79420	79420	79420	79421	79421	79421	79421	79421	79421	79421	79421	79421	79422	79422	79422	79422	79422	79422	79422	79422	79422	79422	79422	79422	79422	79422	79423	79423	79423	79423	79423	79423	79423	79423	79423	79423	79423	79423	79423	79423	79423	79423	79424	79424	79424	79424	79424	79424	79424	79424	79424	79424	79424	79424	79424	79424	79424	79424	79424	79424	79424	79425	79424	79425	79425	79425	79425	79425	79425	79425	79425	79425	79425	79425	79426	79425	79426	79426	79426	79426	79426	79426	79426	79426	79426	79426	79426	79427	79427	79427	79427	79427	79427	79427	79427	79427	79427	79427	79427	79427	79428	79428	79428	79428	79428	79428	79428	79428	79428	79428	79428	79428	79428	79428	79428	79428	79428	79428	79428	79428	79429	79428	79429	79429	79429	79429	79429	79429	79429	79429	79429	79429	79429	79429	79429	79429	79429	79430	79430	79430	79430	79430	79430	79430	79430	79430	79430	79430	79431	79431	79431	79431	79430	79431	79431	79431	79431	79431	79432	79432	79432	79432	79432	79432	79432	79432	79432	79432	79432	79432	79432	79432	79432	79432	79433	79433	79433	79433	79433	79433	79433	79433	79433	79433	79433	79433	79433	79433	79433	79433	79434	79433	79434	79434	79434	79433	79433	79434	79434	79434	79434	79434	79434	79434	79434	79434	79434	79434	79434	79434	79434	79434	79434	79434	79434	79434	79434	79434	79434	79434	79434	79435	79435	79435	79435	79435	79435	79435	79435	79435	79435	79435	79435	79436	79436	79436	79436	79436	79436	79436	79436	79436	79436	79436	79436	79436	79436	79436	79436	79437	79437	79437	79437	79437	79437	79437	79437	79437	79437	79437	79437	79437	79437	79437	79437	79438	79438	79437	79438	79438	79438	79438	79438	79438	79438	79438	79438	79438	79438	79438	79438	79438	79438	79438	79439	79438	79439	79439	79439	79439	79439	79439	79439	79439	79439	79439	79439	79439	79439	79439	79439	79439	79439	79439	79439	79439	79439	79440	79440	79440	79440	79440	79440	79440	79440	79440	79440	79440	79440	79440	79440	79440	79440	79440	79440	79440	79441	79440	79441	79441	79441	79441	79441	79440	79441	79441	79441	79441	79441	79441	79441	79441	79441	79442	79442	79442	79442	79442	79442	79442	79442	79442	79442	79442	79442	79442	79442	79442	79442	79442	79443	79443	79442	79442	79443	79443	79443	79443	79443	79443	79443	79443	79443	79443	79443	79443	79444	79444	79444	79444	79444	79444	79444	79444	79444	79444	79444	79444	79444	79444	79444	79444	79444	79444	79445	79445	79444	79445	79445	79445	79445	79445	79445	79445	79445	79445	79445	79445	79445	79445	79445	79445	79445	79445	79446	79445	79445	79445	79446	79446	79446	79446	79446	79446	79446	79446	79446	79446	79446	79446	79446	79446	79446	79447	79447	79447	79447	79447	79447	79447	79447	79447	79447	79447	79447	79447	79447	79447	79448	79447	79447	79447	79448	79448	79448	79448	79448	79448	79448	79448	79448	79448	79448	79448	79448	79448	79448	79448	79448	79449	79449	79449	79449	79449	79449	79449	79449	79449	79449	79450	79450	79450	79450	79450	79450	79450	79450	79450	79450	79450	79450	79450	79451	79450	79450	79451	79451	79451	79451	79451	79451	79451	79451	79451	79451	79451	79451	79451	79451	79451	79451	79451	79452	79452	79452	79452	79452	79452	79452	79452	79452	79452	79452	79452	79452	79452	79452	79452	79452	79452	79453	79453	79453	79452	79453	79453	79453	79453	79453	79453	79454	79454	79454	79454	79454	79454	79454	79454	79454	79454	79454	79454	79454	79454	79454	79455	79455	79455	79455	79455	79455	79455	79455	79455	79455	79455	79455	79455	79455	79455	79455	79455	79455	79455	79455	79455	79455	79455	79455	79455	79455	79456	79455	79456	79456	79456	79456	79456	79456	79456	79456	79457	79456	79457	79457	79457	79457	79457	79457	79457	79457	79457	79457	79457	79457	79457	79457	79457	79457	79457	79457	79458	79458	79458	79458	79458	79458	79458	79458	79458	79458	79458	79458	79458	79458	79458	79458	79458	79458	79458	79458	79458	79459	79459	79459	79459	79459	79459	79459	79459	79459	79459	79459	79459	79459	79459	79459	79459	79459	79459	79459	79459	79459	79459	79460	79460	79460	79460	79460	79460	79460	79460	79460	79460	79460	79460	79460	79460	79460	79460	79461	79460	79461	79461	79461	79461	79461	79461	79461	79461	79461	79461	79462	79462	79462	79462	79462	79462	79462	79462	79462	79462	79462	79462	79462	79462	79462	79462	79463	79463	79463	79463	79463	79463	79463	79463	79463	79463	79464	79464	79464	79464	79464	79464	79464	79464	79464	79464	79464	79464	79464	79464	79464	79464	79465	79465	79465	79465	79465	79465	79465	79465	79465	79465	79465	79465	79465	79465	79465	79465	79465	79465	79465	79465	79465	79465	79466	79466	79466	79466	79466	79466	79466	79466	79466	79466	79466	79467	79467	79467	79467	79467	79467	79467	79467	79467	79467	79467	79467	79467	79468	79468	79468	79468	79468	79468	79468	79468	79468	79468	79468	79468	79468	79469	79469	79468	79469	79469	79469	79469	79469	79469	79469	79469	79469	79469	79469	79469	79469	79469	79469	79469	79469	79469	79470	79470	79470	79470	79470	79470	79470	79470	79470	79470	79470	79470	79470	79470	79470	79470	79470	79470	79470	79471	79471	79471	79471	79471	79471	79471	79471	79471	79471	79471	79471	79472	79472	79471	79472	79472	79472	79472	79472	79472	79472	79472	79472	79472	79472	79472	79472	79472	79473	79473	79473	79473	79473	79473	79473	79473	79473	79473	79473	79473	79473	79473	79473	79473	79473	79473	79473	79473	79474	79474	79474	79474	79474	79474	79474	79474	79474	79474	79474	79474	79474	79474	79474	79474	79474	79474	79474	79474	79474	79474	79475	79475	79475	79475	79475	79475	79475	79475	79475	79475	79475	79475	79475	79475	79475	79475	79475	79475	79475	79475	79476	79476	79475	79476	79476	79476	79476	79476	79476	79476	79476	79476	79476	79476	79477	79477	79477	79477	79477	79477	79477	79477	79477	79477	79477	79478	79478	79478	79478	79478	79478	79478	79478	79478	79478	79478	79478	79479	79478	79479	79479	79479	79479	79479	79479	79479	79479	79479	79479	79479	79479	79479	79479	79479	79480	79479	79480	79480	79480	79480	79480	79480	79480	79480	79480	79480	79480	79480	79480	79480	79480	79480	79480	79480	79480	79480	79481	79481	79481	79481	79481	79481	79481	79481	79482	79482	79482	79482	79482	79482	79482	79482	79482	79482	79482	79482	79482	79483	79483	79483	79483	79483	79483	79483	79483	79483	79483	79483	79483	79483	79483	79484	79484	79484	79484	79484	79484	79484	79484	79484	79484	79484	79484	79484	79484	79484	79484	79484	79485	79485	79485	79485	79485	79485	79485	79485	79485	79485	79485	79485	79485	79485	79485	79485	79485	79485	79485	79485	79486	79485	79486	79486	79486	79486	79486	79486	79486	79486	79486	79486	79487	79487	79487	79487	79487	79487	79487	79487	79487	79487	79488	79488	79488	79488	79488	79488	79488	79488	79488	79488	79489	79489	79489	79488	79489	79489	79489	79489	79489	79489	79489	79489	79490	79490	79489	79490	79490	79490	79490	79490	79490	79490	79490	79490	79490	79490	79491	79490	79491	79491	79491	79491	79491	79491	79491	79491	79491	79491	79491	79491	79491	79491	79491	79491	79491	79492	79491	79492	79492	79492	79492	79492	79492	79492	79492	79492	79493	79493	79493	79493	79493	79493	79493	79493	79493	79493	79493	79493	79493	79493	79493	79494	79493	79493	79494	79494	79494	79494	79494	79494	79494	79494	79494	79494	79494	79494	79494	79494	79494	79494	79494	79494	79495	79495	79495	79495	79495	79495	79495	79495	79495	79495	79495	79496	79496	79495	79496	79496	79496	79496	79496	79496	79496	79496	79496	79496	79496	79496	79496	79497	79497	79496	79497	79497	79497	79497	79497	79497	79497	79497	79497	79497	79498	79498	79498	79498	79498	79498	79498	79498	79498	79498	79498	79498	79498	79498	79499	79498	79498	79498	79499	79499	79499	79499	79499	79499	79499	79499	79499	79499	79499	79499	79499	79499	79499	79499	79499	79499	79500	79500	79500	79500	79500	79500	79500	79500	79500	79500	79500	79500	79500	79500	79501	79501	79501	79501	79501	79501	79501	79501	79501	79501	79501	79501	79502	79501	79501	79501	79502	79501	79502	79502	79502	79502	79502	79502	79502	79502	79502	79502	79502	79502	79503	79503	79503	79503	79503	79503	79503	79503	79503	79503	79503	79503	79504	79503	79504	79504	79505	79504	79504	79504	79504	79513	79518	79521	79505	79505	79505	79505	79505	79505	79505	79505	79505	79505	79505	79505	79505	79506	79506	79506	79506	79506	79506	79506	79506	79506	79506	79506	79506	79506	79506	79506	79506	79506	79507	79506	79507	79507	79507	79507	79507	79507	79507	79507	79507	79507	79507	79507	79507	79507	79527	79508	79508	79508	79508	79508	79508	79508	79508	79507	79508	79508	79508	79508	79508	79508	79508	79508	79508	79508	79508	79509	79509	79509	79509	79509	79509	79509	79509	79509	79509	79509	79509	79509	79509	79509	79509	79509	79509	79510	79509	79509	79510	79509	79510	79509	79510	79510	79510	79510	79510	79510	79510	79510	79511	79511	79511	79511	79511	79511	79511	79511	79511	79511	79511	79511	79511	79511	79512	79512	79512	79512	79512	79512	79512	79512	79512	79512	79512	79513	79513	79513	79513	79513	79513	79513	79513	79512	79513	79513	79513	79513	79513	79513	79513	79514	79513	79513	79514	79514	79514	79514	79514	79514	79514	79514	79514	79514	79514	79514	79515	79515	79515	79515	79515	79515	79515	79515	79515	79515	79515	79515	79515	79515	79515	79516	79516	79516	79516	79516	79516	79516	79516	79517	79517	79517	79517	79516	79517	79517	79517	79517	79517	79517	79517	79517	79518	79517	79518	79518	79517	79518	79517	79518	79518	79518	79517	79518	79518	79518	79518	79518	79518	79518	79519	79519	79519	79519	79519	79519	79519	79519	79519	79519	79519	79519	79519	79519	79519	79519	79519	79520	79520	79520	79520	79520	79520	79520	79520	79520	79520	79520	79520	79520	79521	79521	79520	79521	79521	79521	79521	79521	79521	79521	79521	79521	79521	79521	79521	79522	79522	79522	79522	79522	79522	79522	79522	79522	79522	79522	79522	79523	79523	79523	79523	79523	79523	79523	79523	79523	79523	79523	79523	79524	79524	79524	79524	79524	79524	79524	79524	79524	79524	79524	79524	79524	79524	79524	79525	79525	79525	79525	79525	79525	79525	79525	79525	79525	79525	79525	79525	79525	79525	79525	79526	79525	79526	79526	79526	79526	79526	79526	79526	79526	79526	79526	79526	79526	79526	79526	79526	79526	79526	79527	79527	79527	79527	79527	79527	79527	79527	79527	79527	79527	79527	79527	79527	79527	79527	79528	79528	79528	79528	79528	79528	79528	79528	79528	79528	66073	79528	79528	79528	79528	79528	79528	79528	79529	79529	79529	79529	79529	79529	79529	79529	79529	79529	79529	79530	79530	79529	79530	79529	79530	79529	79530	79530	79530	79530	79530	79530	79530	79530	79530	79530	79530	79530	79530	79530	79530	79530	79531	79531	79530	79530	79531	79531	79531	79530	79531	79531	79531	79531	79531	79531	79531	79531	79531	79531	79531	79531	79531	79531	79532	79532	79532	79532	79532	79532	79532	79532	79532	79532	79532	79532	79533	79533	79533	79533	79533	79533	79533	79533	79533	79533	79533	79533	79533	79534	79534	79534	79534	79534	79534	79534	79534	79534	79534	79534	79535	79535	79535	79535	79535	79535	79535	79535	79536	79535	79536	79536	79536	79536	79536	79536	79536	79536	79536	79536	79537	79537	79536	79537	79537	79537	79537	79537	79537	79537	79537	79537	79537	79537	79537	79537	79537	79537	79537	79538	79537	79538	79538	79538	79538	79538	79538	79538	79538	79538	79538	79538	79538	79538	79539	79539	79539	79539	79539	79539	79539	79539	79539	79539	79539	79539	79539	79540	79540	79540	79540	79540	79540	79540	79540	79541	79541	79541	79541	79541	79541	79541	79541	79541	79541	79541	79541	79541	79542	79542	79542	79542	79542	79542	79542	79542	79542	79542	79542	79542	79542	79542	79542	79542	79543	79543	79543	79543	79543	79543	79543	79543	79543	79544	79544	79543	79544	79544	79544	79544	79544	79544	79544	79544	79545	79545	79545	79544	79545	79545	79545	79545	79545	79545	79545	79545	79545	79546	79545	79546	79545	79546	79546	79546	79546	79546	79546	79546	79546	79546	79546	79546	79545	79546	79546	79546	79547	79546	79547	79547	79547	79547	79547	79547	79547	79547	79548	79548	79548	79548	79548	79548	79549	79549	79549	79549	79549	79549	79549	79549	79549	79549	79549	79549	79549	79550	79550	79550	79550	79550	79550	79550	79550	79550	79550	79550	79550	79550	79550	79550	79550	79550	79551	79550	79551	79551	79551	79551	79551	79551	79551	79551	79551	79551	79551	79551	79551	79551	79552	79552	79552	79552	79552	79552	79552	79552	79552	79553	79552	79552	79553	79553	79553	79553	79553	79553	79553	79553	79553	79553	79553	79553	79554	79554	79554	79554	79554	79554	79554	79554	79554	79554	79554	79554	79555	79555	79555	79555	79555	79555	79555	79555	79555	79555	79555	79555	79555	79555	79556	79556	79556	79556	79556	79556	79556	79556	79556	79556	79556	79556	79556	79557	79557	79557	79557	79557	79557	79557	79557	79557	79557	79557	79557	79557	79558	79558	79558	79558	79558	79558	79558	79558	79558	79558	79558	79558	79558	79558	79558	79558	79558	79558	79558	79558	79559	79559	79559	79559	79559	79559	79559	79559	79559	79559	79559	79559	79560	79560	79560	79560	79560	79560	79560	79560	79561	79561	79561	79561	79561	79561	79561	79561	79561	79561	79561	79561	79562	79561	79562	79562	79561	79562	79562	79562	79562	79562	79562	79562	79563	79562	79562	79563	79563	79563	79563	79563	79563	79563	79563	79563	79563	79563	79563	79563	79563	79563	79563	79564	79564	79564	79564	79564	79564	79564	79564	79564	79564	79564	79564	79564	79564	79565	79565	79565	79565	79565	79565	79565	79565	79565	79565	79566	79566	79566	79566	79566	79566	79566	79566	79566	79566	79566	79566	79566	79566	79566	79566	79567	79567	79567	79567	79567	79567	79567	79567	79567	79567	79567	79567	79568	79568	79568	79567	79568	79568	79568	79568	79568	79568	79568	79568	79568	79568	79568	79568	79569	79569	79569	79569	79569	79569	79569	79569	79569	79569	79569	79569	79569	79569	79570	79570	79570	79570	79569	79570	79570	79570	79570	79570	79570	79570	79570	79570	79570	79570	79570	79570	79570	79570	79570	79571	79571	79571	79571	79571	79571	79571	79571	79571	79571	79572	79572	79572	79572	79572	79572	79572	79572	79572	79572	79572	79572	79572	79572	79572	79572	79572	79572	79572	79573	79573	79573	79573	79573	79573	79573	79573	79573	79573	79573	79573	79573	79573	79574	79574	79574	79574	79574	79574	79574	79574	79574	79574	79574	79574	79575	79575	79575	79574	79575	79575	79575	79575	79575	79575	79575	79575	79575	79575	79575	79575	79575	79575	79576	79576	79575	79576	79576	79576	79576	79576	79576	79576	79577	79577	79577	79577	79577	79577	79577	79577	79577	79577	79577	79577	79577	79577	79577	79577	79577	79577	79578	79578	79578	79578	79578	79578	79578	79578	79578	79578	79578	79578	79578	79578	79578	79578	79579	79578	79579	79579	79579	79579	79579	79579	79579	79579	79579	79579	79579	79579	79579	79579	79580	79579	79579	79580	79580	79580	79580	79580	79580	79580	79580	79580	79581	79581	79581	79581	79581	79581	79581	79581	79581	79581	79581	79581	79581	79582	79582	79582	79582	79582	79582	79582	79582	79582	79582	79582	79583	79583	79583	79583	79583	79583	79583	79583	79583	79583	79583	79583	79583	79584	79584	79584	79584	79584	79584	79584	79584	79584	79584	79585	79584	79585	79585	79585	79585	79585	79585	79585	79585	79585	79585	79585	79585	79585	79586	79586	79586	79586	79586	79586	79586	79586	79586	79586	79587	79587	79586	79587	79587	79587	79587	79587	79587	79587	79587	79587	79587	79587	79587	79587	79588	79588	79588	79588	79588	79588	79588	79588	79588	79588	79588	79588	79588	79588	79589	79589	79589	79589	79589	79589	79589	79589	79589	79589	79589	79589	79589	79590	79590	79590	79590	79590	79590	79590	79590	79590	79590	79590	79590	79590	79590	79591	79591	79591	79591	79591	79591	79591	79591	79591	79591	79591	79592	79592	79592	79592	79592	79592	79592	79592	79592	79592	79592	79592	79592	79592	79593	79593	79593	79593	79593	79593	79593	79593	79593	79593	79594	79593	79594	79594	79594	79594	79594	79594	79594	79594	79594	79594	79594	79594	79594	79595	79595	79595	79595	79595	79595	79595	79595	79595	79595	79595	79595	79595	79596	79596	79596	79596	79596	79596	79596	79596	79597	79597	79597	79597	79597	79597	79597	79597	79597	79597	79597	79597	79597	79597	79597	79597	79598	79598	79598	79598	79598	79598	79598	79598	79598	79598	79598	79598	79598	79598	79599	79599	79599	79599	79599	79598	79599	79599	79599	79599	79599	79599	79599	79599	79599	79600	79600	79600	79600	79600	79600	79600	79600	79600	79600	79600	79600	79600	79600	79601	79601	79601	79601	79601	79601	79601	79601	79601	79601	79601	79601	79601	79601	79601	79601	79601	79601	79601	79601	79601	79601	79602	79602	79602	79602	79602	79602	79602	79602	79602	79602	79602	79602	79602	79602	79602	79602	79602	79602	79602	79602	79603	79603	79603	79603	79603	79603	79603	79603	79603	79603	79603	79603	79603	79603	79603	79603	79603	79603	79604	79604	79604	79604	79604	79604	79604	79604	79604	79604	79604	79604	79604	79604	79604	79605	79605	79604	79605	79605	79605	79605	79605	79605	79605	79605	79606	79606	79606	79606	79606	79606	79606	79606	79606	79606	79606	79606	79606	79606	79607	79607	79607	79607	79607	79607	79607	79607	79607	79607	79607	79607	79607	79607	79607	79607	79608	79608	79608	79608	79608	79608	79608	79608	79608	79608	79608	79609	79609	79609	79609	79609	79609	79609	79609	79609	79609	79609	79609	79609	79609	79609	79609	79609	79610	79610	79610	79610	79610	79610	79610	79610	79610	79610	79610	79610	79611	79610	79611	79611	79611	79611	79611	79611	66133	79611	79611	79611	66135	79611	79611	79612	79612	79612	79612	79612	79612	79612	79612	79612	79612	79612	79612	79612	79612	79612	79612	79612	79613	79613	79613	79613	79613	79613	79613	79613	79613	79613	79613	79613	79613	79613	79613	79613	79613	79613	79614	79614	79614	79614	79614	79614	79614	79613	79614	79614	79614	79614	79614	79614	79614	79615	79615	79615	79615	79615	79615	79615	79615	79615	79615	79615	79615	79615	79615	79615	79616	79615	79616	79616	79616	79616	79616	79616	79616	79616	79616	79616	79616	79616	79616	79617	79616	79616	79617	79617	79617	79617	79617	79617	79617	79617	79617	79617	79617	79617	79617	79617	79618	79617	79618	79618	79618	79618	79618	79618	79618	79618	79618	79618	79618	79618	79618	79618	79618	79619	79619	79619	79619	79619	79619	79619	79619	79620	79620	79620	79620	79620	79620	79620	79620	79620	79620	79620	79620	79620	79620	79620	79620	79620	79620	79620	79620	79621	79621	79621	79621	79621	79621	79621	79621	79621	79621	79621	79622	79621	79621	79622	79622	79622	79622	79622	79622	79622	79622	79622	79623	79622	79622	79623	79623	79623	79623	79623	79623	79623	79623	79623	79623	79623	79623	79623	79624	79624	79624	79624	79624	79624	79624	79624	79624	79624	79624	79624	79624	79624	79625	79625	79625	79625	79625	79625	79625	79625	79626	79626	79626	79626	79626	79626	79626	79626	79626	79626	79626	79626	79627	79626	79627	79627	79627	79627	79627	79627	79627	79627	79627	79627	79627	79627	79627	79628	79628	79628	79628	79628	79628	79628	79628	79628	79628	79628	79628	79628	79628	79629	79629	79629	79629	79629	79629	79629	79629	79629	79629	79630	79630	79630	79630	79630	79630	79630	79630	79630	79630	79630	79631	79630	79631	79631	79631	79631	79631	79631	79631	79631	79631	79630	79631	79631	79631	79632	79632	79632	79632	79632	79632	79632	79632	79632	79632	79632	79632	79632	79632	79632	79633	79633	79632	79633	79633	79633	79633	79633	79633	79633	79633	79633	79633	79633	79633	79633	79634	79634	79634	79634	79634	79634	79634	79634	79634	79634	79634	79634	79634	79634	79634	79634	79634	79634	79634	79634	79634	79635	79635	79635	79635	79635	79635	79635	79635	79635	79635	79635	79635	79636	79636	79636	79636	79636	79636	79636	79636	79636	79636	79636	79636	79636	79636	79636	79637	79637	79637	79637	79637	79637	79637	79637	79637	79637	79637	79637	79637	79637	79637	79637	79638	79638	79638	79638	79638	79638	79638	79638	79638	79638	79638	79638	79638	79638	79638	79638	79639	79638	79639	79639	79639	79639	79639	79639	79639	79639	79639	79639	79639	79639	79640	79640	79640	79640	79640	79640	79640	79641	79640	79641	79641	79641	79641	79641	79641	79641	79641	79641	79641	79641	79641	79641	79641	79641	79641	79642	79642	79642	79642	79642	79642	79642	79642	79642	79642	79642	79642	79642	79642	79642	79642	79642	79642	79643	79643	79643	79642	79643	79643	79642	79642	79643	79643	79643	79643	79643	79643	79644	79643	79644	79644	79644	79644	79644	79644	79644	79644	79644	79644	79644	79644	79644	79644	79644	79644	79644	79645	79644	66165	79645	79645	79645	79645	79645	79645	79645	79645	79645	79645	79645	79646	79646	79646	79646	79646	79646	79646	79646	79646	79646	79646	79646	79646	79647	79647	79647	79647	79647	79647	79647	79647	79647	79647	79647	79647	79648	79648	79648	79648	79648	79648	79648	79648	79648	79648	79648	79648	79648	79648	79648	79648	79649	79649	79649	79649	79649	79649	79649	79649	79649	79649	79649	79649	79650	79650	79650	79650	79650	79650	79650	79650	79650	79650	79650	79650	79650	79650	79650	79651	79651	79651	79651	79651	79651	79651	79651	79651	79651	79651	79651	79651	79651	79651	79651	79652	79651	79652	79651	79652	79652	79652	79652	79652	79652	79652	79652	79652	79652	79652	79652	79652	79652	79652	79653	79653	79653	79653	79653	79652	79653	79653	79653	79653	79653	79653	79653	79653	79653	79653	79654	79654	79654	79654	79654	79654	79654	79654	79654	79654	79654	79654	79654	79655	79655	79655	79655	79655	79655	79655	79655	79655	79655	79655	79655	79655	79655	79655	79656	79656	79656	79656	79656	79656	79656	79656	79656	79656	79657	79657	79657	79657	79657	79657	79657	79657	79657	79657	79658	79658	79658	79658	79658	79658	79658	79658	79659	79659	79659	79659	79659	79659	79659	79659	79660	79660	79660	79660	79660	79660	79660	79660	79660	79660	79660	79660	79660	79661	79661	79661	79661	79661	79661	79661	79661	79661	79661	79661	79662	79662	79662	79662	79662	79662	79662	79662	79662	79662	79663	79662	79663	79663	79663	79663	79663	79663	79664	79664	79664	79664	79664	79664	79664	79664	79663	79664	79664	79664	79664	79664	79664	79665	79665	79665	79665	79665	79665	79665	79665	79665	79665	79665	79665	79665	79665	79665	79666	79666	79666	79666	79666	79666	79666	79667	79667	79667	79667	79667	79667	79667	79667	79667	79667	79667	79668	79667	79668	79668	79668	79668	79668	79668	79668	79668	79668	79668	79668	79668	79668	79668	79669	79669	79669	79669	79669	79669	79669	79669	79669	79669	79669	79669	79669	79669	79669	79669	79669	79669	79669	79669	79669	79669	79669	79669	79669	79670	79670	79670	79670	79670	79670	79670	79670	79670	79670	79670	79670	79670	79670	79670	79670	79670	79670	79671	79671	79671	79671	79671	79671	79671	79671	79671	79671	79672	79672	79672	79672	79672	79672	79672	79672	79672	79672	79672	79672	79672	79673	79673	79673	79673	79673	79673	79673	79673	79673	79674	79674	79674	79674	79674	79674	79674	79674	79674	79675	79675	79675	79675	79675	79675	79675	79675	79675	79675	79675	79675	79675	79676	79676	79676	79676	79676	79677	79677	79677	79677	79677	79677	79677	79677	79677	79677	79677	79677	79678	79678	79678	79678	79678	79678	79678	79678	79679	79679	79679	79679	79679	79680	79680	79680	79680	79680	79680	79680	79680	79681	79681	79681	79681	79680	79681	79681	79681	79681	79681	79681	79681	79681	79681	79681	79682	79681	79681	79682	79682	79681	79682	79682	79682	79682	79682	79682	79682	79682	79682	79682	79682	79682	79683	79683	79683	79683	79683	79684	79684	79684	79684	79684	79684	79684	79684	79684	79684	79684	79684	79684	79685	79684	79685	79685	79685	79685	79685	79685	79685	79685	79685	79686	79686	79686	79686	79686	79685	79686	79686	79686	79686	79686	79686	79686	79687	79687	79686	79687	79686	79686	79687	79687	79687	79687	79687	79687	79687	79687	79687	79687	79688	79688	79688	79688	79688	79688	79688	79688	79688	79688	79688	79688	79688	79689	79689	79689	79689	79689	79689	79689	79689	79689	79689	79690	79690	79690	79690	79690	79690	79690	79690	79690	79690	79690	79690	79690	79690	79691	79690	79690	79691	79691	79691	79691	79691	79691	79691	79691	79691	79691	79692	79692	79692	79692	79692	79692	79692	79692	79692	79692	79693	79693	79693	79693	79693	79693	79693	79693	79693	79693	79693	79693	79693	79693	79693	79694	79693	79694	79694	79694	79694	79694	79694	79694	79694	79694	79694	79694	79694	79695	79695	79695	79695	79695	79695	79695	79695	79695	79695	79695	79695	79695	79695	79695	79695	79695	79695	79696	79696	79696	79696	79696	79696	79696	79696	79696	79696	79696	79696	79697	79696	79697	79697	79697	79697	79697	79697	79697	79697	79697	79697	79697	79697	79697	79697	79697	79697	79697	79698	79697	79698	79698	79698	79698	79698	79698	79698	79698	79698	79698	79698	79698	79698	79698	79699	79699	79699	79699	79699	79699	79699	79699	79699	79699	79699	79699	79699	79699	79700	79700	79700	79700	79700	79700	79700	79700	79700	79700	79700	79701	79701	79701	79701	79701	79701	79701	79701	79701	79701	79701	79701	79701	79701	79701	79701	79701	79701	79701	79701	79701	79702	79702	79702	79702	79702	79702	79702	79702	79702	79703	79702	79703	79703	79703	79703	79703	79704	79704	79704	79704	79704	79704	79704	79704	79704	79704	79704	79704	79705	79705	79705	79705	79705	79705	79705	79705	79705	79705	79705	79705	79705	79706	79705	79706	79706	79706	79706	79706	79706	79706	79705	79706	79706	79706	79706	79706	79706	79706	79707	79707	79706	79706	79707	79707	79707	79707	79707	79707	79708	79707	79708	79708	79708	79708	79708	79708	79708	79708	79708	79708	79708	79709	79709	79709	79709	79709	79709	79709	79709	79709	79709	79709	79709	79709	79710	79710	79710	79710	79710	79710	79710	79711	79711	79711	79711	79711	79711	79711	79711	79712	79711	79712	79712	79712	79712	79712	79712	79712	79712	79712	79712	79712	79712	79712	79713	79713	79713	79713	79713	79713	79713	79713	79713	79713	79713	79713	79714	79714	79714	79714	79714	79714	79714	79714	79714	79714	79715	79714	79715	79715	79715	79715	79715	79715	79715	79715	79715	79715	79715	79715	79715	79715	79715	79715	79715	79715	79716	79716	79716	79716	79716	79716	79716	79716	79716	79716	79717	79717	79717	79717	79717	79717	79717	79717	79717	79717	79717	79718	79717	79718	79718	79718	79718	79718	79718	79718	79718	79718	79718	79718	79718	79719	79719	79719	79719	79719	79719	79719	79719	79719	79719	79719	79719	79719	79719	79719	79720	79720	79720	79720	79720	79720	79720	79720	79720	79720	79721	79720	79721	79721	79721	79721	79721	79721	79721	79721	79722	79722	79722	79722	79722	79722	79722	79722	79722	79723	79723	79723	79723	79723	79723	79723	79723	79723	79723	79723	79724	79724	79724	79724	79724	79724	79724	79724	79724	79724	79724	79724	79724	79724	79724	79724	79724	79724	79725	79725	79725	79725	79725	79725	79725	79725	79725	79725	79725	79726	79726	79726	79726	79726	79726	79726	79726	79726	79726	79726	79726	79726	79726	79727	79727	79727	79727	79727	79727	79727	79727	79727	79727	79727	79727	79727	79728	79728	79728	79728	79728	79728	79728	79728	79728	79729	79728	79729	79729	79729	79729	79729	79729	79729	79729	79729	79730	79730	79730	79730	79730	79730	79730	79730	79730	79730	79730	79730	79731	79731	79731	79731	79731	79731	79731	79731	79731	79731	79732	79732	79732	79732	79732	79732	79732	79732	79732	79733	79733	79733	79733	79733	79733	79733	79733	79733	79734	79734	79734	79734	79734	79735	79734	79734	79735	79735	79735	79735	79735	79735	79735	79735	79735	79735	79735	79735	79735	79736	79736	79736	79736	79736	79736	79736	79736	79736	79736	79736	79736	79736	79736	79736	79736	79736	79737	79737	79737	79737	79737	79737	79737	79737	79737	79737	79737	79737	79738	79738	79738	79738	79738	79738	79738	79738	79738	79738	79738	79739	79739	79739	79739	79739	79739	79739	79739	79740	79740	79740	79740	79740	79740	79740	79740	79740	79740	79740	79740	79740	79740	79741	79741	79741	79740	79741	79741	79741	79741	79741	79741	79741	79741	79742	79741	79741	79742	79742	79742	79742	79742	79742	79742	79742	79742	79742	79742	79742	79742	79743	79743	79743	79743	79743	79743	79743	79743	79743	79743	79743	79743	79743	79743	79743	79744	79744	79744	79744	79744	79744	79744	79744	79744	79744	79744	79745	79745	79745	79745	79745	79745	79745	79745	79745	79745	79745	79745	79745	79745	79745	79745	79745	79745	79745	79746	79746	79746	79746	79746	79746	79746	79746	79746	79746	79746	79746	79746	79746	79746	79746	79746	79747	79747	79747	79747	79747	79747	79747	79747	79747	79747	79747	79747	79748	79748	79747	79747	79748	79748	79748	79748	79748	79748	79748	79748	79748	79748	79749	79749	79748	79749	79749	79749	79749	79749	79749	79749	79749	79749	79751	79750	79750	79750	79750	79750	79750	79750	79750	79750	79751	79751	79751	79751	79751	79751	79751	79751	79751	79751	79751	79751	79751	79751	79751	79751	79751	79751	79751	79751	79752	79752	79752	79752	79752	79752	79752	79755	79752	79752	79752	79752	79752	79752	79752	79752	79752	79752	79752	79752	79753	79752	79753	79753	79753	79753	79753	79753	79753	79753	79753	79753	79753	79753	79753	79753	79753	79754	79754	79754	79754	79754	79754	79754	79754	79754	79754	79755	79755	79755	79755	79755	79755	79755	79755	79755	79756	79756	79756	79756	79756	79756	79756	79756	79756	79756	79756	79756	79756	79756	79756	79757	79757	79757	79757	79757	79757	79757	79757	79757	79757	79757	79757	79757	79758	79758	79757	79757	79758	79758	79758	79758	79758	79758	79758	79758	79758	79759	79759	79759	79759	79759	79759	79759	79759	79759	79759	79759	79759	79759	79759	79762	79759	79759	79759	79759	79760	79759	79760	79760	79759	79760	79760	79760	79760	79760	79760	79760	79760	79760	79760	79760	79760	79760	79761	79761	79761	79761	79761	79761	79761	79761	79761	79761	79761	79761	79761	79761	79761	79761	79761	79762	79762	79762	79762	79762	79762	79762	79762	79762	79762	79762	79762	79762	79763	79763	79763	79763	79763	79763	79763	79763	79763	79763	79763	79763	79764	79764	79764	79764	79764	79764	79764	79764	79764	79764	79764	79764	79764	79764	79764	79765	79765	79765	79765	79765	79765	79765	79765	79765	79766	79766	79766	79766	79766	79766	79766	79766	79766	79766	79766	79766	79766	79766	79767	79766	79767	79767	79767	79767	79767	79767	79767	79767	79767	79767	79767	79767	79768	79768	79768	79768	79768	79768	79768	79768	79768	79768	79768	79768	79769	79768	79769	79769	79769	79769	79769	79769	79769	79769	79769	79769	79769	79770	79770	79770	79770	79770	79770	79770	79770	79770	79770	79770	79770	79770	79770	79770	79770	79771	79771	79771	79771	79771	79771	79771	79771	79771	79771	79771	79771	79771	79772	79771	79771	79771	79772	79772	79773	79773	79772	79772	79772	79772	79772	79772	79772	79772	79772	79772	79772	79773	79773	79773	79773	79773	79773	79773	79773	79773	79773	79773	79773	79773	79773	79773	79773	79773	79774	79773	79774	79774	79773	79774	79774	79774	79774	79774	79774	79774	79774	79774	79774	79774	79774	79774	79774	79774	79775	79774	79774	79775	79775	79775	79775	79775	79775	79775	79775	79775	79775	79775	79775	79775	79776	79775	79776	79776	79776	79776	79776	79776	79776	79776	79776	79776	79776	79776	79776	79777	79776	79777	79777	79777	79777	79777	79777	79777	79777	79777	79778	79778	79778	79778	79778	79778	79778	79778	79778	79778	79778	79778	79778	79778	79778	79778	79779	79779	79779	79779	79779	79779	79779	79779	79779	79779	79779	79779	79779	79779	79779	79780	79780	79780	79780	79780	79780	79780	79780	79780	79780	79780	79780	79780	79780	79780	79780	79781	79780	79780	79780	79781	79781	79781	79781	79781	79781	79781	79781	79781	79781	79781	79781	79781	79781	79781	79782	79781	79782	79782	79782	79782	79782	79782	79782	79782	79782	79782	79782	79782	79783	79782	79783	79783	79783	79783	79783	79783	79783	79783	79783	79783	79783	79783	79783	79783	79784	79784	79784	79784	79784	79784	79784	79784	79784	79784	79784	79784	79784	79784	79784	79784	79784	79784	79785	79785	79784	79785	79785	79785	79785	79785	79785	79785	79785	79785	79785	79785	79785	79785	79785	79785	79786	79786	79786	79786	79786	79786	79786	79786	79786	79787	79787	79787	79787	79787	79787	79787	79787	79787	79787	79787	79788	79788	79788	79788	79788	79788	79788	79788	79788	79788	79788	79788	79788	79788	79788	79788	79789	79789	79789	79788	79789	79789	79789	79789	79789	79789	79789	79789	79790	79790	79790	79790	79790	79790	79790	79790	79790	79790	79790	79791	79791	79791	79791	79791	79791	79791	79791	79791	79791	79791	79791	79792	79792	79792	79792	79792	79792	79792	79792	79792	79792	79792	79792	79792	79792	79793	79792	79793	79793	79793	79793	79793	79793	79793	79793	79793	79794	79793	79794	79794	79794	79794	79794	79794	79794	79794	79794	79794	79794	79794	79794	79795	79795	79795	79795	79795	79795	79795	79795	79795	79795	79796	79796	79796	79796	79796	79796	79796	79796	79796	79796	79796	79796	79796	79796	79796	79796	79797	79796	79797	79797	79797	79797	79797	79797	79797	79797	79797	79797	79797	79797	79797	79798	79798	79798	79798	79798	79798	79798	79798	79798	79798	79798	79798	79798	79798	79798	79798	79798	79798	79799	79799	79799	79799	79799	79799	79799	79799	79800	79799	79800	79800	79800	79800	79800	79800	79800	79800	79800	79800	79800	79800	79800	79800	79801	79801	79801	79801	79801	79801	79801	79801	79801	79801	79801	79801	79801	79801	79802	79802	79802	79802	79802	79802	79802	79802	79802	79802	79802	79801	79802	79802	79802	79802	79802	79802	79803	79803	79803	79803	79803	79803	79803	79803	79803	79803	79803	79803	79803	79803	79803	79803	79803	79804	79804	79804	79804	79804	79803	79804	79804	79804	79803	79804	79804	79804	79804	79804	79804	79804	79804	79805	79805	79805	79805	79805	79805	79805	79805	79805	79805	79805	79805	79806	79805	79805	79806	79806	79806	79806	79806	79806	79806	79806	79806	79806	79806	79807	79807	79807	79807	79806	79807	79807	79807	79807	79807	79807	79807	79808	79808	79808	79808	79808	79808	79808	79807	79808	79808	79808	79808	79808	79808	79808	79808	79808	79808	79809	79809	79809	79809	79809	79809	79809	79809	79809	79809	79809	79809	79810	79810	79810	79810	79810	79810	79810	79810	79810	79810	79811	79811	79811	79811	79811	79811	79811	79811	79810	79811	79811	79811	79811	79811	79811	79812	79812	79812	79812	79812	79812	79812	79812	79812	79812	79812	79812	79812	79812	79812	79812	79812	79812	79812	79813	79813	79813	79813	79813	79813	79813	79814	79814	79814	79814	79814	79814	79814	79814	79814	79814	79814	79815	79815	79815	79815	79815	79815	79815	79815	79815	79816	79816	79816	79816	79816	79816	79816	79816	79816	79816	79816	79816	79816	79816	79816	79817	79817	79817	79817	79817	79817	79817	79817	79817	79817	79817	79817	79817	79817	79817	79817	79817	79817	79817	79818	79818	79818	79818	79818	79818	79818	79818	79818	79818	79818	79818	79818	79818	79818	79818	79818	79819	79818	79819	79819	79819	79819	79819	79819	79819	79819	79819	79819	79819	79819	79819	79820	79820	79820	79820	79820	79820	79820	79820	79820	79820	79820	79820	79820	79820	79821	79821	79821	79821	79821	79821	79821	79821	79821	79821	79821	79821	79821	79821	79821	79822	79822	79822	79822	79822	79822	79822	79822	79822	79822	79822	79822	79822	79822	79822	79822	79823	79823	79823	79823	79823	79823	79823	79823	79823	79823	79824	79824	79824	79824	79824	79824	79824	79824	79824	79824	79824	79824	79824	79824	79824	79824	79824	79825	79825	79824	79825	79825	79825	79825	79825	79825	79825	79825	79825	79825	79825	79825	79825	79826	79826	79826	79826	79826	79826	79826	79826	79826	79826	79826	79826	79826	79826	79826	79826	79826	79826	79827	79827	79827	79827	79827	79827	79827	79827	79828	79828	79828	79828	79828	79828	79828	79828	79828	79828	79828	79828	79828	79828	79829	79829	79829	79829	79829	79829	79829	79830	79829	79830	79830	79830	79830	79830	79830	79830	79830	79830	79830	79830	79830	79830	79830	79830	79830	79830	79831	79830	79831	79831	79831	79831	79831	79831	79831	79831	79831	79831	79831	79831	79831	79831	79831	79832	79832	79832	79832	79832	79832	79832	79832	79832	79832	79832	79832	79832	79832	79832	79832	79832	79832	79833	79833	79833	79833	79833	79833	79833	79833	79833	79833	79833	79833	79833	79833	79833	79833	79833	79834	79834	79834	79834	79834	79834	79834	79835	79834	79835	79835	79835	79835	79835	79835	79834	79835	79835	79835	79835	79835	79835	79835	79835	79835	79836	79836	79836	79836	79836	79836	79836	79837	79837	79837	79837	79837	79837	79837	79837	79837	79837	79837	79837	79837	79837	79838	79838	79838	79838	79838	79838	79838	79838	79838	79838	79838	79838	79838	79838	79839	79839	79839	79839	79839	79839	79839	79839	79839	79839	79839	79840	79840	79840	79840	79840	79840	79840	79840	79840	79840	79840	79840	79841	79841	79841	79841	79841	79841	79841	79841	79841	79841	79841	79841	79841	79842	79842	79841	79841	79842	79842	79842	79842	79842	79842	79842	79841	79842	79842	79842	79842	79842	79843	79842	79843	79843	79843	79843	79843	79843	79843	79843	79844	79844	79843	79844	79844	79844	79844	79844	79844	79844	79844	79844	79844	79844	79844	79844	79845	79844	79845	79845	79845	79845	79845	79845	79845	79845	79845	79845	79845	79845	79845	79845	79846	79846	79846	79846	79846	79846	79846	79846	79846	79846	79846	79846	79846	79846	79847	79847	79847	79847	79847	79847	79847	79847	79847	79847	79847	79847	79847	66314	79848	79847	79847	79848	79848	79848	79848	79848	79848	79848	79848	79848	79848	79848	79848	79848	79848	79849	79849	79849	79849	79849	79849	79848	79849	79849	79849	79849	79849	79849	79849	79849	79849	79849	79850	79849	79850	79850	79850	79850	79850	79850	79850	79850	79850	79850	79850	79850	79850	79850	79850	79850	79850	79850	79850	79850	79851	79851	79851	79850	79851	79851	79850	79851	79851	79851	79851	79851	79851	79851	79851	79851	79851	79851	79851	79851	79851	79852	79851	79851	79852	79852	79852	79852	79852	79852	79852	79852	79852	79852	79852	79852	79853	79853	79853	79853	79853	79853	79853	79853	79853	79853	79853	79853	79854	79853	79854	79854	79854	79854	79854	79854	79854	79854	79854	79854	79854	79854	79854	79854	79854	79854	79854	79855	79855	79855	79855	79855	79855	79855	79855	79855	79855	79855	79855	79855	79855	79855	79856	79856	79856	79856	79856	79856	79856	79856	79856	79856	79856	79856	79856	79856	79856	79856	79856	79857	79856	79857	79857	79857	79857	79856	79857	79857	79857	79857	79857	79858	79858	79858	79858	79858	79858	79858	79858	79858	79858	79858	79859	79858	79859	79859	79859	79859	79859	79859	79859	79859	79859	79859	79859	79859	79859	79859	79859	79859	79859	79859	79860	79860	79860	79860	79860	79860	79860	79860	79860	79860	79860	79860	79860	79860	79860	79860	79860	79860	79860	79860	79860	79860	79860	79860	79861	79861	79861	79861	79861	79861	79861	79861	79861	79861	79861	79861	79861	79861	79861	79861	79861	79861	79861	79861	79861	79861	79861	79862	79861	79862	79862	79862	79862	79862	79862	79862	79862	79862	79862	79862	79862	79863	79863	79863	79863	79863	79863	79863	79863	79863	79863	79863	79863	79863	79863	79863	79863	79863	79863	79863	79863	79864	79864	79864	79864	79864	79864	79864	79864	79864	79864	79864	79864	79864	79864	79864	79865	79865	79865	79865	79865	79865	79865	79865	79865	79865	79865	79865	79865	79865	79865	79866	79865	79866	79866	79865	79866	79866	79866	79866	79866	79866	79866	79866	79866	79866	79866	79866	79866	79866	79866	79866	79866	79866	79866	79867	79867	79867	79867	79867	79867	79867	79867	79867	79867	79867	79867	79867	79867	79867	79867	79867	79867	79867	79867	79867	79867	79867	79868	79868	79868	79868	79868	79868	79868	79868	79868	79868	79868	79868	79868	79868	79869	79868	79869	79869	79869	79869	79869	79869	79869	79869	79869	79869	79869	79869	79869	79869	79869	79869	79869	79869	79869	79869	79869	79870	79870	79870	79870	79870	79870	79870	79870	79870	79870	79870	79870	79870	79870	79870	79870	79870	79870	79871	79871	79871	79871	79871	79871	79871	79871	79871	79871	79872	79872	79872	79871	79872	79872	79872	79872	79872	79872	79872	79872	79872	79872	79872	79873	79873	79873	79873	79873	79873	79873	79873	79873	79873	79873	79873	79873	79873	79873	79873	79873	79873	79873	79873	79874	79874	79874	79874	79874	79874	79874	79874	79874	79874	79874	79874	79874	79874	79874	79874	79874	79874	79875	79875	79875	79875	79875	79875	79875	79875	79875	79875	79875	79875	79875	79875	79875	79876	79875	79875	79876	79875	79876	79876	79876	79876	79876	79876	79876	79876	79876	79876	79876	79876	79876	79876	79876	79876	79877	79877	79877	79877	79877	79877	79877	79877	79877	79877	79877	79877	79877	79877	79877	79878	79878	79878	79877	79878	79878	79878	79878	79878	79878	79878	79878	79878	79878	79879	79879	79879	79879	79879	79879	79879	79879	79879	79879	79879	79879	79879	79879	79879	79879	79879	79879	79879	79879	79879	79879	79880	79879	79879	79879	79880	79880	79880	79880	79880	79880	79880	79880	79880	79880	79880	79880	79880	79880	79881	79881	79881	79881	79881	79881	79881	79881	79881	79881	79882	79882	79882	79882	79882	79882	79882	79882	79882	79881	79882	79882	79882	79882	79882	79882	79882	79882	79882	79882	79882	79882	79883	79883	79883	79883	79883	79883	79883	79883	79883	79884	79883	79883	79884	79884	79884	79883	79884	79884	79884	79884	79884	79885	79885	79885	79885	79885	79885	79885	79885	79885	79885	79885	79885	79885	79885	79885	79885	79885	79885	79885	79885	79886	79885	79886	79886	79886	79886	79886	79886	79886	79886	79886	79886	79886	79886	79886	79886	79886	79886	79886	79887	79887	79887	79887	79887	79887	79887	79887	79887	79887	79887	79887	79887	79887	79887	79887	79887	79887	79888	79887	79888	79888	79888	79888	79888	79888	79888	79888	79888	79888	79888	79888	79888	79889	79889	79889	79889	79889	79889	79889	79889	79889	79889	79889	79889	79889	79889	79889	79889	79889	79890	79890	79890	79890	79890	79890	79890	79890	79890	79890	79890	79890	79890	79890	79891	79891	79891	79891	79891	79891	79891	79891	79891	79891	79891	79891	79891	79891	79891	79891	79891	79891	79891	79891	79891	79891	79891	79892	79891	79892	79891	79892	79892	79892	79892	79892	79892	79892	79892	79892	79892	79892	79892	79892	79892	79893	79893	79893	79893	79893	79893	79893	79893	79893	79893	79893	79893	79893	79893	79893	79893	79893	79894	79894	79894	79894	79894	79894	79894	79894	79894	79894	79894	79894	79894	79894	79895	79895	79895	79895	79895	79895	79895	79895	79895	79895	79895	79895	79895	79895	79895	79895	79895	79895	79895	79895	79895	79895	79895	79895	79895	79895	79895	79895	79895	79895	79896	79896	79896	79896	79895	79896	79896	79896	79896	79896	79896	79896	79896	79896	79897	79897	79897	79897	79897	79897	79897	79897	79897	79897	79897	79897	79897	79897	79897	79897	79897	79897	79897	79897	79898	79898	79898	79898	79898	79898	79898	79898	79898	79898	79898	79898	79898	79898	79898	79898	79898	79899	79899	79899	79899	79899	79899	79899	79899	79899	79899	79899	79899	79899	79899	79900	79900	79900	79900	79900	79900	79900	79900	79900	79900	79900	79900	79900	79900	79900	79901	79900	79900	79900	79901	79901	79900	79900	79901	79901	79901	79901	79901	79901	79901	79901	79901	79901	79901	79901	79902	79902	79902	79902	79902	79902	79902	66346	79902	79902	79902	79902	79902	79903	79903	79903	79903	79903	79903	79903	79903	79903	79903	79904	79903	79903	79904	79904	79904	79904	79904	79904	79904	79904	79904	79904	79905	79905	79905	79905	79905	79905	79905	79905	79905	79905	79905	79905	79905	79905	79905	79905	79905	79905	79906	79906	79906	79906	79906	79906	79906	79906	79906	79906	79906	79906	79906	79906	79906	79906	79907	79907	79906	79907	79907	79907	79907	79907	79907	79907	79907	79907	79907	79907	79907	79907	79908	79908	79908	79908	79908	79908	79908	79908	79908	79908	79908	79908	79908	79908	79908	79909	79909	79909	79909	79909	79909	79909	79909	79909	79909	79909	79909	79909	79910	79910	79910	79910	79910	79910	79910	79910	79910	79910	79910	79910	79910	79910	79910	79910	79910	79910	79910	79910	79910	79910	79910	79910	79910	79910	79910	79910	79910	79911	79911	79911	79911	79911	79911	79911	79911	79911	79911	79911	79911	79911	79912	79911	79912	79912	79912	79912	79912	79912	79912	79912	79912	79912	79912	79912	79912	79912	79912	79912	79912	79912	79913	79913	79913	79913	79913	79913	79913	79913	79913	79913	79913	79913	79913	79913	79913	79914	79914	79914	79914	79914	79914	79914	79914	79914	79914	79914	79914	79914	79914	79914	79914	79914	79914	79915	79915	79914	79915	79915	66357	79915	79915	79915	79915	79915	79915	79915	79915	79916	79916	79916	79916	79916	79916	79916	79916	79916	79916	79916	79916	79917	79916	79917	79917	79917	79917	79917	79917	79917	79917	79917	79917	79917	79917	79917	79917	79917	79917	79918	79918	79918	79918	79918	79918	79917	79918	79918	79918	79918	79918	79918	79918	79918	79919	79919	79919	79919	79919	79919	79919	79919	79919	79919	79919	79919	79920	79920	79920	79920	79920	79920	79919	79920	79920	79920	79920	79920	79921	79921	79921	79921	79921	79921	79921	79921	79921	79921	79921	79922	79922	79921	79921	79922	79922	79922	79922	79922	79922	79922	79922	79922	79922	79922	79922	79923	79923	79923	79923	79923	79923	79923	79923	79923	79923	79923	79923	79923	79923	79923	79923	79923	79924	79924	79923	79924	79924	79924	79924	79924	79924	79924	79924	79924	79924	79924	79924	79924	79924	79924	79924	79924	79924	79924	79925	79925	79925	79925	79925	79925	79925	79925	79925	79925	79925	79925	79925	79925	79926	79926	79925	79926	79926	79926	79926	79926	79926	79926	79926	79926	79926	79927	79927	79927	79927	79927	79927	79927	79927	79927	79927	79927	79927	79927	79927	79927	79928	79927	79928	79928	79928	79928	79928	79928	79928	79928	79928	79928	79928	79928	79928	79928	79928	79928	79929	79928	79928	79929	79929	79929	79929	79929	79929	79928	79929	79929	79929	79929	79929	79929	79929	79930	79929	79930	79930	79930	79930	79930	79930	79930	79930	79930	79930	79930	79931	79931	79931	79931	79931	79931	79931	79931	79931	79931	79931	79931	79932	79932	79932	79931	79932	79932	79932	79932	79932	79932	79932	79932	79932	79933	79932	79933	79933	79932	79933	79933	79933	79933	79933	79933	79933	79933	79933	79933	79933	79933	79933	79933	79933	79933	79934	79933	79934	79934	79934	79934	79934	79934	79934	79934	79934	79934	79934	79934	79934	79935	79935	79935	79935	79935	79935	79935	79935	79935	79935	79935	79935	79935	79936	79936	79936	79936	79936	79936	79936	79936	79936	79936	79936	79936	79936	79936	79936	79936	79936	79937	79937	79937	79937	79937	79937	79937	79937	79937	79937	79937	79937	79937	79938	79937	79938	79938	79938	79938	79938	79938	79938	79938	79938	79938	79938	79938	79938	79938	79938	79938	79939	79939	79939	79939	79939	79939	79939	79939	79939	79939	79939	79939	79939	79940	79940	79940	79940	79940	79940	79940	79940	79940	79940	79940	79940	79940	79940	79940	79940	79940	79940	79940	79940	79940	79940	79941	79941	79941	79941	79941	79941	79941	79941	79941	79941	79941	79942	79942	79942	79942	79942	79942	79942	79942	79942	79942	79942	79942	79942	79942	79942	79942	79942	79942	79943	79943	79943	79943	79943	79943	79943	79943	79943	79943	79943	79943	79943	79943	79943	79943	79943	79943	79944	79944	79944	79944	79944	79944	79944	79944	79944	79944	79944	79944	79944	79944	79945	79945	79945	79945	79945	79945	79945	79945	79945	79945	79945	79945	79946	79946	79946	79946	79946	79946	79946	79946	79946	79946	79947	79947	79947	79947	79947	79947	79947	79947	79947	79947	79947	79947	79947	79947	79947	79947	79947	79947	79948	79948	79948	79948	79948	79948	79948	79948	79948	79948	79948	79948	79948	79948	79948	79948	79948	79948	79948	79948	79948	79948	79948	79949	79949	79949	79949	79949	79949	79949	79949	79949	79949	79949	79949	79949	79950	79949	79949	79950	79950	79950	79950	79950	79950	79950	79950	79950	79950	79950	79950	79950	79951	79950	79951	79951	79950	79951	79951	79951	79951	79951	79951	79951	79951	79951	79951	79951	79951	79951	79951	79951	79952	79951	79951	79952	79952	79952	79952	79952	79952	79952	79952	79952	79952	79952	79952	79952	79952	79952	79952	79952	79953	79953	79953	79953	79953	79953	79953	79953	79953	79953	79953	79953	79953	79953	79953	79953	79954	79954	79953	79954	79954	79954	79954	79954	79954	79954	79954	79954	79954	79954	79954	79954	79954	79954	79954	79954	79954	79954	79955	79955	79955	79955	79955	79955	79955	79955	79955	79955	79956	79956	79956	79956	79956	79956	79956	79956	79956	79956	79956	79956	79956	79956	79957	79957	79957	79957	79957	79957	79957	79957	79957	79957	79957	79957	79957	79957	79958	79958	79958	79958	79958	79958	79958	79958	79958	79958	79958	79958	79958	79958	79959	79959	79959	79959	79959	79959	79959	79959	79959	79959	79959	79959	79959	79959	79959	79959	79959	79959	79959	79959	79960	79960	79960	79960	79960	79959	79960	79960	79960	79960	79960	79960	79960	79960	79960	79961	79960	79960	79961	79960	79961	79961	79961	79961	79961	79961	79961	79961	79961	79961	79961	79961	79961	79961	79961	79962	79962	79962	79962	79962	79962	79962	79963	79965	79962	79962	79962	79962	79962	79962	79962	79962	79962	79962	79962	79963	79963	79963	79963	79963	79963	79962	79963	79963	79963	79963	79963	79963	79964	79964	79963	79964	79964	79963	79964	79964	79964	79964	79964	79964	79964	79964	79964	79964	79964	79964	79964	79964	79965	79965	79965	79965	79965	79965	79965	79965	79965	79965	79965	79965	79965	79966	79966	79966	79966	79966	79966	79965	79966	79965	79966	79966	79966	79966	79966	79966	79966	79966	79966	79966	79966	79966	79966	79966	79966	79966	79967	79966	79966	79967	79966	79967	79967	79967	79967	79967	79967	79967	79967	79967	79967	79967	79967	79967	79968	79967	79968	79968	79968	79968	79968	79968	79968	79968	79968	79969	79969	79969	79969	79969	79969	79969	79969	79969	79969	79970	79969	79969	79969	79969	79969	79970	79970	79970	79970	79970	79970	79970	79970	79970	79970	79971	79971	79971	79971	79971	79971	79971	79971	79971	79971	79971	79971	79971	79972	79971	79972	79972	79972	79971	79972	79972	79972	79972	79972	79972	79972	79972	79972	79972	79972	79972	79972	79972	79972	79973	79972	79973	79973	79973	79973	79973	79973	79973	79973	79973	79973	79973	79973	79973	79973	79973	79973	79973	79973	79973	79973	79974	79974	79974	79974	79974	79974	79974	79974	79974	79974	79974	79974	79974	79974	79974	79974	79974	79974	79974	79974	79975	79975	79975	79975	79975	79975	79975	79975	79975	79976	79976	79976	79976	79976	79976	79976	79976	79976	79976	79976	79976	79976	79977	79977	79977	79977	79977	79977	79977	79977	79977	79977	79978	79978	79978	79978	79978	79978	79978	79978	79978	79979	79979	79979	79979	79979	79979	79979	79979	79979	79979	79979	79979	79979	79980	79980	79980	79980	79980	79980	79980	79980	79980	79980	79981	79981	79981	79981	79981	79981	79981	79981	79981	79981	79981	79982	79981	79981	79982	79982	79982	79982	79982	79982	79982	79982	79982	79982	79982	79982	79983	79982	79982	79982	79983	79983	79982	79983	79983	79983	79983	79983	79983	79983	79984	79984	79984	79984	79984	79983	79984	79984	79984	79984	79984	79985	79984	79985	79985	79985	79985	79985	79985	79985	79985	79985	79985	79986	79986	79985	79986	79986	79986	79986	79986	79986	79986	79986	79986	79986	79986	79987	79987	79987	79986	79987	79987	79987	79987	79987	79987	79987	79987	79987	79987	79987	79987	79988	79987	79988	79987	79987	79988	79988	79988	79988	79988	79988	79988	79988	79988	79988	79988	79988	79988	79989	79989	79989	79989	79989	79989	79989	79989	79989	79989	79990	79990	79990	79990	79990	79990	79990	79990	79990	79990	79990	79990	79990	79991	79991	79991	79991	79991	79991	79991	79991	79991	79991	79992	79992	79992	79992	79992	79992	79992	79992	79992	79992	79993	79993	79993	79993	79993	79993	79993	79993	79993	79993	79993	79993	79993	79993	79993	79993	79994	79994	79994	79994	79994	79994	79994	79994	79994	79994	79994	79994	79994	79995	79995	79995	79995	79995	79995	79995	79995	79995	79995	79995	79995	79995	79995	79995	79995	79996	79996	79996	79996	79996	79996	79996	79996	79996	79996	79996	79996	79996	79996	79996	79996	79996	79996	79996	79996	79997	79997	79997	79997	79997	79997	79997	79997	79997	79997	79997	79998	79997	79998	79998	79998	79998	79998	79998	79998	79998	79998	79998	79998	79998	79998	79998	79998	79998	79998	79998	79999	79999	79999	79999	79999	79999	79999	79999	79999	79999	79999	79999	80000	79999	80000	80000	80000	79999	80000	80000	80000	80000	80000	80000	80000	80000	80000	80000	80000	80001	80001	80001	80001	80001	80001	80001	80001	80001	80001	80001	80001	80001	80001	80002	80002	80002	80002	80002	80002	80002	80002	80002	80002	80002	80002	80002	80002	80002	80003	80003	80003	80003	80003	80003	80003	80003	80003	80003	80004	80003	80003	80004	80003	80004	80004	80004	80004	80004	80004	80004	80004	80004	80004	80004	80004	80004	80004	80004	80004	80004	80005	80004	80005	80005	80005	80005	80005	80005	80005	80005	80005	80005	80005	80005	80005	80005	80005	80005	80005	80005	80006	80006	80006	80006	80006	80005	80006	80006	80006	80006	80006	80006	80006	80006	80006	80007	80007	80007	80007	80007	80007	80007	80007	80007	80007	80007	80007	80007	80008	80008	80008	80008	80008	80008	80008	80008	80008	80008	80008	80008	80008	80008	80008	80008	80008	80009	80009	80009	80009	80009	80009	80009	80009	80009	80009	80009	80009	80009	80010	80010	80010	80010	80010	80010	80010	80010	80010	80010	80010	80010	80010	80010	80010	80010	80010	80011	80011	80011	80011	80011	80011	80011	80011	80011	80012	80012	80012	80012	80012	80012	80012	80012	80012	80012	80012	80012	80013	80013	80013	80013	80013	80013	80013	80013	80013	80013	80013	80013	80014	80014	80014	80014	80014	80014	80014	80014	80014	80014	80014	80014	80014	80014	80014	80014	80015	80015	80015	80015	80015	80015	80015	80015	80015	80015	80015	80016	80016	80016	80016	80016	80016	80016	80016	80016	80016	80016	80016	80016	80016	80016	80016	80016	80016	80016	80016	80017	80017	80017	80017	80017	80017	80017	80017	80017	80017	80017	80017	80017	80017	80017	80017	80017	80017	80017	80017	80017	80018	80017	80018	80018	80018	80018	80018	80018	80018	80018	80018	80018	80018	80018	80018	80018	80018	80018	80018	80018	80018	80019	80019	80018	80018	80019	80019	80019	80019	80019	80019	80019	80019	80019	80019	80019	80019	80020	80020	80020	80020	80020	80020	80020	80020	80020	80020	80020	80020	80020	80020	80020	80021	80021	80021	80021	80021	80021	80021	80021	80021	80021	80021	80021	80021	80021	80021	80021	80021	80021	80022	80021	80022	80022	80022	80022	80022	80022	80022	80022	80022	80022	80022	80022	80022	80022	80022	80022	80022	80022	80022	80022	80022	80022	80023	80022	80023	80023	80023	80023	80023	80023	80023	80023	80023	80023	80024	80024	80024	80024	80024	80024	80024	80024	80024	80024	80024	80024	80024	80024	80024	80024	80025	80025	80025	80025	80025	80025	80025	80025	80025	80026	80025	80025	80025	80026	80026	80026	80026	80026	80026	80026	80026	80026	80027	80026	80026	80026	80027	80026	80027	80027	80027	80027	80027	80027	80027	80027	80027	80027	80027	80028	80027	80027	80028	80028	80028	80028	80028	80028	80028	80028	80028	80028	80028	80028	80028	80028	80028	80028	80028	80028	80028	80028	80029	80029	80029	80029	80029	80029	80029	80029	80029	80029	80029	80029	80029	80029	80029	80029	80029	80030	80030	80030	80030	80030	80030	80030	80030	80030	80030	80030	80030	80030	80030	80030	80030	80030	80030	80030	80030	80030	80031	80031	80031	80031	80031	80031	80031	80031	80031	80031	80031	80031	80031	80032	80032	80032	80032	80032	80032	80032	80032	80032	80032	80032	80032	80032	80032	80033	80033	80033	80033	80033	80033	80033	80033	80033	80033	80033	80033	80033	80034	80033	80033	80034	80034	80034	80034	80034	80034	80034	80034	80034	80034	80034	80034	80034	80034	80034	80034	80035	80035	80035	80035	80035	80035	80035	80035	80035	80035	80035	80035	80035	80035	80035	80036	80036	80036	80036	80036	80036	80036	80036	80036	80036	80036	80036	80036	80036	80036	80036	80036	80036	80036	80037	80037	80037	80037	80037	80037	80037	80037	80037	80037	80037	80037	80037	80037	80038	80038	80038	80038	80038	80038	80038	80038	80038	80038	80038	80038	80038	80038	80039	80038	80039	80039	80039	80039	80039	80039	80039	80039	80040	80040	80039	80040	80040	80040	80040	80040	80040	80040	80040	80040	80040	80040	80040	80040	80041	80041	80040	80041	80041	80041	80041	80041	80041	80041	80041	80041	80041	80041	80041	80041	80042	80041	80041	80042	80041	80042	80041	80042	80042	80042	80042	80042	80042	80042	80042	80042	80043	80042	80042	80042	80043	80043	80043	80043	80043	80043	80043	80043	80043	80043	80043	80043	80043	80043	80043	80043	80043	80043	80044	80044	80044	80044	80044	80044	80044	80044	80044	80044	80044	80044	80044	80044	80044	80044	80044	80044	80044	80044	80044	80044	80045	80044	80045	80045	80045	80045	80045	80045	80045	80045	80045	80045	80045	80045	80045	80045	80045	80046	80046	80045	80046	80046	80046	80046	80046	80046	80046	80046	80046	80047	80047	80047	80047	80047	80047	80047	80047	80047	80047	80047	80047	80047	80047	80047	80047	80047	80047	80048	80047	80048	80048	80048	80048	80048	80048	80048	80048	80048	80049	80048	80049	80049	80049	80049	80049	80049	80049	80049	80049	80049	80049	80049	80049	80049	80050	80050	80050	80050	80049	80049	80050	80050	80050	80050	80050	80050	80050	80050	80050	80050	80050	80050	80050	80050	80050	80051	80051	80051	80051	80051	80051	80051	80051	80051	80051	80051	80051	80051	80052	80051	80052	80052	80052	80052	80052	80052	80052	80052	80052	80052	80052	80052	80052	80052	80052	80053	80053	80053	80053	80053	80053	80053	80053	80053	80053	80053	80053	80053	80053	80053	80053	80053	80053	80053	80053	80054	80054	80054	80054	80054	80054	80054	80054	80054	80054	80054	80054	80054	80054	80054	80054	80054	80054	80055	80055	80055	80055	80055	80055	80055	80055	80055	80055	80056	80056	80056	80056	80056	80056	80056	80056	80056	80056	80056	80056	80057	80057	80057	80057	80057	80057	80057	80057	80057	80057	80057	80057	80058	80058	80058	80058	80058	80058	80058	80058	80058	80059	80059	80059	80059	80059	80059	80059	80059	80059	80059	80059	80059	80059	80060	80059	80060	80059	80060	80060	80060	80060	80060	80060	80060	80060	80060	80060	80060	80061	80061	80061	80061	80061	80061	80061	80061	80061	80061	80061	80062	80062	80062	80062	80062	80062	80062	80062	80062	80063	80063	80063	80063	80063	80063	80063	80063	80063	80063	80063	80063	80063	80063	80063	80063	80064	80063	80064	80064	80064	80064	80064	80064	80064	80064	80064	80064	80064	80064	80065	80065	80065	80065	80065	80065	80065	80065	80065	80065	80065	80065	80066	80065	80066	80066	80066	80066	80066	80066	80066	80066	80066	80067	80067	80067	80067	80067	80067	80067	80067	80067	80067	80067	80067	80067	80067	80067	80067	80067	80068	80068	80068	80068	80068	80068	80068	80068	80068	80068	80068	80068	80068	80069	80069	80069	80069	80069	80069	80069	80069	80069	80069	80069	80069	80069	80070	80070	80070	80070	80070	80070	80070	80070	80070	80070	80070	80070	80070	80071	80070	80071	80070	80071	80071	80071	80071	80071	80071	80071	80071	80071	80071	80071	80071	80072	80072	80072	80072	80071	80072	80072	80072	80072	80072	80072	80072	80072	80073	80072	80072	80073	80073	80073	80073	80073	80073	80073	80073	80073	80074	80074	80074	80074	80074	80074	80074	80074	80074	80074	80074	80074	80074	80074	80074	80074	80074	80075	80075	80075	80075	80075	80075	80075	80075	80075	80075	80075	80075	80075	80076	80076	80076	80076	80076	80076	80076	80076	80076	80076	80076	80076	80077	80077	80077	80077	80077	80077	80077	80077	80077	80077	80077	80078	80078	80078	80078	80078	80078	80078	80078	80078	80078	80078	80078	80078	80078	80079	80079	80079	80079	80079	80079	80079	80079	80079	80079	80079	80079	80079	80079	80080	80080	80080	80080	80080	80080	80080	80080	80080	80080	80080	80080	80080	80080	80080	80080	80081	80081	80081	80081	80081	80081	80081	80081	80081	80081	80081	80081	80081	80081	80081	80082	80082	80082	80082	80082	80082	80082	80082	80082	80082	80083	80083	80083	80083	80083	80083	80083	80083	80083	80083	80084	80084	80084	80084	80084	80084	80084	80084	80084	80084	80083	80084	80084	80084	80084	80084	80084	80084	80084	80084	80084	80085	80084	80084	80085	80085	80085	80085	80085	80085	80085	80085	80085	80085	80085	80085	80085	80085	80085	80086	80086	80086	80086	80086	80086	80086	80086	80086	80086	80086	80086	80086	80086	80087	80087	80086	80087	80087	80087	80087	80087	80087	80087	80087	80087	80087	80087	80088	80088	80088	80088	80088	80088	80088	80088	80088	80088	80088	80088	66506	80088	80088	80089	80089	80089	80089	80089	80089	80089	80089	80089	80089	80089	80089	80089	80089	80089	80089	80089	80090	80090	80090	80090	80090	80090	80090	80090	80090	80090	80090	80090	80090	80090	80090	80090	80090	80090	80090	80091	80091	80091	80091	80091	80091	80091	80091	80091	80091	80091	80091	80091	80091	80091	80091	80091	80092	80092	80092	80092	80092	80092	80092	80092	80092	80092	80092	80092	80092	80092	80092	80092	80092	80093	80092	80093	80093	80093	80093	80093	80093	80093	80093	80093	80093	80093	80093	80093	80093	80093	80093	80093	80094	80094	80094	80094	80094	80094	80094	80094	80094	80094	80094	80094	80094	80094	80094	80094	80094	80094	80094	80094	80094	80095	80095	80094	80095	80095	80095	80095	80095	80095	80095	80095	80095	80095	80095	80095	80095	80095	80095	80095	80095	80095	80095	80096	80096	80096	80096	80096	80096	80096	80096	80096	80096	80096	80096	80096	80096	80096	80096	80096	80096	80096	80096	80096	80097	80097	80097	80097	80097	80097	80097	80097	80097	80097	80097	80097	80097	80097	80098	80097	80097	80098	80098	80098	80098	80098	80098	80098	80098	80098	80098	80098	80098	80098	80099	80099	80099	80099	80099	80099	80099	80099	80099	80100	80100	80100	80100	80100	80100	80100	80100	80100	80100	80100	80100	80101	80101	80101	80101	80101	80101	80101	80101	80101	80101	80101	80101	80101	80101	80101	80101	80101	80101	80101	80101	80101	80102	80102	80102	80102	80102	80102	80101	80102	80102	80102	80102	80102	80102	80102	80102	80102	80102	80102	80102	80102	80102	80102	80103	80103	80103	80103	80103	80103	80103	80103	80103	80103	80103	80103	80103	80103	80103	80103	80104	80104	80103	80104	80104	80104	80104	80104	80104	80104	80104	80104	80104	80104	80104	80104	80104	80104	80104	80104	80104	80105	80105	80105	80105	80105	80105	80105	80105	80105	80105	80105	80105	80105	80105	80105	80105	80106	80105	80106	80106	80106	80106	80106	80106	80106	80106	80106	80106	80106	80106	80106	80106	80106	80106	80106	80106	80106	80106	80106	80106	80107	80106	80106	80107	80107	80107	80107	80107	80107	80107	80107	80107	80108	80108	80108	80108	80108	80108	80108	80108	80108	80108	80109	80109	80109	80109	80109	80109	80109	80109	80109	80110	80110	80110	80110	80110	80110	80110	80110	80110	80110	80110	80110	80110	80111	80111	80110	80110	80111	80111	80111	80111	80111	80111	80111	80111	80111	80111	80111	66517	80111	80111	80111	80111	80111	80112	80112	80112	80112	80112	80112	80112	80112	80112	80112	80112	80112	80112	80112	80113	80113	80112	80113	80113	80113	80113	80113	80113	80113	80113	80113	80113	80113	80113	80114	80114	80114	80114	80114	80114	80114	80114	80114	80114	80114	80114	80114	80114	80114	80114	80115	80115	80115	80115	80115	80115	80115	80115	80115	80115	80115	80115	80115	80115	80115	80115	80115	80115	80115	80115	80115	80116	80116	80116	80116	80116	80116	80116	80116	80116	80116	80116	80116	80116	80116	80117	80117	80117	80117	80117	80117	80117	80117	80117	80117	80117	80117	80117	80118	80118	80118	80118	80118	80118	80118	80118	80118	80119	80119	80119	80119	80119	80119	80119	80119	80119	80119	80119	80119	80119	80119	80119	80119	80119	80119	80119	80119	80119	80120	80119	80120	80120	80120	80120	80120	80120	80120	80120	80120	80120	80120	80121	80121	80121	80121	80121	80121	80121	80121	80121	80120	80121	80121	80121	80121	80121	80121	80121	80121	80121	80121	80121	80121	80121	80121	80122	80122	80122	80122	80122	80122	80122	80122	80122	80122	80122	80122	80122	80122	80123	80123	80123	80123	80123	80123	80123	80123	80124	80123	80124	80124	80124	80124	80124	80124	80124	80124	80124	80124	80124	80125	80125	80125	80125	80125	80125	80125	80125	80125	80125	80126	80126	80126	80126	80126	80126	80126	80126	80126	80126	80126	80126	80127	80127	80127	80127	80127	80127	80127	80127	80127	80127	80127	80127	80128	80127	80128	80128	80127	80128	80128	80128	80128	80128	80128	80128	80128	80128	80128	80128	80128	80128	80129	80129	80129	80129	80129	80129	80129	80129	80129	80129	80129	80129	80129	80129	80129	80129	80129	80129	80129	80130	80130	80130	80130	80130	80130	80130	80130	80130	80130	80130	80131	80131	80131	80131	80131	80131	80131	80131	80131	80131	80131	80131	80131	80131	80131	80131	80131	80132	80132	80132	80132	80132	80132	80132	80132	80133	80133	80133	80133	80133	80133	80133	80133	80133	80133	80133	80133	80133	80134	80134	80134	80134	80134	80134	80134	80134	80134	80134	80134	80134	80135	80135	80135	80135	80135	80135	80135	80135	80135	80135	80135	80135	80135	80135	80135	80135	80135	80136	80136	80136	80136	80136	80136	80136	80136	80136	80136	80136	80136	80136	80137	80137	80137	80137	80137	80137	80137	80137	80137	80137	80137	80137	80137	80137	80138	80138	80138	80138	80138	80138	80138	80137	80138	80138	80138	80138	80138	80138	80138	80138	80138	80138	80138	80139	80139	80139	80139	80139	80139	80139	80139	80139	80139	80140	80139	80139	80140	80140	80140	80140	80140	80140	80140	80140	80140	80140	80140	80140	80140	80140	80140	80141	80141	80141	80141	80141	80141	80141	80141	80142	80142	80142	80142	80142	80142	80142	80142	80142	80142	80142	80142	80142	80142	80142	80142	80142	80142	80143	80143	80142	80143	80143	80143	80143	80143	80143	80143	80143	80143	80143	80144	80143	80143	80143	80144	80144	80144	80144	80144	80144	80144	80144	80144	80144	80144	80145	80144	80144	80145	80144	80145	80145	80145	80145	80145	80145	80145	80145	80145	80145	80145	80145	80146	80146	80146	80146	80146	80146	80146	80146	80146	80146	80147	80146	80147	80147	80147	80147	80147	80147	80147	80147	80147	80147	80147	80148	80148	80148	80148	80148	80148	80148	80148	80148	80148	80149	80149	80149	80148	80149	80149	80149	80149	80149	80149	80149	80149	80149	80149	80149	80149	80149	80150	80150	80150	80150	80150	80150	80150	80150	80150	80150	80150	80150	80150	80151	80151	80151	80151	80151	80151	80151	80151	80151	80152	80152	80152	80152	80152	80152	80152	80152	80152	80152	80152	80152	80152	80152	80152	80152	80152	80152	80152	80152	80153	80153	80153	80153	80153	80153	80153	80153	80153	80153	80153	80153	80153	80153	80153	80153	80153	80153	80153	80153	80154	80153	80154	80154	80154	80154	80154	80154	80154	80154	80154	80154	80155	80154	80155	80155	80155	80155	80155	80155	80155	80155	80155	80155	80155	80156	80155	80156	80156	80156	80155	80156	80156	80156	80156	80156	80156	80156	80156	80156	80156	80156	80157	80157	80157	80157	80157	80157	80157	80157	80157	80157	80157	80157	80157	80157	80158	80158	80158	80158	80158	80158	80158	80158	80158	80158	80158	80158	80158	80158	80159	80159	80159	80158	80158	80159	80159	80159	80159	80159	80159	80159	80159	80159	80159	80159	80160	80160	80160	80160	80160	80160	80160	80160	80160	80160	80160	80160	80160	80160	80161	80161	80161	80161	80161	80161	80161	80161	80161	80161	80161	80161	80161	80161	80161	80161	80161	80161	80162	80161	80161	80161	80162	80162	80162	80162	80161	80162	80162	80162	80162	80162	80162	80162	80162	80162	80162	80162	80162	80162	80162	80163	80162	80163	80163	80163	80162	80163	80163	80163	80163	80163	80163	80163	80163	80163	80163	80163	80163	80164	80163	80164	80164	80164	80164	80164	80164	80164	80164	80164	80164	80164	80164	80164	80164	80164	80164	80164	80164	80164	80164	80164	80164	80164	80164	80164	80164	80165	80165	80165	80165	80165	80165	80165	80165	80165	80165	80166	80166	80166	80166	80166	80166	80166	80166	80166	80166	80166	80166	80166	80166	80166	80166	80166	80167	80167	80167	80167	80167	80167	80167	80167	80167	80167	80167	80167	80167	80167	80167	80167	80167	80167	80167	80168	80168	80167	80167	80168	80168	80168	80168	80168	80168	80168	80168	80168	80168	80168	80168	80169	80169	80169	80169	80169	80169	80169	80169	80170	80169	80170	80170	80170	80170	80170	80170	80170	80170	80170	80170	80171	80171	80171	80171	80171	80171	80171	80171	80171	80171	80171	80171	80171	80171	80171	80171	80171	80171	80171	80171	80172	80172	80172	80172	80172	80172	80172	80172	80172	80173	80173	80173	80173	80173	80173	80173	80173	80173	80173	80173	80173	80174	80174	80174	80174	80174	80174	80174	80174	80174	80174	80174	80174	80174	80174	80174	80174	80174	80174	80174	80174	80174	80174	80175	80174	80175	80175	80175	80175	80175	80175	80175	80175	80175	80175	80175	80175	80175	80175	80175	80175	80175	80176	80176	80176	80176	80176	80176	80176	80176	80176	80176	80176	80176	80176	80176	80177	80177	80177	80177	80176	80177	80177	80177	80177	80177	80177	80177	80177	80177	80177	80177	80178	80178	80178	80178	80178	80178	80178	80178	80178	80178	80178	80178	80177	80178	80178	80178	80178	80179	80179	80179	80179	80179	80179	80179	80179	80179	80179	80180	80180	80180	80180	80180	80180	80180	80180	80180	80180	80180	80180	80180	80180	80180	80180	80180	80180	80180	80181	80181	80181	80181	80181	80181	80181	80181	80181	80181	80181	80181	80181	80181	80181	80182	80182	80182	80182	80182	80182	80182	80182	80182	80182	80182	80182	80182	80183	80183	80183	80183	80183	80183	80183	80183	80183	80183	80183	80183	80183	80183	80183	80183	80183	80184	80183	80183	80184	80184	80184	80184	80184	80184	80184	80184	80184	80184	80184	80184	80184	80184	80184	80184	80184	80184	80184	80185	80185	80185	80185	80185	80185	80185	80185	80185	80185	80185	80185	80186	80185	80186	80186	80186	80185	80186	80186	80186	80186	80186	80187	80186	80187	80187	80187	80187	80187	80187	80187	80187	80187	80187	80187	80187	80187	80187	80188	80187	80188	80188	80188	80187	80188	80188	80188	80187	80188	80188	80188	80188	80188	80188	80188	80188	80188	80188	80188	80189	80189	80189	80189	80189	80189	80189	80189	80189	80189	80189	80189	80190	80190	80190	80190	80190	80190	80190	80190	80190	80190	80190	80190	80190	80190	80191	80191	80191	80191	80191	80191	80191	80191	80191	80191	80191	80191	80191	80191	80191	80191	80192	80191	80192	80192	80192	80192	80192	80192	80192	80192	80192	80192	80192	80192	80192	80192	80193	80193	80193	80193	80193	80193	80193	80193	80193	80193	80193	80193	80193	80193	80193	80193	80194	80194	80194	80194	80194	80194	80194	80194	80194	80194	80194	80195	80195	80195	80195	80195	80195	80195	80195	80195	80195	80195	80195	80195	80195	80195	80196	80196	80196	80196	80196	80196	80196	80196	80196	80196	80196	80196	80196	80196	80196	80197	80197	80197	80197	80197	80197	80197	80197	80197	80197	80197	80197	80197	80197	80197	80197	80197	80197	80197	80197	80198	80197	80198	80198	80198	80198	80198	80198	80198	80198	80198	80198	80199	80199	80199	80199	80199	80199	80199	80199	80200	80200	80200	80200	80200	80200	80200	80200	80200	80200	80201	80201	80201	80201	80201	80201	80201	80201	80201	80201	80202	80202	80202	80202	80202	80202	80202	80202	80202	80202	80202	80202	80202	80202	80202	80202	80202	80203	80202	80203	80203	80203	80203	80203	80203	80203	80203	80203	80203	80203	80203	80203	80204	80203	80204	80204	80204	80203	80204	80204	80204	80204	80204	80204	80204	80204	80204	80204	80204	80204	80204	80204	80204	80204	80204	80204	80204	80204	80205	80205	80205	80205	80205	80205	80205	80205	80205	80205	80205	80205	80205	80205	80205	80205	80205	80205	80205	80205	80205	80206	80205	80206	80206	80206	80206	80206	80206	80206	80206	80206	80206	80206	80207	80207	80206	80207	80207	80207	80207	80207	80207	80207	80207	80207	80208	80207	80208	80208	80208	80208	80208	80208	80208	80208	80208	80208	80208	80208	80208	80208	80208	80208	80209	80208	80209	80209	80209	80209	80209	80209	80209	80209	80209	80209	80209	80209	80210	80209	80210	80210	80210	80209	80210	80210	80210	80209	80210	80210	80210	80210	80210	80210	80210	80210	80210	80210	80211	80211	80211	80211	80211	80211	80211	80211	80211	80211	80211	80211	80212	80212	80212	80212	80212	80212	80212	80212	80212	80212	80212	80212	80212	80212	80212	80213	80213	80213	80213	80213	80213	80213	80213	80213	80213	80213	80213	80213	80214	80214	80214	80214	80214	80214	80214	80214	80214	80214	80214	80214	80214	80214	80214	80214	80214	80214	80214	80214	80215	80215	80215	80215	80215	80215	80215	80215	80215	80215	80215	80215	80215	80216	80215	80215	80216	80216	80216	80216	80215	80216	80216	80216	80216	80216	80216	80216	80216	80216	80216	80216	80216	80216	80216	80217	80217	80217	80217	80217	80217	80217	80217	80217	80217	80217	80217	80217	80217	80218	80218	80218	80218	80218	80218	80218	80218	80218	80218	80218	80218	80218	80218	80218	80218	80218	80218	80218	80219	80219	80219	80219	80219	80219	80219	80219	80219	80219	80219	80219	80219	80219	80219	80220	80220	80220	80220	80220	80220	80220	80220	80220	80220	80220	80220	80220	80220	80221	80221	80221	80221	80221	80221	80221	80221	80221	80221	80222	80222	80222	80222	80222	80222	80222	80222	80222	80222	80222	80222	80222	80222	80223	80223	80223	80223	80223	80223	80223	80223	80223	80224	80224	80224	80224	80224	80224	80224	80224	80224	80224	80224	80224	80224	80224	80224	80224	80224	80224	80224	80224	80224	80224	80224	80225	80225	80225	80225	80225	80225	80225	80225	80225	80226	80226	80226	80226	80226	80226	80226	80226	80226	80226	80226	80226	80227	80227	80227	80227	80227	80227	80227	80227	80227	80227	80227	80227	80227	80227	80228	80227	80227	80228	80228	80228	80228	80228	80228	80228	80228	80228	80228	80228	80228	80228	80228	80228	80228	80228	80228	80228	80229	80228	80229	80229	80229	80229	80229	80229	80229	80229	80229	80229	80229	80229	80229	80230	80230	80230	80230	80230	80230	80230	80230	80230	80230	80230	80230	80230	80231	80231	80231	80231	80231	80231	80231	80231	80231	80231	80231	80231	80231	80232	80232	80232	80232	80232	80232	80232	80232	80232	80232	80232	80232	80232	80232	80232	80232	80232	80233	80232	80233	80233	80233	80233	80233	80233	80233	80233	80233	80233	80233	80233	80233	80233	80233	80234	80234	80234	80234	80234	80234	80234	80234	80234	80234	80234	80234	80234	80235	80235	80235	80235	80235	80235	80235	80235	80235	80236	80236	80235	80236	80236	80236	80236	80236	80236	80236	80236	80236	80236	80236	80237	80237	80237	80237	80237	80237	80237	80237	80237	80238	80238	80238	80238	80238	80238	80238	80238	80238	80239	80239	80239	80239	80239	80239	80239	80239	80239	80239	80239	80239	80239	80239	80239	80239	80239	80239	80240	80240	80239	80240	80240	80239	80240	80240	80240	80240	80240	80240	80240	80240	80240	80240	80240	80240	80240	80240	80240	80240	80241	80240	80241	80240	80241	80241	80241	80241	80241	80241	80241	80241	80241	80242	80242	80242	80242	80242	80242	80242	80242	80242	80243	80243	80243	80243	80243	80243	80243	80243	80243	80243	80243	80243	80244	80244	80244	80244	80244	80244	80244	80244	80244	80244	80244	80244	80244	80245	80245	80245	80245	80245	80245	80245	80245	80245	80245	80245	80245	80245	80245	80245	80246	80246	80246	80246	80246	80246	80246	80246	80246	80246	80246	80246	80246	80246	80247	80247	80247	80247	80247	80247	80246	80247	80247	80247	80247	80247	80247	80247	80247	80247	80247	80248	80247	80248	80248	80248	80248	80248	80248	80248	80248	80248	80248	80248	80248	80248	80248	80248	80248	80248	80249	80249	80249	80249	80249	80249	80249	80249	80249	80249	80249	80249	80249	80249	80250	80250	80250	80250	80250	80250	80250	80250	80250	80250	80250	80250	80250	80250	80250	80251	80250	80250	80251	80251	80251	80251	80251	80251	80251	80251	80251	80251	80251	80251	80251	80251	80251	80251	80252	80252	80252	80251	80252	80252	80252	80252	80252	80252	80252	80252	80252	80252	80252	80252	80252	80252	80253	80253	80253	80253	80253	80253	80253	80253	80253	80253	80254	80254	80254	80254	80254	80254	80254	80254	80254	80254	80254	80255	80255	80255	80255	80255	80255	80255	80255	80255	80255	80255	80256	80255	80255	80255	80256	80256	80256	80256	80256	80256	80256	80256	80256	80256	80257	80257	80257	80257	80257	80257	80257	80257	80257	80257	80257	80257	80258	80258	80257	80258	80258	80258	80258	80258	80258	80258	80258	80258	80258	80258	80258	80258	80258	80258	80258	80258	80258	80259	80259	80259	80259	80258	80259	80259	80259	80259	80259	80259	80259	80259	80259	80259	80259	80259	80260	80259	80260	80259	80260	80260	80260	80260	80260	80260	80260	80260	80260	80260	80260	80260	80260	80260	80260	80260	80261	80260	80261	80261	80261	80261	80261	80261	80261	80261	80261	80261	80261	80261	80261	80261	80261	80261	80261	80261	80261	80262	80262	80262	80262	80262	80262	80262	80262	80262	80262	80262	80263	80262	80262	80263	80263	80263	80263	80263	80263	80264	80264	80264	80264	80264	80264	80264	80264	80264	80264	80264	80264	80264	80264	80264	80264	80264	80264	80265	80265	80265	80265	80265	80265	80265	80265	80265	80265	80265	80265	80265	80265	80265	80265	80265	80266	80265	80266	80266	80266	80266	80266	80266	80266	80266	80266	80266	80266	80266	80266	80266	80266	80266	80266	80266	80266	80266	80267	80267	80267	80267	80267	80267	80267	80267	80267	80268	80268	80268	80268	80268	80267	80268	80268	80268	80268	80268	80268	80268	80268	80268	80268	80269	80269	80269	80269	80269	80269	80269	80269	80269	80269	80269	80270	80270	80270	80270	80270	80270	80270	80270	80270	80270	80270	80270	80270	80270	80271	80271	80271	80271	80271	80271	80271	80271	80271	80271	80271	80271	80272	80272	80272	80272	80272	80272	80272	80272	80272	80272	80272	80272	80272	80272	80272	80272	80272	80273	80273	80273	80273	80273	80273	80273	80273	80273	80273	80273	80273	80273	80273	80274	80274	80274	80274	80274	80274	80274	80274	80274	80274	80274	80274	80274	80274	80274	80274	80274	80275	80275	80275	80275	80275	80275	80275	80275	80275	80275	80275	80275	80275	80275	80276	80275	80275	80276	80276	80276	80276	80275	80276	80276	80276	80276	80276	80276	80276	80276	80276	80276	80276	80276	80276	80277	80277	80277	80277	80277	80277	80277	80277	80277	80278	80278	80278	80278	80278	80278	80278	80278	80278	80278	80278	80278	80278	80278	80278	80278	80278	80279	80279	80279	80279	80279	80279	80279	80279	80279	80279	80279	80279	80280	80279	80280	80280	80280	80280	80280	80280	80280	80280	80280	80281	80281	80281	80281	80281	80281	80281	80281	80281	80281	80281	80281	80281	80281	80281	80281	80281	80281	80281	80281	80281	80281	80281	80282	80282	80282	80282	80281	80281	80282	80282	80281	80282	80282	80282	80282	80282	80282	80282	80282	80282	80283	80283	80283	80283	80283	80283	80283	80283	80283	80283	80283	80283	80283	80283	80283	80284	80284	80284	80284	80284	80284	80284	80284	80284	80284	80284	80284	80284	80284	80285	80285	80285	80285	80285	80285	80285	80285	80285	80285	80285	80285	80285	80285	80285	80285	80286	80286	80286	80286	80286	80286	80286	80286	80287	80287	80287	80287	80287	80287	80286	80287	80287	80287	80287	80287	80288	80288	80288	80288	80288	80288	80288	80288	80288	80288	80288	80288	80289	80289	80289	80289	80289	80289	80289	80289	80289	80289	80289	80289	80289	80289	80289	80290	80290	80290	80290	80290	80289	80290	80290	80290	80290	80290	80290	80290	80290	80291	80291	80291	80291	80291	80291	80291	80291	80291	80291	80291	80291	80291	80292	80292	80292	80292	80292	80292	80292	80292	80292	80292	80293	80292	80293	80293	80293	80293	80293	80293	80293	80293	80293	80293	80293	80293	80293	80293	80293	80293	80293	80293	80294	80294	80294	80294	80294	80294	80294	80294	80294	80294	80294	80294	80295	80295	80295	80295	80295	80295	80295	80295	80295	80295	80295	80295	80295	80295	80295	80295	80295	80295	80295	80296	80296	80296	80296	80296	80296	80296	80296	80296	80297	80297	80297	80297	80297	80297	80297	80297	80297	80298	80298	80298	80298	80298	80298	80298	80298	80298	80298	80298	80298	80299	80299	80298	80299	80299	80299	80299	80299	80299	80299	80299	80300	80300	80300	80300	80300	80300	80300	80300	80300	80300	80300	80300	80301	80301	80301	80301	80301	80301	80301	80301	80301	80301	80301	80301	80301	80301	80301	80301	80301	80301	80301	80302	80302	80301	80301	80302	80302	80302	80302	80302	80302	80302	80302	80302	80302	80302	80303	80303	80303	80303	80303	80303	80303	80303	80303	80303	80303	80303	80303	80303	80303	80303	80303	80303	80303	80303	80303	80303	80303	80303	80303	80303	80303	80303	80304	80304	80304	80304	80304	80304	80304	80304	80304	80304	80304	80304	80305	80305	80305	80305	80305	80305	80305	80305	80305	80305	80305	80309	80305	80305	80306	80305	80306	80306	80306	80306	80306	80306	80306	80306	80307	80307	80307	80307	80307	80306	80307	80307	80307	80307	80307	80307	80307	80307	80307	80307	80307	80307	80307	80307	80307	80307	80308	80308	80307	80308	80308	80308	80308	80308	80308	80308	80308	80308	80308	80308	80308	80308	80308	80308	80308	80308	80308	80308	80308	80308	80308	80309	80309	80309	80309	80309	80309	80309	80309	80310	80310	80310	80310	80310	80310	80310	80310	80310	80310	80310	80310	80310	80311	80310	80311	80311	80311	80311	80311	80311	80311	80311	80311	80311	80311	80311	80312	80312	80312	80312	80312	80312	80312	80312	80312	80312	80312	80312	80312	80312	80312	80312	80321	66655	80312	80313	80313	80313	80313	80313	80313	80313	80313	80313	80313	80313	80313	80314	80313	80313	80314	80314	80314	80314	80314	80314	80314	80314	80314	80314	80314	80314	80314	80314	80315	80315	80315	80315	80315	80315	80315	80315	80315	80315	80315	80315	80315	80315	80316	80316	80316	80316	80316	80316	80316	80316	80316	80316	80316	80316	80316	80316	80316	80316	80316	80316	80316	80316	80317	80316	80317	80317	80317	80317	80316	80317	80317	80317	80317	80317	80317	80318	80317	80317	80318	80318	80318	80317	80318	80318	80318	80318	80318	80318	80318	80318	80318	80318	80318	80318	80319	80319	80319	80319	80319	80319	80319	80319	80319	80319	80319	80319	80319	80319	80319	80319	80319	80320	80320	80320	80320	80320	80320	80320	80320	80320	80320	80320	80320	80320	80320	80321	80321	80321	80321	80321	80321	80321	80321	80321	80321	80321	80322	80322	80322	80322	80322	80322	80322	80322	80322	80322	80322	80322	80322	80322	80322	80322	80322	80322	80322	80323	80323	80322	80322	80323	80323	80323	80323	80323	80323	80323	80323	80323	80324	80323	80324	80324	80324	80324	80324	80324	80324	80324	80324	80324	80324	80324	80324	80324	80325	80325	80325	80325	80325	80325	80325	80325	80325	80325	80325	80325	80326	80326	80326	80326	80326	80326	80326	80326	80326	80326	80326	80326	80327	80326	80327	80327	80327	80327	80327	80327	80327	80327	80327	80327	80327	80327	80327	80327	80327	80327	80327	80328	80327	80328	80328	80328	80328	80328	80328	80328	80328	80328	80328	80328	80328	80329	80329	80329	80329	80329	80329	80329	80330	80330	80330	80330	80330	80330	80330	80330	80330	80330	80330	80330	80330	80330	80330	80330	80330	80330	80330	80331	80331	80331	80331	80331	80331	80331	80331	80331	80331	80331	80331	80331	80331	80331	80331	80331	80331	80332	80332	80332	80332	80332	80332	80332	80333	80333	80333	80333	80333	80333	80333	80333	80333	80333	80333	80333	80334	80334	80334	80334	80334	80334	80334	80334	80334	80334	80334	80334	80335	80335	80335	80335	80335	80335	80335	80336	80336	80336	80336	80336	80336	80336	80336	80336	80337	80337	80336	80337	80337	80337	80337	80337	80337	80337	80337	80337	80338	80338	80337	80338	80338	80338	80338	80338	80338	80338	80338	80338	80339	80339	80339	80339	80339	80339	80339	80339	80339	80339	80339	80340	80340	80340	80340	80340	80340	80340	80340	80340	80340	80340	80340	80340	80340	80340	80341	80341	80341	80341	80341	80341	80341	80341	80341	80341	80341	80341	80341	80341	80341	80341	80341	80342	80341	80341	80342	80342	80342	80341	80342	80341	80341	80342	80342	80342	80342	80342	80342	80342	80342	80343	80342	80342	80343	80343	80343	80343	80343	80343	80343	80343	80343	80343	80343	80343	80343	80343	80343	80344	80344	80344	80344	80344	80344	80345	80345	80345	80345	80345	80345	80345	80345	80345	80345	80345	80345	80345	80346	80346	80346	80346	80346	66676	80346	80346	80346	80346	80346	80346	80346	80346	80347	80346	80347	80347	80347	80347	80347	80347	80347	80348	80348	80348	80348	80348	80348	80348	80348	80348	80348	80348	80349	80349	80349	80349	80349	80349	80349	80349	80349	80349	80351	80350	80350	80350	80350	80350	80350	80350	80350	80350	80350	80350	80351	80351	80351	80351	80351	80351	80351	80351	80351	80351	80351	80351	80352	80352	80352	80352	80352	80352	80352	80352	80352	80352	80352	80352	80352	80352	80352	80352	80353	80352	80353	80352	80353	80353	80353	80353	80353	80353	80353	80353	80353	80353	80354	80354	80354	80354	80354	80354	80354	80354	80354	80355	80355	80355	80355	80355	80355	80355	80355	80355	80355	80356	80356	80356	80356	80356	80356	80356	80356	80356	80356	80356	80356	80356	80356	80356	80357	80357	80357	80356	80367	80357	80357	80356	80357	80357	80357	80357	80357	80357	80357	80357	80358	80358	80358	80358	80358	80358	80358	80358	80358	80358	80358	80358	80358	80358	80358	80359	80359	80359	80359	80359	80359	80359	80359	80359	80359	80359	80359	80359	80360	80359	80359	80360	80360	80360	80360	80359	80360	80360	80360	80360	80360	80360	80360	80360	80360	80360	80360	80360	80360	80360	80360	80361	80361	80361	80361	80361	80361	80361	80361	80362	80361	80362	80362	80362	80362	80362	80362	80362	80362	80362	80362	80362	80363	80363	80363	80363	80363	80363	80363	80363	80363	80363	80363	80363	80363	80363	80363	80363	80363	80364	80364	80364	80364	80364	80364	80369	80364	80364	80364	80364	80364	80365	80364	80365	80365	80365	80365	80365	80365	80366	80366	80366	80366	80366	80366	80366	80366	80366	80366	80366	80366	80366	80366	80366	80366	80366	80366	80366	80366	80366	80367	80367	80367	80367	80366	80367	80367	80367	80367	80367	80367	80367	80367	80367	80368	80368	80368	80368	80368	80368	80368	80368	80368	80368	80368	80368	80368	80368	80369	80369	80369	80369	80369	80369	80369	80369	80369	80369	80370	80370	80370	80370	80370	80370	80370	80370	80370	80370	80370	80370	80370	80370	80370	80370	80371	80371	80371	80371	80371	80371	80371	80371	80371	80371	80371	80371	80372	80372	80372	80372	80372	80372	80372	80372	80372	80372	80372	80372	80372	80372	80372	80372	80372	80372	80372	80372	80373	80373	80373	80373	80373	80373	80373	80374	80374	80374	80374	80374	80374	80374	80374	80374	80374	80374	80374	80374	80374	80375	80375	80375	80375	80375	80375	80375	80375	80375	80375	80375	80375	80375	80375	80375	80375	80375	80375	80375	80376	80376	80376	80376	80376	80376	80376	80376	80376	80375	80376	80377	80377	80376	80377	80377	80376	80377	80377	80377	80377	80377	80377	80377	80377	80377	80378	80377	80377	80378	80378	80378	80378	80378	80378	80378	80378	80378	80378	80378	80378	80378	80378	80379	80378	80379	80379	80379	80379	80379	80379	80379	80379	80379	80379	80379	80379	80380	80380	80380	80380	80380	80380	80380	80380	80380	80380	80380	80380	80380	80380	80381	80381	80381	80381	80381	80381	80381	80381	80381	80381	80381	80381	80381	80381	80381	80381	80381	80381	80382	80382	80382	80382	80382	80382	80382	80382	80382	80382	80382	80382	80382	80382	80382	80383	80383	80383	80383	80383	80383	80383	80383	80383	80383	80383	80383	80383	80383	80383	80383	80383	80384	80384	80384	80384	80384	80384	80384	80384	80384	80384	80384	80384	80384	80384	80384	80384	80384	80384	80384	80384	80385	80384	80385	80385	80385	80385	80385	80385	80385	80385	80385	80385	80386	80386	80386	80386	80386	80386	80386	80386	80386	80386	80386	80387	80387	80387	80387	80387	80387	80387	80387	80387	80387	80387	80388	80388	80388	80388	80388	80388	80388	80388	80388	80388	80388	80388	80388	80388	80388	80388	80388	80388	80388	80388	80388	80388	80388	80388	80388	80389	80389	80389	80389	80389	80389	80389	80389	80389	80389	80389	80389	80390	80390	80390	80390	80390	80389	80390	80390	80390	80390	80390	80390	80390	80390	80391	80391	80391	80391	80391	80391	80391	80391	80391	80391	80391	80392	80392	80392	80392	80392	80392	80392	80392	80392	80392	80393	80393	80393	80393	80393	80393	80393	80393	80393	80393	80393	80393	80393	80393	80393	80394	80394	80394	80394	80394	80394	80394	80394	80394	80394	80394	80394	80395	80395	80395	80395	80395	80395	80395	80396	80396	80396	80396	80395	80396	80396	80396	80396	80396	80396	80396	80396	80396	80397	80397	80397	80397	80397	80397	80397	80397	80397	80397	80397	80397	80397	80397	80397	80398	80398	80398	80398	80398	80398	80398	80398	80398	80398	80398	80398	80398	80398	80398	80399	80399	80399	80399	80399	80399	80399	80399	80399	80399	80399	80399	80399	80399	80399	80400	80400	80400	80400	80400	80400	80400	80400	80400	80400	80400	80400	80400	80400	80400	80400	80400	80400	80401	80401	80401	80401	80401	80401	80401	80401	80401	80401	80401	80401	80401	80401	80402	80402	80402	80402	80402	80402	80402	80402	80402	80402	80402	80402	80402	80402	80402	80402	80403	80403	80403	80403	80403	80403	80403	80403	80403	80404	80404	80404	80404	80404	80404	80404	80404	80404	80404	80404	80404	80404	80404	80405	80405	80405	80405	80405	80405	80405	80405	80405	80405	80405	80405	80405	80405	80406	80406	80405	80406	80406	80406	80406	80406	80406	80406	80406	80407	80407	80407	80407	80407	80407	80407	80407	80407	80407	80407	80408	80407	80408	80408	80408	80408	80408	80408	80408	80408	80408	80409	80409	80409	80409	80409	80409	80409	80409	80409	80409	80409	80409	80410	80410	80410	80410	80410	80410	80410	80410	80410	80410	80410	80410	80410	80410	80410	80411	80410	80410	80411	80410	80411	80411	80411	80411	80411	80411	80411	80411	80411	80412	80412	80412	80412	80412	80412	80412	80412	80412	80412	80412	80412	80412	80412	80412	80412	80412	80412	80412	80413	80413	80413	80413	80413	80413	80413	80413	80413	80413	80413	80414	80414	80414	80414	80414	80414	80414	80414	80414	80415	80415	80415	80415	80415	80415	80415	80415	80416	80416	80416	80416	80416	80416	80416	80416	80416	80416	80416	80416	80417	80417	80417	80417	80417	80417	80417	80417	80417	80417	80417	80417	80417	80418	80417	80418	80418	80417	80418	80418	80418	80418	80418	80418	80418	80418	80418	80418	80418	80418	80419	80419	80419	80419	80419	80419	80419	80419	80419	80419	80419	80419	80419	80419	80419	80420	80420	80420	80420	80420	80420	80420	80420	80420	80420	80420	80420	80420	80420	80421	80421	80421	80421	80420	80421	80421	80421	80422	80422	80422	80422	80422	80422	80422	80422	80422	80422	80422	80422	80422	80423	80423	80423	80423	80423	80423	80423	80423	80423	80423	80423	80423	80423	80423	80424	80424	80424	80424	80424	80424	80425	80425	80425	80424	80425	80425	80425	80425	80425	80425	80425	80425	80425	80426	80426	80426	80426	80426	80426	80426	80426	80426	80426	80426	80426	80426	80426	80426	80426	80426	80426	80426	80426	80426	80426	80427	80427	80427	80427	80427	80427	80427	80427	80427	80428	80428	80428	80428	80428	80428	80428	80428	80428	80428	80428	80428	80428	80429	80429	80429	80429	80429	80429	80429	80429	80429	80429	80430	80430	80430	80430	80430	80430	80430	80430	80430	80430	80430	80430	80430	80431	80430	80431	80431	80431	80431	80431	80431	80431	80431	80431	80431	80431	80432	80432	80432	80432	80432	80432	80432	80432	80432	80432	80432	80432	80432	80433	80432	80433	80432	80433	80433	80433	80433	80433	80433	80434	80434	80433	80434	80434	80434	80434	80434	80434	80434	80434	80434	80434	80434	80434	80434	80434	80435	80434	80434	80435	80435	80435	80435	80435	80435	80435	80435	80435	80435	80435	80435	80435	80436	80436	80436	80436	80436	80436	80436	80436	80436	80436	80436	80436	80436	80437	80437	80437	80437	80437	80437	80437	80437	80438	80438	80438	80438	80438	80438	80438	80438	80438	80439	80439	80439	80439	80439	80439	80439	80439	80439	80439	80439	80439	80439	80439	80440	80440	80440	80440	80440	80440	80440	80440	80440	80440	80440	80440	80440	80440	80441	80441	80441	80441	80441	80441	80441	80441	80441	80441	80441	80441	80441	80441	80442	80442	80442	80442	80442	80442	80442	80442	80442	80442	80442	80442	80442	80442	80442	80442	80442	80442	80443	80443	80443	80443	80443	80443	80443	80443	80443	80443	80443	80443	80443	80443	80443	80443	80444	80444	80444	80444	80444	80444	80444	66751	80444	80444	80444	80444	80444	80444	80444	80444	80444	80445	80445	80445	80445	80445	80445	80445	80445	80445	80445	80445	80445	80446	80446	80446	80446	80446	80446	80446	80446	80446	80447	80447	80447	80447	80447	80447	80447	80447	80447	80447	80447	80447	80447	80447	80447	80447	80447	80447	80447	80447	80448	80448	80448	80448	80448	80448	80448	80448	80448	80448	80448	80448	80449	80449	80449	80449	80449	80449	80449	80449	80449	80449	80449	80449	80449	80449	80449	80449	80450	80449	80450	80450	80450	80450	80450	80451	80451	80451	80451	80451	80451	80451	80451	80451	80451	80451	80451	80452	80452	80452	80452	80452	80452	80452	80452	80452	80452	80452	80453	80453	80453	80453	80452	80453	80453	80453	80453	80453	80453	80453	80453	80453	80454	80453	80453	80454	80454	80454	80454	80454	80454	80454	80454	80455	80455	80455	80455	80455	80455	80455	80455	80455	80455	80455	80455	80455	8
[truncated: 36,540,456 more chars]
